# Supplementary material for: Sex-determining region complements traditionally used in phylogenetic studies nuclear and chloroplast sequences in investigation of Aigeiros Duby and Tacamahaca Spach poplars (genus Populus L., Salicaceae)
Source: Front Plant Sci. 2023 Oct 4;14:1204899. doi: 10.3389/fpls.2023.1204899 (PMC10582643; doi:10.3389/fpls.2023.1204899)
Supplement: Supplementary file 1 [file DataSheet_1.xlsx]

## Sheet: SD1
Supplementary Data 1. List of 379 poplar accessions of sections Aigeiros and Tacamahaca used in the study.
Note: "?" indicates that there is uncertainty in taxon identification based on morphological characteristics. Samples with numbers 292-379 represent herbarium accessions from Tsitsin Main Botanical Garden, Russian Academy of Sciences (Moscow, Russia).
Sample number	Sample name	Species	Sex	Section	Gathering place
1	21	Populus sp.	female		Russia, Moscow, Vavilova st., 14
2	22	Populus sp.	male		Russia, Moscow, Vavilova st., 14
3	23	Populus sp.	male		Russia, Moscow, Vavilova st., 8
4	25	Populus sp.	male		Russia, Moscow, Ivanovskaya st., 34
5	28	Populus sp.	female		Russia, Moscow, Vavilova st., 14
6	30	Populus sp.	male		Russia, Moscow, Vavilova st., 16
7	32	Populus sp.	male		Russia, Moscow, Vavilova st., 16
8	33	Populus sp.	female		Russia, Moscow, Vavilova st., 14
9	34	Populus sp.	female		Russia, Moscow, Vavilova st., 14
10	37	Populus sp.	male		Russia, Moscow, Vavilova st., 14
11	39	Populus sp.	male		Russia, Moscow, Vavilova st., 14
12	40	Populus sp.	male		Russia, Moscow, Vavilova st., 20
13	43	Populus sp.	male		Russia, Moscow, Vavilova st., 18
14	44	Populus sp.	female		Russia, Moscow, Vavilova st., 16 bld. 1
15	45	Populus sp.	female		Russia, Moscow, Vavilova st., 16 bld. 1
16	46	Populus sp.	female		Russia, Moscow, Vavilova st., 16 bld. 1
17	48	Populus sp.	female		Russia, Moscow, 60th Anniversary of October avenue, 5 k. 4
18	50	Populus sp.	female		Russia, Moscow, Vavilova st., 32 bld. 1
19	127	P. deltoides × P. suaveolens	female	intersectional hybrid	Russia, Moscow, Olympic avenue, 27 bld. 3
20	128	P. simonii var. pendula	male	Tacamahaca	Russia, Moscow, intersection of Trifonovskaya st. and Soviet Army st., 12 k. 1
21	129	P. × canadensis (P. deltoides × P. nigra)	female	Aigeiros	Russia, Moscow, Trifonovskaya st., 12 k. 2
22	130	? P. × sibirica / P. × canadensis	female	intersectional hybrid	Russia, Moscow, Trifonovskaya st., 12 k. 2
23	131	P. simonii var. pendula	male	Tacamahaca	Russia, Moscow, Soviet Army st., 9
24	132	P. simonii var. pendula	male	Tacamahaca	Russia, Moscow, Soviet Army st., 9
25	133	P. simonii var. pendula	male	Tacamahaca	Russia, Moscow, Soviet Army st., 7
26	134	P. × canadensis (P. deltoides × P. nigra)	male	Aigeiros	Russia, Moscow, Obraztsova st., 22
27	135	P. × rasumovskoe (P. nigra × P. suaveolens)	male	intersectional hybrid	Russia, Moscow, Oktyabrskaya st., 38 k. 2
28	136	P. × rasumovskoe (P. nigra × P. suaveolens)	male	intersectional hybrid	Russia, Moscow, Oktyabrskaya st., 38 k. 2
29	137	P. × rasumovskoe (P. nigra × P. suaveolens)	male	intersectional hybrid	Russia, Moscow, Oktyabrskaya st., 38 k. 2
30	138	P. deltoides × P. × moscoviensis (P. deltoides × (P. laurifolia × P. suaveolens))	female	intersectional hybrid	Russia, Moscow, Oktyabrskaya st., 67
31	139	P. deltoides	male	Aigeiros	Russia, Moscow, Sheremetievskaya st., 22 bld. 2
32	140	Populus sp.	male		Russia, Moscow, Novomoskovskaya st., 4
33	141	P. × sibirica (? P. nigra × (P. laurifolia × P. suaveolens))	female	intersectional hybrid	Russia, Moscow, Akademika Koroleva st., 13А
34	142	P. × sibirica (? P. nigra × (P. laurifolia × P. suaveolens))	female	intersectional hybrid	Russia, Moscow, Akademika Koroleva st., 13А
35	143	P. × sibirica (? P. nigra × (P. laurifolia × P. suaveolens))	female	intersectional hybrid	Russia, Moscow, Akademika Koroleva st., 13А
36	144	? P. longifolia / P. × sibirica	female		Russia, Moscow, 1st Ostankinskaya st., 1B
37	145	? P. longifolia / P. × sibirica	female		Russia, Moscow, 1st Ostankinskaya st., 1B
38	146	? P. longifolia / P. × sibirica	male		Russia, Moscow, 1st Ostankinskaya st., 1B
39	147	P. × rasumovskoe (P. nigra × P. suaveolens)	male	intersectional hybrid	Russia, Moscow, Dmitrovskoe highway, 15 k. 1
40	148	P. suaveolens × (P. suaveolens × P. sp.)	male		Russia, Moscow, Ivanovskaya st., 3
41	149	Populus sp.	male		Russia, Moscow, Leningradskoe highway, 22
42	150	Populus sp.	male		Russia, Moscow, Leningradskoe highway, 22
43	151	Populus sp.	male		Russia, Moscow, Leningradskoe highway, 22
44	153	Populus sp.	male		Russia, Moscow, Leningradskoe highway, 22
45	154	P. × sibirica (? P. nigra × (P. laurifolia × P. suaveolens))	female	intersectional hybrid	Russia, Moscow, Frunzenskaya emb., 54
46	155	P. × sibirica (? P. nigra × (P. laurifolia × P. suaveolens))	female	intersectional hybrid	Russia, Moscow, Frunzenskaya emb., 54
47	156	P. × petrovskoe (? P. laurifolia × (P. deltoides × P. nigra))	female	intersectional hybrid	Russia, Moscow, Frunzenskaya emb., 50
48	157	? P. × sibirica (? P. nigra × (P. laurifolia × P. suaveolens))	female	intersectional hybrid	Russia, Moscow, Frunzenskaya emb., 50
49	158	P. × petrovskoe (? P. laurifolia × (P. deltoides × P. nigra))	female	intersectional hybrid	Russia, Moscow, Frunzenskaya emb., 48
50	159	P. × petrovskoe (? P. laurifolia × (P. deltoides × P. nigra))	female	intersectional hybrid	Russia, Moscow, Frunzenskaya emb., 48
51	160	Populus sp.	female		Russia, Moscow, Frunzenskaya emb., 48
52	161	P. × sibirica (? P. nigra × (P. laurifolia × P. suaveolens))	female	intersectional hybrid	Russia, Moscow, Frunzenskaya emb., 46
53	162	Populus sp.	female		Russia, Moscow, Frunzenskaya emb., 46
54	163	? P. × petrovskoe (? P. laurifolia × (P. deltoides × P. nigra))	female	intersectional hybrid	Russia, Moscow, Frunzenskaya emb., 46
55	164	P. × sibirica (? P. nigra × (P. laurifolia × P. suaveolens))	female	intersectional hybrid	Russia, Moscow, Frunzenskaya emb., 46
56	165	P. × petrovskoe (? P. laurifolia × (P. deltoides × P. nigra))	female	intersectional hybrid	Russia, Moscow, Frunzenskaya emb., 44 bld. 2
57	166	P. × rasumovskoe (P. nigra × P. suaveolens)	male	intersectional hybrid	Russia, Moscow, Frunzenskaya emb., 44 bld. 2
58	167	P. × rasumovskoe (P. nigra × P. suaveolens)	male	intersectional hybrid	Russia, Moscow, Frunzenskaya emb., 44 bld. 2
59	168	P. × sibirica (? P. nigra × (P. laurifolia × P. suaveolens))	female	intersectional hybrid	Russia, Moscow, Frunzenskaya emb., 44
60	169	P. × sibirica (? P. nigra × (P. laurifolia × P. suaveolens))	female	intersectional hybrid	Russia, Moscow, Frunzenskaya emb., 38/1
61	170	P. × sibirica (? P. nigra × (P. laurifolia × P. suaveolens))	female	intersectional hybrid	Russia, Moscow, Frunzenskaya emb., 36/2
62	171	? P. × sibirica (? P. nigra × (P. laurifolia × P. suaveolens))	male	intersectional hybrid	Russia, Moscow, Frunzenskaya emb., 36/2
63	172	P. × sibirica (? P. nigra × (P. laurifolia × P. suaveolens))	female	intersectional hybrid	Russia, Moscow, Frunzenskaya emb., 36/2
64	173	? P. × petrovskoe (? P. laurifolia × (P. deltoides × P. nigra))	female	intersectional hybrid	Russia, Moscow, Frunzenskaya emb., 36/2
65	174	? P. × sibirica × P. × petrovskoe	female	intersectional hybrid	Russia, Moscow, Frunzenskaya emb., 36/2
66	175	? P. × sibirica × P. × petrovskoe	female	intersectional hybrid	Russia, Moscow, Frunzenskaya emb., 36/2
67	176	? P. × sibirica × P. × petrovskoe	female	intersectional hybrid	Russia, Moscow, Frunzenskaya emb., 36/2
68	177	P. × sibirica (? P. nigra × (P. laurifolia × P. suaveolens))	female	intersectional hybrid	Russia, Moscow, Frunzenskaya emb., 36/2
69	178	Populus sp.	female		Russia, Moscow, Frunzenskaya emb., 36/2
70	179	P. × sibirica (? P. nigra × (P. laurifolia × P. suaveolens))	female	intersectional hybrid	Russia, Moscow, Frunzenskaya emb., 26
71	180	? P. × sibirica (? P. nigra × (P. laurifolia × P. suaveolens))	male	intersectional hybrid	Russia, Moscow, Frunzenskaya emb., 23/7 k. 2
72	181	? P. × sibirica / P. × rasumovskoe	male	intersectional hybrid	Russia, Moscow, Trubetskaya st., 10
73	182	? P. × sibirica (? P. nigra × (P. laurifolia × P. suaveolens))	male	intersectional hybrid	Russia, Moscow, Trubetskaya st., 10
74	183	P. × rasumovskoe (P. nigra × P. suaveolens)	male	intersectional hybrid	Russia, Moscow, Usacheva st., 1/2
75	184	P. × rasumovskoe (P. nigra × P. suaveolens)	male	intersectional hybrid	Russia, Moscow, Usacheva st., 1/2
76	185	P. × rasumovskoe (P. nigra × P. suaveolens)	male	intersectional hybrid	Russia, Moscow, Kholzunova st., 16
77	186	P. longifolia	male	Tacamahaca	Russia, Moscow, Bolshaya Pirogovskaya st., Maiden's Field square
78	187	P. longifolia	male	Tacamahaca	Russia, Moscow, Bolshaya Pirogovskaya st., Maiden's Field square
79	188	P. × canadensis (P. deltoides × P. nigra)	male	Aigeiros	Russia, Moscow, Novokonyushenniy lane, 4
80	189	P. × sibirica (? P. nigra × (P. laurifolia × P. suaveolens))	male	intersectional hybrid	Russia, Moscow, Novokonyushenniy lane, 11/22
81	190	P. × petrovskoe (? P. laurifolia × (P. deltoides × P. nigra))	male	intersectional hybrid	Russia, Moscow, 1st Neopalimovskiy lane, 7/14
82	191	P. × petrovskoe (? P. laurifolia × (P. deltoides × P. nigra))	male	intersectional hybrid	Russia, Moscow, 1st Neopalimovskiy lane, 7/14
83	192	? P. × petrovskoe (? P. laurifolia × (P. deltoides × P. nigra))	male	intersectional hybrid	Russia, Moscow, 1st Neopalimovskiy lane, 7/14
84	193	P. × petrovskoe (? P. laurifolia × (P. deltoides × P. nigra))	male	intersectional hybrid	Russia, Moscow, 1st Neopalimovskiy lane, 13
85	194	P. × petrovskoe (? P. laurifolia × (P. deltoides × P. nigra))	female	intersectional hybrid	Russia, Moscow, Bolshaya Dorogomilovskaya st., 4
86	195	P. × petrovskoe (? P. laurifolia × (P. deltoides × P. nigra))	female	intersectional hybrid	Russia, Moscow, Bolshaya Dorogomilovskaya st., 4
87	196	P. × petrovskoe (? P. laurifolia × (P. deltoides × P. nigra))	female	intersectional hybrid	Russia, Moscow, Bolshaya Dorogomilovskaya st., 4
88	197	P. × petrovskoe (? P. laurifolia × (P. deltoides × P. nigra))	female	intersectional hybrid	Russia, Moscow, Bolshaya Dorogomilovskaya st., 6
89	198	P. × petrovskoe (? P. laurifolia × (P. deltoides × P. nigra))	female	intersectional hybrid	Russia, Moscow, Ukrainian blvd., 12
90	199	P. × petrovskoe (? P. laurifolia × (P. deltoides × P. nigra))	male	intersectional hybrid	Russia, Moscow, Ukrainian blvd., 12
91	200	P. × sibirica (? P. nigra × (P. laurifolia × P. suaveolens))	female	intersectional hybrid	Russia, Moscow, Ukrainian blvd., 13
92	201	P. × sibirica (? P. nigra × (P. laurifolia × P. suaveolens))	female	intersectional hybrid	Russia, Moscow, Ukrainian blvd., 7
93	202	P. × sibirica (? P. nigra × (P. laurifolia × P. suaveolens))	female	intersectional hybrid	Russia, Moscow, Ukrainian blvd., 7
94	203	? P. × sibirica (? P. nigra × (P. laurifolia × P. suaveolens))	female	intersectional hybrid	Russia, Moscow, Druzhinnikovskaya st., 18 bld. 2
95	204	? P. × sibirica (? P. nigra × (P. laurifolia × P. suaveolens))	female	intersectional hybrid	Russia, Moscow, Druzhinnikovskaya st., 18
96	205	P. × sibirica (? P. nigra × (P. laurifolia × P. suaveolens))	male	intersectional hybrid	Russia, Moscow, Druzhinnikovskaya st., 18
97	206	P. × rasumovskoe (P. nigra × P. suaveolens)	male	intersectional hybrid	Russia, Moscow, Druzhinnikovskaya st., 18
98	207	P. × rasumovskoe (P. nigra × P. suaveolens)	male	intersectional hybrid	Russia, Moscow, Druzhinnikovskaya st., 18
99	208	P. × rasumovskoe (P. nigra × P. suaveolens)	male	intersectional hybrid	Russia, Moscow, Druzhinnikovskaya st., 18
100	209	P. × rasumovskoe (P. nigra × P. suaveolens)	male	intersectional hybrid	Russia, Moscow, Druzhinnikovskaya st., 18
101	210	P. × rasumovskoe (P. nigra × P. suaveolens)	male	intersectional hybrid	Russia, Moscow, Druzhinnikovskaya st., 18
102	211	P. × rasumovskoe (P. nigra × P. suaveolens)	male	intersectional hybrid	Russia, Moscow, Druzhinnikovskaya st., 18
103	212	P. × rasumovskoe (P. nigra × P. suaveolens)	female	intersectional hybrid	Russia, Moscow, Barrikadnaya st., 8 bld. 9
104	213	P. × rasumovskoe (P. nigra × P. suaveolens)	female	intersectional hybrid	Russia, Moscow, Barrikadnaya st., 8 bld. 9
105	214	P. × sibirica (? P. nigra × (P. laurifolia × P. suaveolens))	male	intersectional hybrid	Russia, Moscow, Barrikadnaya st., 8 bld. 9
106	215	? P. × rasumovskoe (P. nigra × P. suaveolens)	male	intersectional hybrid	Russia, Moscow, Vavilova st., 10
107	216	? P. × rasumovskoe (P. nigra × P. suaveolens)	male	intersectional hybrid	Russia, Moscow, Vavilova st., 10
108	217	Populus sp.	male		Russia, Moscow, Vavilova st., 10
109	218	Populus sp.	male		Russia, Moscow, Vavilova st., 12
110	219	Populus sp.	male		Russia, Moscow, Vavilova st., 12
111	220	Populus sp.	male		Russia, Moscow, Vavilova st., 16
112	221	? P. × sibirica (? P. nigra × (P. laurifolia × P. suaveolens))	male	intersectional hybrid	Russia, Moscow, Vavilova st., 16
113	222 (29)	? P. × sibirica (? P. nigra × (P. laurifolia × P. suaveolens))	male	intersectional hybrid	Russia, Moscow, Vavilova st., 14
114	223	? P. × sibirica (? P. nigra × (P. laurifolia × P. suaveolens))	male	intersectional hybrid	Russia, Moscow, Vavilova st., 14
115	224	? P. × sibirica (? P. nigra × (P. laurifolia × P. suaveolens))	male	intersectional hybrid	Russia, Moscow, Vavilova st., 14
116	225	? P. × sibirica (? P. nigra × (P. laurifolia × P. suaveolens))	male	intersectional hybrid	Russia, Moscow, Vavilova st., 14
117	226	? P. × sibirica (? P. nigra × (P. laurifolia × P. suaveolens))	male	intersectional hybrid	Russia, Moscow, Vavilova st., 14
118	227	? P. × sibirica (? P. nigra × (P. laurifolia × P. suaveolens))	male	intersectional hybrid	Russia, Moscow, intersection of Vavilova st. and 60th Anniversary of October avenue
119	228	? P. × sibirica (? P. nigra × (P. laurifolia × P. suaveolens))	male	intersectional hybrid	Russia, Moscow, intersection of Vavilova st. and 60th Anniversary of October avenue
120	229	? P. × sibirica (? P. nigra × (P. laurifolia × P. suaveolens))	male	intersectional hybrid	Russia, Moscow, Vavilova st., 17
121	230	? P. × sibirica (? P. nigra × (P. laurifolia × P. suaveolens))	male	intersectional hybrid	Russia, Moscow, Vavilova st., 17
122	231 (41)	? P. × sibirica (? P. nigra × (P. laurifolia × P. suaveolens))	female	intersectional hybrid	Russia, Moscow, Vavilova st., 16
123	232	? P. × sibirica (? P. nigra × (P. laurifolia × P. suaveolens))	female	intersectional hybrid	Russia, Moscow, Vavilova st., 16
124	233	? P. × sibirica (? P. nigra × (P. laurifolia × P. suaveolens))	female	intersectional hybrid	Russia, Moscow, Vavilova st., 20
125	234	? P. × sibirica (? P. nigra × (P. laurifolia × P. suaveolens))	female	intersectional hybrid	Russia, Moscow, Vavilova st., 20
126	235	? P. × sibirica (? P. nigra × (P. laurifolia × P. suaveolens))	female	intersectional hybrid	Russia, Moscow, Vavilova st., 20
127	236	? P. × sibirica (? P. nigra × (P. laurifolia × P. suaveolens))	female	intersectional hybrid	Russia, Moscow, Vavilova st., 17
128	237	? P. × sibirica (? P. nigra × (P. laurifolia × P. suaveolens))	female	intersectional hybrid	Russia, Moscow, Vavilova st., 16
129	238	? P. × sibirica (? P. nigra × (P. laurifolia × P. suaveolens))	female	intersectional hybrid	Russia, Moscow, Vavilova st., 17
130	239	? P. × sibirica (? P. nigra × (P. laurifolia × P. suaveolens))	female	intersectional hybrid	Russia, Moscow, Vavilova st., 17
131	240	? P. × rasumovskoe (P. nigra × P. suaveolens)	female	intersectional hybrid	Russia, Moscow, Vavilova st., 16
132	241	? P. × rasumovskoe (P. nigra × P. suaveolens)	male	intersectional hybrid	Russia, Moscow, Dmitrovskoe highway, 15 k. 1
133	242	P. × rasumovskoe (P. nigra × P. suaveolens)	male	intersectional hybrid	Russia, Moscow, Dmitrovskoe highway, 17 k. 1
134	243	P. × sibirica (? P. nigra × (P. laurifolia × P. suaveolens))	female	intersectional hybrid	Russia, Moscow, Dmitrovskoe highway, 17 k. 1
135	244	P. × sibirica (? P. nigra × (P. laurifolia × P. suaveolens))	male	intersectional hybrid	Russia, Moscow, Ivanovskaya st., 26
136	245	P. × rasumovskoe (P. nigra × P. suaveolens)	male	intersectional hybrid	Russia, Moscow, Nemchinova st., 1/25
137	246	P. × sibirica (? P. nigra × (P. laurifolia × P. suaveolens))	male	intersectional hybrid	Russia, Moscow, Ivanovskaya st., 35
138	247	P. × rasumovskoe (P. nigra × P. suaveolens)	male	intersectional hybrid	Russia, Moscow, Ivanovskaya st., 36
139	248	P. × rasumovskoe (P. nigra × P. suaveolens)	male	intersectional hybrid	Russia, Moscow, Ivanovskaya st., 36
140	249	P. × rasumovskoe (P. nigra × P. suaveolens)	male	intersectional hybrid	Russia, Moscow, Ivanovskaya st., 34
141	250	P. longifolia	male	Tacamahaca	Russia, Moscow, Ivanovskaya st., 34
142	251	P. × rasumovskoe (P. nigra × P. suaveolens)	male	intersectional hybrid	Russia, Moscow, Ivanovskaya st., 34
143	252	P. × rasumovskoe (P. nigra × P. suaveolens)	male	intersectional hybrid	Russia, Moscow, Ivanovskaya st., 34
144	253	P. × rasumovskoe (P. nigra × P. suaveolens)	male	intersectional hybrid	Russia, Moscow, Ivanovskaya st., 34
145	254	P. × rasumovskoe (P. nigra × P. suaveolens)	male	intersectional hybrid	Russia, Moscow, Krasnostudencheskiy driveway, 3
146	255	P. × rasumovskoe (P. nigra × P. suaveolens)	male	intersectional hybrid	Russia, Moscow, Krasnostudencheskiy driveway, 3
147	256	P. × rasumovskoe (P. nigra × P. suaveolens)	male	intersectional hybrid	Russia, Moscow, Krasnostudencheskiy driveway, 9
148	257	P. × rasumovskoe (P. nigra × P. suaveolens)	male	intersectional hybrid	Russia, Moscow, Krasnostudencheskiy driveway, 9
149	258	P. × petrovskoe (? P. laurifolia × (P. deltoides × P. nigra))	female	intersectional hybrid	Russia, Moscow, Listvennichnaya alley, 2
150	259	P. × petrovskoe (? P. laurifolia × (P. deltoides × P. nigra))	female	intersectional hybrid	Russia, Moscow, Listvennichnaya alley, 2
151	260	P. × petrovskoe (? P. laurifolia × (P. deltoides × P. nigra))	female	intersectional hybrid	Russia, Moscow, Listvennichnaya alley, 2
152	261	P. × petrovskoe (? P. laurifolia × (P. deltoides × P. nigra))	female	intersectional hybrid	Russia, Moscow, Listvennichnaya alley, 2
153	262	P. × petrovskoe (? P. laurifolia × (P. deltoides × P. nigra))	female	intersectional hybrid	Russia, Moscow, Listvennichnaya alley, 2
154	263	P. × petrovskoe (? P. laurifolia × (P. deltoides × P. nigra))	female	intersectional hybrid	Russia, Moscow, Listvennichnaya alley, 2
155	264	? P. × sibirica (? P. nigra × (P. laurifolia × P. suaveolens))	female	intersectional hybrid	Russia, Moscow, Listvennichnaya alley, 4
156	265	P. × rasumovskoe (P. nigra × P. suaveolens)	male	intersectional hybrid	Russia, Moscow, Pryanishnikova st., 8а
157	266	P. × petrovskoe (? P. laurifolia × (P. deltoides × P. nigra))	male	intersectional hybrid	Russia, Moscow, Akademicheskiy driveway, 44 k. 2
158	267	P. × petrovskoe (? P. laurifolia × (P. deltoides × P. nigra))	male	intersectional hybrid	Russia, Moscow, Bolshaya Akademicheskaya st., 73
159	268	P. × petrovskoe (? P. laurifolia × (P. deltoides × P. nigra))	male	intersectional hybrid	Russia, Moscow, Bolshaya Akademicheskaya st., 73
160	269	P. × petrovskoe (? P. laurifolia × (P. deltoides × P. nigra))	male	intersectional hybrid	Russia, Moscow, Bolshaya Akademicheskaya st., 73
161	270	P. × petrovskoe (? P. laurifolia × (P. deltoides × P. nigra))	male	intersectional hybrid	Russia, Moscow, Bolshaya Akademicheskaya st., 73
162	271	P. × petrovskoe (? P. laurifolia × (P. deltoides × P. nigra))	male	intersectional hybrid	Russia, Moscow, Bolshaya Akademicheskaya st., 75
163	272	P. × petrovskoe (? P. laurifolia × (P. deltoides × P. nigra))	male	intersectional hybrid	Russia, Moscow, Bolshaya Akademicheskaya st., 75
164	273	P. × petrovskoe (? P. laurifolia × (P. deltoides × P. nigra))	male	intersectional hybrid	Russia, Moscow, Bolshaya Akademicheskaya st., 75
165	274	P. × petrovskoe (? P. laurifolia × (P. deltoides × P. nigra))	male	intersectional hybrid	Russia, Moscow, Bolshaya Akademicheskaya st., 77
166	275	P. × petrovskoe (? P. laurifolia × (P. deltoides × P. nigra))	male	intersectional hybrid	Russia, Moscow, Bolshaya Akademicheskaya st., 77
167	276	P. × petrovskoe (? P. laurifolia × (P. deltoides × P. nigra))	male	intersectional hybrid	Russia, Moscow, Bolshaya Akademicheskaya st., 77
168	277	P. × petrovskoe (? P. laurifolia × (P. deltoides × P. nigra))	male	intersectional hybrid	Russia, Moscow, Bolshaya Akademicheskaya st., 77
169	278	P. × petrovskoe (? P. laurifolia × (P. deltoides × P. nigra))	male	intersectional hybrid	Russia, Moscow, Bolshaya Akademicheskaya st., 77
170	279	P. × petrovskoe (? P. laurifolia × (P. deltoides × P. nigra))	male	intersectional hybrid	Russia, Moscow, Bolshaya Akademicheskaya st., 77
171	280	P. × petrovskoe (? P. laurifolia × (P. deltoides × P. nigra))	male	intersectional hybrid	Russia, Moscow, Bolshaya Akademicheskaya st., 77
172	281	P. × petrovskoe (? P. laurifolia × (P. deltoides × P. nigra))	male	intersectional hybrid	Russia, Moscow, Bolshaya Akademicheskaya st., 79
173	282	P. × petrovskoe (? P. laurifolia × (P. deltoides × P. nigra))	male	intersectional hybrid	Russia, Moscow, Bolshaya Akademicheskaya st., 77
174	283	P. × petrovskoe (? P. laurifolia × (P. deltoides × P. nigra))	male	intersectional hybrid	Russia, Moscow, Bolshaya Akademicheskaya st., 77
175	284	P. × petrovskoe (? P. laurifolia × (P. deltoides × P. nigra))	male	intersectional hybrid	Russia, Moscow, Bolshaya Akademicheskaya st., 77
176	285	P. × petrovskoe (? P. laurifolia × (P. deltoides × P. nigra))	male	intersectional hybrid	Russia, Moscow, Bolshaya Akademicheskaya st., 77
177	286	P. × petrovskoe (? P. laurifolia × (P. deltoides × P. nigra))	male	intersectional hybrid	Russia, Moscow, Bolshaya Akademicheskaya st., 77
178	287	P. × petrovskoe (? P. laurifolia × (P. deltoides × P. nigra))	male	intersectional hybrid	Russia, Moscow, Bolshaya Akademicheskaya st., 77
179	288	P. × petrovskoe (? P. laurifolia × (P. deltoides × P. nigra))	male	intersectional hybrid	Russia, Moscow, Bolshaya Akademicheskaya st., 77
180	289	P. × petrovskoe (? P. laurifolia × (P. deltoides × P. nigra))	male	intersectional hybrid	Russia, Moscow, Bolshaya Akademicheskaya st., 77
181	290	P. × petrovskoe (? P. laurifolia × (P. deltoides × P. nigra))	male	intersectional hybrid	Russia, Moscow, Bolshaya Akademicheskaya st., 77
182	291	P. × petrovskoe (? P. laurifolia × (P. deltoides × P. nigra))	male	intersectional hybrid	Russia, Moscow, Bolshaya Akademicheskaya st., 77
183	292	P. × petrovskoe (? P. laurifolia × (P. deltoides × P. nigra))	male	intersectional hybrid	Russia, Moscow, Bolshaya Akademicheskaya st., 77
184	293	P. × petrovskoe (? P. laurifolia × (P. deltoides × P. nigra))	male	intersectional hybrid	Russia, Moscow, Bolshaya Akademicheskaya st., 79
185	294	P. × petrovskoe (? P. laurifolia × (P. deltoides × P. nigra))	male	intersectional hybrid	Russia, Moscow, Bolshaya Akademicheskaya st., 79
186	295	P. × petrovskoe (? P. laurifolia × (P. deltoides × P. nigra))	male	intersectional hybrid	Russia, Moscow, Bolshaya Akademicheskaya st., 79
187	296	P. × petrovskoe (? P. laurifolia × (P. deltoides × P. nigra))	male	intersectional hybrid	Russia, Moscow, Bolshaya Akademicheskaya st., 79
188	297	P. × petrovskoe (? P. laurifolia × (P. deltoides × P. nigra))	male	intersectional hybrid	Russia, Moscow, Bolshaya Akademicheskaya st., 79
189	298	P. × petrovskoe (? P. laurifolia × (P. deltoides × P. nigra))	male	intersectional hybrid	Russia, Moscow, Bolshaya Akademicheskaya st., 79
190	299	P. × petrovskoe (? P. laurifolia × (P. deltoides × P. nigra))	male	intersectional hybrid	Russia, Moscow, Bolshaya Akademicheskaya st., 79
191	300	P. × sibirica (? P. nigra × (P. laurifolia × P. suaveolens))	female	intersectional hybrid	Russia, Moscow, Bolshaya Akademicheskaya st., 79
192	301	P. × sibirica (? P. nigra × (P. laurifolia × P. suaveolens))	female	intersectional hybrid	Russia, Moscow, Likhoborskiye Hillocks st., 6
193	302	P. × sibirica (? P. nigra × (P. laurifolia × P. suaveolens))	female	intersectional hybrid	Russia, Moscow, Likhoborskiye Hillocks st., 10 k. 1
194	303	P. × sibirica (? P. nigra × (P. laurifolia × P. suaveolens))	female	intersectional hybrid	Russia, Moscow, Likhoborskiye Hillocks st., 6
195	304	P. × sibirica (? P. nigra × (P. laurifolia × P. suaveolens))	female	intersectional hybrid	Russia, Moscow, Likhoborskiye Hillocks st., 10 k. 1
196	305	P. × sibirica (? P. nigra × (P. laurifolia × P. suaveolens))	female	intersectional hybrid	Russia, Moscow, Likhoborskiye Hillocks st., 10
197	306	P. × sibirica (? P. nigra × (P. laurifolia × P. suaveolens))	female	intersectional hybrid	Russia, Moscow, Cherepanovykh driveway, 64
198	307	P. × sibirica (? P. nigra × (P. laurifolia × P. suaveolens))	female	intersectional hybrid	Russia, Moscow, Likhobory MCC station, Cherepanovykh driveway
199	308	Populus sp.	female		Russia, Moscow, Avtozavodskaya st., 6
200	309	Populus sp.	female		Russia, Moscow, Avtozavodskaya st., 6
201	310	Populus sp.	female		Russia, Moscow, Velozavodskaya st., 6B
202	311	Populus sp.	female		Russia, Moscow, Velozavodskaya st., 6B
203	312	Populus sp.	female		Russia, Moscow, Leninskaya Sloboda st., 5
204	313	Populus sp.	female		Russia, Moscow, Leninskaya Sloboda st., 4/10
205	314	Populus sp.	female		Russia, Moscow, Leninskaya Sloboda st., 4/10
206	315	Populus sp.	female		Russia, Moscow, Leninskaya Sloboda st., 4/10
207	316	Populus sp.	female		Russia, Moscow, Leninskaya Sloboda st., 4/10
208	317	Populus sp.	female		Russia, Moscow, Leninskaya Sloboda st., 4/10
209	318	Populus sp.	female		Russia, Moscow, Peresvetov lane, 8
210	319	Populus sp.	female		Russia, Moscow, Oslyabinskiy lane, 10
211	320	Populus sp.	female		Russia, Moscow, Oslyabinskiy lane, 10
212	321	Populus sp.	female		Russia, Moscow, Peresvetov lane, 7 k. 1
213	324	Populus sp.	female		Russia, Moscow, intersection of Leninskaya Sloboda st. and Velozavodskaya st.
214	325	Populus sp.	female		Russia, Moscow, Velozavodskaya st., 2
215	326	Populus sp.	female		Russia, Moscow, Velozavodskaya st., 2 k. 2
216	327	Populus sp.	female		Russia, Moscow, Peresvetov lane, 5 bld. 3
217	328	Populus sp.	female		Russia, Moscow, Peresvetov lane, 5 bld. 3
218	329	Populus sp.	female		Russia, Moscow, Novoostapovskaya st., 6
219	330	Populus sp.	female		Russia, Moscow, Novoostapovskaya st., 6
220	331	Populus sp.	female		Russia, Moscow, Novoostapovskaya st., 6
221	332	Populus sp.	female		Russia, Moscow, Novoostapovskaya st., 6
222	333	Populus sp.	female		Russia, Moscow, Novoostapovskaya st., 6
223	334	Populus sp.	female		Russia, Moscow, Novoostapovskaya st., 12 bld. 6
224	335	Populus sp.	female		Russia, Moscow, Novoostapovskaya st., 12 bld. 6
225	372	P. simonii var. fastigiata	female	Tacamahaca	Russia, Moscow, Tsitsin Main Botanical Garden
226	12Pa11	P. nigra		Aigeiros	Italy, outskirts of Parma
227	12Pa12	P. nigra		Aigeiros	Italy, outskirts of Parma
228	12Pa13	P. nigra		Aigeiros	Italy, outskirts of Parma
229	12Pa14	P. nigra		Aigeiros	Italy, outskirts of Parma
230	322 (1)	Populus sp.	male		Russia, Moscow, intersection of Leninskaya Sloboda st. and Velozavodskaya st.
231	323 (1)	? P. × sibirica (? P. nigra × (P. laurifolia × P. suaveolens))	female	intersectional hybrid	Russia, Moscow, intersection of Leninskaya Sloboda st. and Velozavodskaya st.
232	336 (1) K	P. × wobstii (P. longifolia × P. laurifolia)	female	Tacamahaca	Russia, Moscow region, Bakhchivandzhi railway station
233	337 (2) K	P. × wobstii (P. longifolia × P. laurifolia)	female	Tacamahaca	Russia, Moscow region, Bakhchivandzhi railway station
234	338 (3) K	P. nigra × P. pyramidalis		Aigeiros	Russia, Moscow, Soviet Army st.
235	339 (4) K	? P. × petrovskoe (? P. laurifolia × (P. deltoides × P. nigra))	female	intersectional hybrid	Russia, Moscow, Novoshchinskaya st., 9
236	340 (5) K	? P. × petrovskoe (? P. laurifolia × (P. deltoides × P. nigra))	female	intersectional hybrid	Russia, Moscow, Novoshchinskaya st., 9
237	341 (6) K	P. nigra × P. pyramidalis		Aigeiros	Russia, Moscow, near the Stroginsky bridge
238	342 (7) K	P. nigra × P. pyramidalis		Aigeiros	Russia, Moscow, near the Stroginsky bridge
239	343 (8) K	P. × sibirica (? P. nigra × (P. laurifolia × P. suaveolens))	female	intersectional hybrid	Russia, Moscow, Shchukinsky peninsula
240	344 (9) K	P. × sibirica (? P. nigra × (P. laurifolia × P. suaveolens))	female	intersectional hybrid	Russia, Moscow, Shchukinsky peninsula
241	345 (10) K	? P. trichocarpa 'Lettland'	female	Tacamahaca	Russia, Moscow, Shchukinsky peninsula
242	346 (11) K	? P. trichocarpa 'Lettland'	female	Tacamahaca	Russia, Moscow, Shchukinsky peninsula
243	347 (12) K	? P. trichocarpa 'Lettland'	female	Tacamahaca	Russia, Moscow, Shchukinsky peninsula
244	348 (13) K	P. longifolia	female	Tacamahaca	Russia, Moscow, Shchukinsky peninsula
245	349 (14) K	P. longifolia	male	Tacamahaca	Russia, Moscow, Shchukinsky peninsula
246	350 (15) K	P. longifolia	male	Tacamahaca	Russia, Moscow, Shchukinsky peninsula
247	354 (16)	P. suaveolens × (P. suaveolens × P. sp.)	female		Russia, Moscow region, Shchyolkovo, Chkalovsky settlement, Gagarina st., 5
248	355 (17)	P. × wobstii (P. longifolia × P. laurifolia)	female	Tacamahaca	Russia, Moscow region, Shchyolkovo, Chkalovsky settlement, Gagarina st., 5
249	356 (18)	P. simonii var. pendula	male	Tacamahaca	Russia, Moscow region, Shchyolkovo, Chkalovsky settlement
250	357 (19)	P. simonii var. pendula	male	Tacamahaca	Russia, Moscow region, Shchyolkovo, Chkalovsky settlement
251	358 (20)	P. simonii var. pendula	male	Tacamahaca	Russia, Moscow region, Shchyolkovo, Chkalovsky settlement
252	359 (21)	P. × petrovskoe (? P. laurifolia × (P. deltoides × P. nigra))	male	intersectional hybrid	Russia, Moscow region, Shchyolkovo, Chkalovsky settlement, Tashkentskaya st., 24
253	360 (22)	P. × petrovskoe (? P. laurifolia × (P. deltoides × P. nigra))	male	intersectional hybrid	Russia, Moscow region, Shchyolkovo, Chkalovsky settlement, Tashkentskaya st., 18
254	361 (23)	P. × petrovskoe (? P. laurifolia × (P. deltoides × P. nigra))	male	intersectional hybrid	Russia, Moscow region, Shchyolkovo, Chkalovsky settlement, Tashkentskaya st., 18
255	362 (24)	P. × petrovskoe (? P. laurifolia × (P. deltoides × P. nigra))	male	intersectional hybrid	Russia, Moscow region, Shchyolkovo, Chkalovsky settlement, Tashkentskaya st., 24
256	363 (25)	P. deltoides × P. × moscoviensis (P. deltoides × (P. laurifolia × P. suaveolens))	female	intersectional hybrid	Russia, Moscow, Volgogradskiy avenue, 153, Yeseninskiy blvd.
257	364 (26)	P. deltoides × P. × moscoviensis (P. deltoides × (P. laurifolia × P. suaveolens))	female	intersectional hybrid	Russia, Moscow, Volgogradskiy avenue, 151, Yeseninskiy blvd.
258	365 (27)	P. deltoides × P. × moscoviensis (P. deltoides × (P. laurifolia × P. suaveolens))	male	intersectional hybrid	Russia, Moscow, Volgogradskiy avenue, 129, Yeseninskiy blvd.
259	366 (28)	? P. longifolia	male	Tacamahaca	Russia, Moscow, Tsitsin Main Botanical Garden, Laboratory building
260	367 (29)	? P. longifolia	male	Tacamahaca	Russia, Moscow, Tsitsin Main Botanical Garden, Laboratory building
261	368 (30)	? P. longifolia		Tacamahaca	Russia, Moscow, Tsitsin Main Botanical Garden, Laboratory building
262	369 (31)	P. suaveolens		Tacamahaca	Russia, Moscow, Tsitsin Main Botanical Garden, Collection of poplars of the department of dendrology
263	370 (32)	P. suaveolens		Tacamahaca	Russia, Moscow, Tsitsin Main Botanical Garden, Collection of poplars of the department of dendrology
264	371 (33)	? P. trichocarpa	female	Tacamahaca	Russia, Moscow, Tsitsin Main Botanical Garden, Collection of poplars of the department of dendrology
265	ANG11	P. nigra		Aigeiros	Uzbekistan
266	CHim11	P. nigra		Aigeiros	Uzbekistan
267	k-1-2016 K	P. × sibirica (? P. nigra × (P. laurifolia × P. suaveolens))		intersectional hybrid	Russia, Kemerovo region, Mitino village
268	k-13-2016 K	P. × sibirica (? P. nigra × (P. laurifolia × P. suaveolens))		intersectional hybrid	Russia, Kemerovo region, Mitino village
269	k-2-2016	P. nigra		Aigeiros	Russia, Kemerovo region, Mitino village
270	k-3-2016	P. nigra		Aigeiros	Russia, Kemerovo region, Mitino village
271	k-70-2016	P. × sibirica × P. nigra		intersectional hybrid	Russia, Novosibirsk, Matveevka railway station
272	k-72-2016	P. × sibirica × P. nigra		intersectional hybrid	Russia, Novosibirsk, Matveevka railway station
273	k-73-2016	P. × sibirica × P. nigra		intersectional hybrid	Russia, Novosibirsk, Matveevka railway station
274	k-77-2016	P. × sibirica × P. nigra		intersectional hybrid	Russia, Novosibirsk, Matveevka railway station
275	k-78-2016	P. × sibirica × P. nigra		intersectional hybrid	Russia, Novosibirsk, Matveevka railway station
276	k-79-2016	P. × sibirica × P. nigra		intersectional hybrid	Russia, Novosibirsk, Matveevka railway station
277	k-80-2016	P. × sibirica × P. nigra		intersectional hybrid	Russia, Novosibirsk, Matveevka railway station
278	k-81-2016	P. × sibirica × P. nigra		intersectional hybrid	Russia, Novosibirsk, Matveevka railway station
279	Kgib24	P. × irtyschensis (P. laurifolia × P. nigra)		intersectional hybrid	Russia, Novokuznetsk, Upper Ters river
280	Kgib25	P. × irtyschensis (P. laurifolia × P. nigra)		intersectional hybrid	Russia, Novokuznetsk, Upper Ters river
281	KPN3	P. nigra		Aigeiros	Russia, Novokuznetsk, Upper Ters river
282	KPN4	P. nigra		Aigeiros	Russia, Novokuznetsk, Upper Ters river
283	KPN5	P. nigra		Aigeiros	Russia, Novokuznetsk, Upper Ters river
284	P1NE01	P. nigra		Aigeiros	Russia, Krasnoyarsk Territory, south of the Verkhneimbatsk village
285	Pgib31	P. × irtyschensis (P. laurifolia × P. nigra)		intersectional hybrid	Russia, Novokuznetsk, Upper Ters river
286	Pgib35	P. × irtyschensis (P. laurifolia × P. nigra)		intersectional hybrid	Russia, Novokuznetsk, Ilyinsky bridge
287	Pgib36	P. × irtyschensis (P. laurifolia × P. nigra)		intersectional hybrid	Russia, Novokuznetsk, Ilyinsky bridge
288	Pgib37	P. × irtyschensis (P. laurifolia × P. nigra)		intersectional hybrid	Russia, Novokuznetsk, Upper Ters river
289	Pgib38	P. × irtyschensis (P. laurifolia × P. nigra)		intersectional hybrid	Russia, Novokuznetsk, Upper Ters river
290	PL6	P. laurifolia		Tacamahaca	Russia, Novokuznetsk, Upper Ters river
291	PL7	P. laurifolia		Tacamahaca	Russia, Novokuznetsk, Upper Ters river
292	Plr17	P. laurifolia		Tacamahaca	Russia, Gorny Altai, right bank of the Chuya river
293	Plr18	P. laurifolia		Tacamahaca	Russia, Gorny Altai, right bank of the Chuya river
294	Plr21	P. laurifolia		Tacamahaca	Russia, Gorny Altai, near the mouth of the Yaloman river
295	Plr22	P. laurifolia		Tacamahaca	Russia, Gorny Altai, near the mouth of the Bolshoy Yaloman river
296	Plr27	P. laurifolia		Tacamahaca	Russia, Gorny Altai, near the Aktash village
297	Plr28	P. laurifolia		Tacamahaca	Russia, Gorny Altai, near the Aktash village
298	Plr35	P. laurifolia		Tacamahaca	Russia, Gorny Altai, near the Aktash village
299	Plr36	P. laurifolia		Tacamahaca	Russia, Gorny Altai, near the Aktash village
300	Plr37	P. laurifolia		Tacamahaca	Russia, Gorny Altai, near the Aktash village
301	Plr38	P. laurifolia		Tacamahaca	Russia, Gorny Altai, near the Aktash village
302	PNE02	P. nigra		Aigeiros	Russia, Krasnoyarsk Territory, south of the Verkhneimbatsk village
303	PNKg01	P. nigra		Aigeiros	Russia, Orenburg region, Belyayevsky district
304	PNKg02	P. nigra		Aigeiros	Russia, Orenburg region, Belyayevsky district
305	PNOZ01	P. nigra		Aigeiros	Russia, Orenburg region, Belyayevsky district
306	PNOZ02	P. nigra		Aigeiros	Russia, Orenburg region, Belyayevsky district
307	PNS6	P. nigra		Aigeiros	Russia, Novokuznetsk, Slavino village
308	PNS7	P. nigra		Aigeiros	Russia, Novokuznetsk, Slavino village
309	PNS8	P. nigra		Aigeiros	Russia, Novokuznetsk, Slavino village
310	POP7	P. talassica		Tacamahaca	Kyrgyzstan, Alay district, Irkeshtam
311	POP8	P. talassica		Tacamahaca	Kyrgyzstan, Alay district, Irkeshtam
312	POPL1	P. laurifolia		Tacamahaca	Russia, Krasnoyarsk Territory, Sayano-Shushensky reserve
313	POPL2	P. laurifolia		Tacamahaca	Mongolia, North-Eastern Khangai, Arkhangelsky aimag
314	POPL3	P. laurifolia		Tacamahaca	Mongolia, Western Mongolia, Khovdinsky aimag, Mongolian Altai
315	POPT2	P. talassica		Tacamahaca	South-Eastern Kazakhstan, Panfilovsky district, Usek river
316	POPT3	P. talassica		Tacamahaca	South-Eastern Kazakhstan, Panfilovsky district, Usek river
317	POPT4	P. talassica		Tacamahaca	Kyrgyzstan, Talas river valley
318	POPT5	P. talassica		Tacamahaca	Kyrgyzstan, Talas river valley
319	Popul15	P. laurifolia		Tacamahaca	Russia, Krasnoyarsk Territory, Sayano-Shushensky reserve
320	Popul19	P. afghanica		Aigeiros	Uzbekistan, Namangan region, Chust district
321	Popul20	P. afghanica		Aigeiros	Uzbekistan, Chatkal ridge, gorge of the Akbulak river
322	Popul21	P. afghanica		Aigeiros	South-Eastern Kazakhstan, Charyn river
323	Popul22	P. nigra		Aigeiros	Russia, Republic of Khakassia, Altai district, island in the floodplain of the Abakan river
324	Popul23	P. nigra		Aigeiros	Russia, Republic of Khakassia, Altai district, island in the floodplain of the Abakan river
325	Popul3	P. talassica		Tacamahaca	South-Eastern Kazakhstan, Charyn river
326	Popul4	P. talassica		Tacamahaca	South-Eastern Kazakhstan, Chilik river, near the Algabas village
327	Popul5	P. talassica		Tacamahaca	Kyrgyzstan, Alay district, Irkeshtam
328	Popul6	P. talassica		Tacamahaca	Southern Kazakhstan, western tip of the Talas range, canyon of the Aksu river
329	Popul8	P. laurifolia		Tacamahaca	Eastern Kazakhstan, northern foot of the Saur ridge, near the Przhevalsky (Kenderlyk) village
330	Popul9	P. laurifolia		Tacamahaca	Russia, Gorny Altai, right bank of the Chuya river
331	Psv100	P. suaveolens		Tacamahaca	Russia, Far East, Right Bank of the Amur river, Elabuga village
332	Psv101	P. maximowiczii		Tacamahaca	Russia, Jewish autonomous region, Birobidzhan
333	Psv102	P. maximowiczii		Tacamahaca	Russia, Jewish autonomous region, Birobidzhan
334	Psv103	P. suaveolens		Tacamahaca	Russia, Khabarovsk Territory, right bank of the Amur river, Mayak village
335	Psv104	P. suaveolens		Tacamahaca	Russia, Khabarovsk Territory, right bank of the Amur river, Mayak village
336	Psv105	P. suaveolens		Tacamahaca	Russia, Khabarovsk Territory, right bank of the Amur river, Mayak village
337	Psv106	P. suaveolens		Tacamahaca	Russia, Chita region, Horiksky district, valley of the Uda river, near the Bulagansk village
338	Psv107	P. suaveolens		Tacamahaca	Russia, Chita region, Horiksky district, valley of the Uda river, near the Bulagansk village
339	Psv108	P. suaveolens		Tacamahaca	Russia, Chita region, Horiksky district, valley of the Uda river, near the Bulagansk village
340	Psv113	P. suaveolens		Tacamahaca	Russia, Chita region, Horiksky district, valley of the Uda river, near the Bulagansk village
341	Psv114	P. suaveolens		Tacamahaca	Russia, Chita region, Horiksky district, valley of the Uda river, near the Bulagansk village
342	Psv115	P. suaveolens		Tacamahaca	Russia, Chita region, Horiksky district, valley of the Uda river, near the Bulagansk village
343	Psv116	P. suaveolens		Tacamahaca	Russia, Chita region, Horiksky district, valley of the Uda river, near the Bulagansk village
344	Psv117	P. suaveolens		Tacamahaca	Russia, Yakutia, Yansky district, valley of the Sartang river, near the Yunkur village
345	Psv118	P. suaveolens		Tacamahaca	Russia, Yakutia, Timpton district, left bank of the Genam river
346	Psv120	P. suaveolens		Tacamahaca	Russia, Chukotsky district, Markovo settlement, floodplain of the Anadyr river
347	Psv23	P. suaveolens		Tacamahaca	Russia, Khabarovsk Territory, right bank of the Amur river, lower reaches of the Anyui river
348	Psv24	P. suaveolens		Tacamahaca	Russia, Khabarovsk Territory, right bank of the Amur river, near the Gassi lake
349	Psv25	P. suaveolens		Tacamahaca	Russia, Khabarovsk Territory, right bank of the Amur river, lower reaches of the Anyui river
350	Psv26	P. suaveolens		Tacamahaca	Russia, Khabarovsk Territory, right bank of the Amur river, near the Sarapulskoe settlement
351	Psv30	P. suaveolens		Tacamahaca	Russia, Khabarovsk Territory, Verkhnebureinsky district, bank of the Yaurin river
352	Psv31	P. suaveolens		Tacamahaca	Russia, Khabarovsk Territory, Komsomolsky district, near the Gorny settlement
353	Psv32	P. suaveolens		Tacamahaca	Russia, Khabarovsk Territory, right bank of the Amur river, Mayak village
354	Psv33	P. suaveolens		Tacamahaca	Russia, Khabarovsk Territory, right bank of the Amur river, Mayak village
355	Psv34	P. suaveolens		Tacamahaca	Russia, Khabarovsk Territory, right bank of the Amur river, near the Sarapulskoe settlement
356	Psv36	P. maximowiczii		Tacamahaca	Russia, Sakhalin island, near the Tymovskoe settlement
357	Psv38	P. koreana		Tacamahaca	Russia, Primorsky Territory, northern outskirts of Vladivostok, near Akademgorodok
358	Psv39	P. suaveolens		Tacamahaca	Russia, outskirts of Chita, Ingoda river, near the Dachnaya railway station
359	Psv40	P. suaveolens		Tacamahaca	Russia, outskirts of Chita, Ingoda river
360	Psv41	P. suaveolens		Tacamahaca	Russia, Chita
361	Psv54	P. koreana		Tacamahaca	Russia, Primorsky Territory, Khasansky district, along the Ryazanovka river
362	Psv55	P. koreana		Tacamahaca	Russia, Primorsky Territory, Khasansky district, Kraskino Barabash
363	Psv56	P. koreana		Tacamahaca	Russia, Primorsky Territory, Khasansky district, along the Ryazanovka river
364	Psv58	P. koreana		Tacamahaca	Russia, Primorsky Territory, outskirts of Ussuriysk
365	Psv76	P. suaveolens		Tacamahaca	Russia, Primorsky Territory, Kedrovaya Pad reserve, along the Kedrovka river
366	Psv77	P. maximowiczii		Tacamahaca	Russia, Primorsky Territory, outskirts of Suchan, along the key of the Kamenka river
367	Psv78	P. suaveolens		Tacamahaca	Russia, Khabarovsk Territory, right bank of the Amur river, near the Anyui river
368	Psv79	P. suaveolens		Tacamahaca	Russia, Khabarovsk Territory, right bank of the Amur river, near the Anyui river
369	Psv80	P. suaveolens		Tacamahaca	Russia, Khabarovsk Territory, right bank of the Amur river, near the Anyui river
370	Psv81	P. suaveolens		Tacamahaca	Russia, Khabarovsk Territory, right bank of the Amur river, near the Anyui river
371	Psv89	P. maximowiczii		Tacamahaca	Russia, Primorsky Territory, valley of the Smolnaya river, near the Kagauz station
372	Psv90	P. maximowiczii		Tacamahaca	Russia, Primorsky Territory, Khasansky district, floodplain forest along the Ryazanovka river
373	Psv92	P. maximowiczii		Tacamahaca	Russia, Primorsky Territory, Khasansky district, floodplain forest along the Ryazanovka river
374	Psv93	P. maximowiczii		Tacamahaca	Russia, Primorsky Territory, Shkotovsky district, near the Novonezhino village
375	s1	P. suaveolens		Tacamahaca	Mongolia, Central aimag, western part of the Ikhhentei range
376	s2	P. suaveolens		Tacamahaca	Russia, Yakutia, Aldan district, Yakokit village
377	s3	P. suaveolens		Tacamahaca	Russia, Khabarovsk Territory, right bank of the Amur river, near the Anyui river
378	s4	P. suaveolens		Tacamahaca	Russia, Khabarovsk Territory, right bank of the Amur river, near the Anyui river
379	s5	P. suaveolens		Tacamahaca	Russia, Khabarovsk Territory, right bank of the Amur river, near the Sarapulskoe settlement
