# Supplementary material for: Sex-determining region complements traditionally used in phylogenetic studies nuclear and chloroplast sequences in investigation of Aigeiros Duby and Tacamahaca Spach poplars (genus Populus L., Salicaceae)
Source: Front Plant Sci. 2023 Oct 4;14:1204899. doi: 10.3389/fpls.2023.1204899 (PMC10582643; doi:10.3389/fpls.2023.1204899)
Supplement: Supplementary file 4 [file DataSheet_4.xlsx]

## Sheet: SNP table
Supplementary Data 4. Table of DNA polymorphisms in the studied 379 poplar accessions of sections Aigeiros and Tacamahaca based on the analysis of targeted deep sequencing data for NTS 5S rDNA, ITS, DSH 2, DSH 5, DSH 8, DSH 12, DSH 29, 6, 15, 16, X18, trnG-psbK-psbI, rps2-rpoC2, rpoC2-rpoC1, the sex-determining region (SDR), and the ARR17 gene sequences.
The numbers located one below the other indicate the number of reads with the reference (bottom) and alternative (top) alleles. Color legend is presented to the right of the Table.
Sequence	Nucleotide position	Reference allele	Alternative allele		275 P. x petrovskoe male	276 P. x petrovskoe male	180 ? P. x sibirica male	285 P. x petrovskoe male	291 P. x petrovskoe male	299 P. x petrovskoe male	190 P. x petrovskoe male	224 ? P. x sibirica male	284 P. x petrovskoe male	286 P. x petrovskoe male	229 ? P. x sibirica male	294 P. x petrovskoe male	298 P. x petrovskoe male	278 P. x petrovskoe male	292 P. x petrovskoe male	272 P. x petrovskoe male	273 P. x petrovskoe male	274 P. x petrovskoe male	288 P. x petrovskoe male	297 P. x petrovskoe male	269 P. x petrovskoe male	296 P. x petrovskoe male	277 P. x petrovskoe male	287 P. x petrovskoe male	271 P. x petrovskoe male	281 P. x petrovskoe male	282 P. x petrovskoe male	283 P. x petrovskoe male	270 P. x petrovskoe male	279 P. x petrovskoe male	289 P. x petrovskoe male	267 P. x petrovskoe male	290 P. x petrovskoe male	268 P. x petrovskoe male	280 P. x petrovskoe male	295 P. x petrovskoe male	32 P. male	37 P. male	25 P. male	171 ? P. x sibirica male	360 (22) P. x petrovskoe male	362 (24) P. x petrovskoe male	193 P. x petrovskoe male	191 P. x petrovskoe male	221 ? P. x sibirica male
NTS 5S rDNA	11	CG	C		0 5	0 2	0 3	0 2	0 1	0 1	0 1	0 1	0 0	0 0	0 1	0 0	0 0	0 1	0 0	0 2	0 1	0 3	0 0	0 2	0 5	0 4	0 1	0 0	0 5	0 0	0 4	0 3	0 0	0 0	0 0	0 0	0 0	0 1	0 1	0 1	0 1	0 3	0 0	0 1	0 1	0 1	0 2	0 1	0 1
NTS 5S rDNA	32	TGCATTAGTGCTGGTA	CGCTTAACTGCGGAGTTC		0 1368	0 1200	0 2047	0 1346	0 1365	0 1363	0 1261	0 1513	0 1002	0 1495	0 1373	0 1238	0 1294	0 1015	0 612	0 1125	0 915	0 1824	0 924	0 760	0 1459	0 1319	0 1360	0 1047	0 1130	0 1380	0 1445	0 1063	0 784	0 1089	0 1210	0 1148	0 1074	0 1296	0 1110	0 575	0 2559	0 2469	0 2199	0 1335	0 1824	0 2195	0 934	0 1200	0 758
NTS 5S rDNA	35	A	T		1 1368	0 1200	6 2047	1 1346	2 1365	1 1363	3 1261	2 1513	3 1002	1 1495	1 1373	1 1238	3 1294	1 1015	0 612	1 1125	0 915	0 1824	0 924	0 760	2 1459	1 1319	1 1360	2 1047	3 1130	0 1380	0 1445	0 1063	0 784	1 1089	0 1210	0 1148	1 1074	0 1296	1 1110	0 575	4 2559	3 2469	0 2199	1 1335	1 1824	2 2195	2 934	0 1200	2 758
NTS 5S rDNA	35	AT	TC		0 1368	1 1200	0 2047	0 1346	0 1365	0 1363	0 1261	0 1513	0 1002	0 1495	0 1373	0 1238	0 1294	0 1015	0 612	0 1125	0 915	0 1824	0 924	0 760	0 1459	0 1319	0 1360	0 1047	0 1130	0 1380	0 1445	0 1063	0 784	0 1089	0 1210	0 1148	0 1074	0 1296	0 1110	0 575	4 2559	0 2469	0 2199	0 1335	0 1824	0 2195	0 934	0 1200	0 758
NTS 5S rDNA	36	T	C		5 1368	3 1200	6 2047	4 1346	4 1365	4 1363	4 1261	3 1513	2 1002	5 1495	4 1373	5 1238	4 1294	1 1015	0 612	2 1125	9 915	7 1824	4 924	2 760	2 1459	3 1319	5 1360	4 1047	10 1130	2 1380	2 1445	5 1063	4 784	0 1089	3 1210	2 1148	4 1074	7 1296	3 1110	1 575	4 2559	5 2469	10 2199	6 1335	6 1824	4 2195	1 934	4 1200	2 758
NTS 5S rDNA	40	T	A		0 1368	0 1200	0 2047	0 1346	1 1365	0 1363	1 1261	0 1513	0 1002	0 1495	0 1373	0 1238	0 1294	0 1015	0 612	0 1125	0 915	1 1824	0 924	0 760	1 1459	0 1319	0 1360	0 1047	0 1130	1 1380	0 1445	0 1063	0 784	0 1089	0 1210	0 1148	0 1074	1 1296	0 1110	1 575	2 2559	0 2469	0 2199	2 1335	0 1824	0 2195	0 934	0 1200	0 758
NTS 5S rDNA	44	G	A		1 1368	1 1200	3 2047	3 1346	5 1365	7 1363	2 1261	5 1513	4 1002	5 1495	2 1373	0 1238	4 1294	4 1015	2 612	3 1125	3 915	5 1824	1 924	1 760	2 1459	4 1319	0 1360	4 1047	1 1130	5 1380	1 1445	3 1063	3 784	2 1089	1 1210	3 1148	2 1074	1 1296	1 1110	3 575	4 2559	3 2469	2 2199	3 1335	4 1824	2 2195	3 934	0 1200	3 758
NTS 5S rDNA	53	G	A		24 1590	21 1403	33 2362	28 1523	16 1582	18 1544	22 1442	19 1735	15 1182	21 1691	28 1567	25 1392	19 1498	21 1140	6 684	12 1340	11 1089	23 2131	13 1083	12 877	22 1737	24 1516	24 1548	21 1206	24 1329	25 1524	11 1664	21 1257	16 893	19 1216	23 1387	23 1338	16 1238	15 1483	23 1313	14 652	41 3117	26 3001	41 2643	21 1502	31 2132	34 2477	18 1062	18 1368	11 895
NTS 5S rDNA	56	CCCGTTAGTCCATGCACGCGCAATTG	GCCGTGAGCTCATGCACGAGCAATTC		0 433	0 315	0 517	0 305	0 423	0 386	0 313	0 452	0 305	0 392	0 390	0 321	0 359	0 237	0 180	0 344	0 274	0 529	0 252	0 217	0 390	0 392	0 324	0 300	0 293	0 309	0 370	0 272	0 183	0 296	0 330	0 308	0 296	0 347	0 285	0 135	0 549	0 650	0 366	0 372	0 495	0 616	0 238	0 298	0 203
NTS 5S rDNA	58	CGTTAGTCCATGCACGCGCAATTG	TGCAAAGTAATGCGCGATTAAATC		0 433	0 315	0 517	0 305	0 423	0 386	0 313	0 452	0 305	0 392	0 390	0 321	0 359	0 237	0 180	0 344	0 274	0 529	0 252	0 217	0 390	0 392	0 324	0 300	0 293	0 309	0 370	0 272	0 183	0 296	0 330	0 308	0 296	0 347	0 285	0 135	0 549	0 650	0 366	0 372	0 495	0 616	0 238	0 298	0 203
NTS 5S rDNA	58	CGTTAGTCCATGCACGCGCAATTGC	TGTCAACTTATGCACAGTTATTGTA		0 433	0 315	0 517	0 305	0 423	0 386	0 313	0 452	0 305	0 392	0 390	0 321	0 359	0 237	0 180	0 344	0 274	0 529	0 252	0 217	0 390	0 392	0 324	0 300	0 293	0 309	0 370	0 272	0 183	0 296	0 330	0 308	0 296	0 347	0 285	0 135	0 549	0 650	0 366	0 372	0 495	0 616	0 238	0 298	0 203
NTS 5S rDNA	58	CGTTAGTCCATGCACGCGCAATTGC	TGTCAAGTTATGCGTGCTTAATGTA		0 433	0 315	0 517	0 305	0 423	0 386	0 313	0 452	0 305	0 392	0 390	0 321	0 359	0 237	0 180	0 344	0 274	0 529	0 252	0 217	0 390	0 392	0 324	0 300	0 293	0 309	0 370	0 272	0 183	0 296	0 330	0 308	0 296	0 347	0 285	0 135	0 549	0 650	0 366	0 372	0 495	0 616	0 238	0 298	0 203
NTS 5S rDNA	60	TTAGTCCATGCACGCGCAATTGC	CGATCTGACCGTCGGATCGCGCCCCGATTTT		0 433	0 315	0 517	0 305	0 423	0 386	0 313	0 452	0 305	0 392	0 390	0 321	0 359	0 237	0 180	0 344	0 274	0 529	0 252	0 217	0 390	0 392	0 324	0 300	0 293	0 309	0 370	0 272	0 183	0 296	0 330	0 308	0 296	0 347	0 285	0 135	0 549	0 650	0 366	0 372	0 495	0 616	0 238	0 298	0 203
NTS 5S rDNA	61	TAGTCCATGCACGCGCAATTG	AAGCCCATGCACGAGCAATTC		0 433	1 315	0 517	1 305	0 423	0 386	0 313	0 452	2 305	0 392	0 390	0 321	0 359	0 237	2 180	0 344	1 274	1 529	0 252	0 217	1 390	0 392	2 324	0 300	0 293	0 309	1 370	0 272	1 183	0 296	0 330	0 308	2 296	2 347	0 285	0 135	0 549	0 650	1 366	0 372	0 495	0 616	0 238	0 298	0 203
NTS 5S rDNA	61	TAGTCCATGCACGCGCAATTG	GAGCCCATGCACGAGCAATTC		0 433	0 315	0 517	0 305	0 423	0 386	0 313	0 452	0 305	0 392	0 390	0 321	0 359	0 237	0 180	0 344	0 274	0 529	0 252	0 217	1 390	0 392	0 324	0 300	0 293	0 309	0 370	0 272	0 183	0 296	0 330	0 308	0 296	0 347	0 285	0 135	1 549	0 650	0 366	0 372	0 495	0 616	0 238	0 298	0 203
NTS 5S rDNA	61	TAGTCCATGCACGCGCAATTG	GAGCCCATGCACGAGCACTTC		0 433	0 315	0 517	0 305	0 423	0 386	0 313	0 452	0 305	0 392	0 390	0 321	0 359	0 237	0 180	0 344	0 274	0 529	0 252	0 217	0 390	0 392	0 324	0 300	0 293	0 309	0 370	0 272	0 183	0 296	0 330	0 308	0 296	0 347	0 285	0 135	0 549	0 650	0 366	0 372	0 495	0 616	0 238	0 298	0 203
NTS 5S rDNA	61	TAGTCCATGCACGCGCAATTG	GAGGCCTGAACGCGCACTTC		223 433	242 315	464 517	324 305	198 423	263 386	267 313	310 452	171 305	351 392	307 390	290 321	261 359	232 237	96 180	138 344	120 274	216 529	186 252	141 217	179 390	203 392	324 324	218 300	249 293	355 309	249 370	264 272	181 183	224 296	286 330	285 308	235 296	303 347	270 285	107 135	461 549	400 650	537 366	284 372	334 495	330 616	219 238	282 298	171 203
NTS 5S rDNA	66	C	G		0 433	0 315	0 517	0 305	0 423	0 386	0 313	0 452	0 305	0 392	0 390	0 321	0 359	0 237	0 180	0 344	0 274	0 529	0 252	0 217	0 390	0 392	0 324	0 300	0 293	0 309	1 370	0 272	0 183	0 296	0 330	0 308	0 296	0 347	0 285	0 135	0 549	0 650	0 366	1 372	0 495	0 616	0 238	0 298	0 203
NTS 5S rDNA	68	T	A		0 433	0 315	0 517	0 305	3 423	0 386	0 313	0 452	2 305	0 392	0 390	0 321	0 359	0 237	0 180	0 344	0 274	0 529	0 252	0 217	0 390	0 392	0 324	0 300	0 293	0 309	0 370	0 272	0 183	0 296	0 330	0 308	0 296	0 347	0 285	0 135	0 549	0 650	0 366	1 372	0 495	0 616	0 238	0 298	0 203
NTS 5S rDNA	72	CGCGCAATTG	AGCGCAATTA		0 433	0 315	0 517	0 305	0 423	0 386	0 313	0 452	0 305	0 392	0 390	0 321	0 359	0 237	0 180	0 344	0 274	0 529	0 252	0 217	0 390	0 392	0 324	0 300	0 293	0 309	0 370	0 272	0 183	0 296	0 330	0 308	0 296	0 347	0 285	0 135	0 549	0 650	0 366	0 372	0 495	0 616	0 238	0 298	0 203
NTS 5S rDNA	84	ATAAGCGCTTCGAAGGCGCCCGCGA	GTAAGCGCTTCGACGAGGAGGATCGG		0 0	0 0	0 0	0 0	0 0	0 0	0 0	0 0	0 0	0 0	0 0	0 0	0 0	0 0	0 0	0 0	0 0	0 0	0 0	0 0	0 0	0 0	0 0	0 0	0 0	0 0	0 0	0 0	0 0	0 0	0 0	0 0	0 0	0 0	0 0	0 0	0 0	0 0	0 0	0 0	0 0	0 0	0 0	0 0	0 0
NTS 5S rDNA	85	TAAGCGCTTCGAAGGCGCCCGCG	CAGCAGCTTCCGGAGTCCGTTTCCCTTAA		0 0	0 0	0 0	0 0	0 0	0 0	0 0	0 0	0 0	0 0	0 0	0 0	0 0	0 0	0 0	0 0	0 0	0 0	0 0	0 0	0 0	0 0	0 0	0 0	0 0	0 0	0 0	0 0	0 0	0 0	0 0	0 0	0 0	0 0	0 0	0 0	0 0	0 0	0 0	0 0	0 0	0 0	0 0	0 0	0 0
NTS 5S rDNA	85	TAAGCGCT	CTATCGCG		0 0	0 0	0 0	0 0	0 0	0 0	0 0	0 0	0 0	0 0	0 0	0 0	0 0	0 0	0 0	0 0	0 0	0 0	0 0	0 0	0 0	0 0	0 0	0 0	0 0	0 0	0 0	0 0	0 0	0 0	0 0	0 0	0 0	0 0	0 0	0 0	0 0	0 0	0 0	0 0	0 0	0 0	0 0	0 0	0 0
NTS 5S rDNA	86	AAGCGCTT	GATCGCGA		0 0	0 0	0 0	0 0	0 0	0 0	0 0	0 0	0 0	0 0	0 0	0 0	0 0	0 0	0 0	0 0	0 0	0 0	0 0	0 0	0 0	0 0	0 0	0 0	0 0	0 0	0 0	0 0	0 0	0 0	0 0	0 0	0 0	0 0	0 0	0 0	0 0	0 0	0 0	0 0	0 0	0 0	0 0	0 0	0 0
NTS 5S rDNA	86	AAGCGCTTCGAAGG	GATCGCGTCGAAGA		0 0	0 0	0 0	0 0	0 0	0 0	0 0	0 0	0 0	0 0	0 0	0 0	0 0	0 0	0 0	0 0	0 0	0 0	0 0	0 0	0 0	0 0	0 0	0 0	0 0	0 0	0 0	0 0	0 0	0 0	0 0	0 0	0 0	0 0	0 0	0 0	0 0	0 0	0 0	0 0	0 0	0 0	0 0	0 0	0 0
NTS 5S rDNA	87	A	AGC		0 0	0 0	0 0	0 0	0 0	0 0	0 0	0 0	0 0	0 0	0 0	0 0	0 0	0 0	0 0	0 0	0 0	0 0	0 0	0 0	0 0	0 0	0 0	0 0	0 0	0 0	0 0	0 0	0 0	0 0	0 0	0 0	0 0	0 0	0 0	0 0	0 0	0 0	0 0	0 0	0 0	0 0	0 0	0 0	0 0
NTS 5S rDNA	93	TCGAAGGCGCC	ACGAACGAGCCG		14 0	16 0	25 0	22 0	26 0	20 0	11 0	12 0	10 0	19 0	15 0	18 0	30 0	25 0	9 0	16 0	12 0	25 0	12 0	13 0	21 0	10 0	19 0	19 0	20 0	20 0	41 0	18 0	20 0	21 0	14 0	23 0	15 0	29 0	20 0	13 0	64 0	76 0	95 0	21 0	19 0	22 0	10 0	16 0	11 0
NTS 5S rDNA	95	GAAGGCGCC	TAACGAGCCG		18 0	21 0	19 0	22 0	17 0	23 0	16 0	13 0	9 0	18 0	20 0	17 0	36 0	14 0	11 0	16 0	8 0	19 0	16 0	12 0	27 0	19 0	16 0	21 0	20 0	30 0	29 0	27 0	20 0	12 0	26 0	16 0	15 0	25 0	35 0	12 0	88 0	78 0	100 0	22 0	19 0	20 0	8 0	24 0	15 0
NTS 5S rDNA	96	AAGGCGCCCGCGA	CAGAGGAGGATCGG		3 0	7 0	11 0	3 0	6 0	3 0	7 0	3 0	2 0	5 0	2 0	2 0	3 0	1 0	4 0	4 0	2 0	6 0	3 0	5 0	10 0	4 0	2 0	1 0	3 0	2 0	4 0	2 0	2 0	4 0	3 0	2 0	4 0	3 0	7 0	1 0	4 0	5 0	2 0	4 0	5 0	8 0	1 0	2 0	4 0
NTS 5S rDNA	98	GGCGCC	CGAGCCA		0 0	1 0	0 0	0 0	0 0	0 0	0 0	1 0	0 0	1 0	1 0	0 0	0 0	1 0	0 0	0 0	1 0	0 0	0 0	0 0	0 0	0 0	0 0	0 0	0 0	0 0	0 0	1 0	0 0	0 0	0 0	0 0	1 0	2 0	0 0	0 0	0 0	0 0	0 0	0 0	0 0	0 0	0 0	0 0	0 0
NTS 5S rDNA	98	GGCGCCCGCGA	CGAGCCCCGCGG		27 0	30 0	48 0	41 0	23 0	22 0	26 0	34 0	23 0	42 0	37 0	29 0	27 0	21 0	6 0	13 0	12 0	20 0	15 0	18 0	14 0	25 0	40 0	33 0	17 0	28 0	28 0	20 0	25 0	27 0	30 0	22 0	26 0	34 0	30 0	12 0	33 0	45 0	51 0	35 0	34 0	40 0	26 0	32 0	9 0
NTS 5S rDNA	99	GCGCCCGCGA	AGGAGGATCGG		465 0	321 0	540 0	348 0	617 0	461 0	336 0	535 0	366 0	428 0	422 0	353 0	415 0	249 0	251 0	460 0	419 0	770 0	300 0	268 0	645 0	541 0	322 0	331 0	308 0	335 0	437 0	246 0	218 0	286 0	369 0	301 0	311 0	354 0	264 0	200 0	708 0	793 0	449 0	386 0	618 0	772 0	261 0	335 0	242 0
NTS 5S rDNA	100	CGCC	AGCCG		54 0	50 0	91 0	57 0	34 0	67 0	52 0	91 0	44 0	62 0	61 0	56 0	44 0	46 0	28 0	35 0	21 0	43 0	42 0	22 0	42 0	50 0	52 0	40 0	50 0	72 0	62 0	39 0	35 0	43 0	52 0	49 0	52 0	39 0	60 0	26 0	89 0	87 0	104 0	50 0	72 0	66 0	32 0	65 0	29 0
NTS 5S rDNA	109	GGAGCGATGGGAGGCTCGA	CGAGCGATGGGAGGCTCGG		0 0	0 0	0 0	0 0	0 0	0 0	0 0	0 0	0 0	0 0	0 0	0 0	0 0	0 0	0 0	0 0	0 0	0 0	0 0	0 0	0 0	0 0	0 0	0 0	0 0	0 0	0 0	0 0	0 0	0 0	0 0	0 0	0 0	0 0	0 0	0 0	0 0	0 0	0 0	0 0	0 0	0 0	0 0	0 0	0 0
NTS 5S rDNA	113	CGATGGGAGGCTCGAAAGGGCCGCAACCTGCGA	GATGGCAGAGCGATGGCAGGCGTCGAGGCGG		61 0	65 0	77 0	63 0	31 0	62 0	65 0	63 0	39 0	83 0	87 0	83 0	51 0	65 0	13 0	31 0	17 0	42 0	60 0	28 0	38 0	52 0	86 0	63 0	50 0	80 0	54 0	36 0	43 0	49 0	73 0	65 0	77 0	72 0	60 0	21 0	101 0	92 0	128 0	73 0	67 0	88 0	41 0	69 0	30 0
NTS 5S rDNA	116	TGGGAGGCTCGAAAGGGCCGC	CAGGAGGCTCCCCGGCGGTGGCTCAAAAGGGCCGT		8 0	4 0	1 0	2 0	7 0	1 0	3 0	6 0	4 0	10 0	1 0	2 0	5 0	1 0	5 0	8 0	2 0	9 0	1 0	2 0	8 0	6 0	0 0	2 0	0 0	2 0	0 0	2 0	0 0	4 0	4 0	1 0	2 0	2 0	0 0	3 0	9 0	9 0	5 0	0 0	5 0	8 0	4 0	2 0	1 0
NTS 5S rDNA	116	TGGGAGGCTCGAAAGGGCCGC	CGGGAGGCTCAAAAGGGCCGT		0 0	0 0	0 0	0 0	0 0	0 0	0 0	0 0	0 0	0 0	0 0	0 0	0 0	0 0	0 0	0 0	0 0	0 0	0 0	0 0	0 0	0 0	0 0	0 0	0 0	0 0	0 0	0 0	0 0	0 0	0 0	0 0	0 0	0 0	0 0	0 0	0 0	0 0	0 0	0 0	0 0	0 0	0 0	0 0	0 0
NTS 5S rDNA	116	TGGGAGGCTCGAAAGGGCCGC	CGGGAGGCTCCCCGGCGGTGGCTCAAAAGGGCCGT		0 0	0 0	0 0	0 0	0 0	0 0	0 0	0 0	1 0	0 0	0 0	0 0	0 0	0 0	0 0	0 0	0 0	0 0	0 0	0 0	0 0	0 0	0 0	0 0	0 0	0 0	0 0	0 0	0 0	0 0	0 0	0 0	0 0	0 0	0 0	0 0	0 0	0 0	0 0	0 0	0 0	0 0	0 0	0 0	0 0
NTS 5S rDNA	120	AGGCTCGAAAGGGCCGCA	GGGCTCCAAAGGCCCCCG		0 0	0 0	0 0	0 0	0 0	0 0	0 0	0 0	0 0	0 0	0 0	0 0	0 0	0 0	0 0	0 0	0 0	0 0	0 0	0 0	0 0	0 0	0 0	0 0	0 0	0 0	0 0	0 0	0 0	0 0	0 0	0 0	0 0	0 0	0 0	0 0	0 0	0 0	0 0	0 0	0 0	0 0	0 0	0 0	0 0
NTS 5S rDNA	120	AGGCTCGAAAGGGCCGC	TGGCTCAAAAGGGCCGT		0 0	0 0	0 0	0 0	0 0	0 0	0 0	0 0	0 0	0 0	0 0	0 0	0 0	0 0	0 0	0 0	0 0	0 0	0 0	0 0	0 0	0 0	0 0	0 0	0 0	0 0	0 0	0 0	0 0	0 0	0 0	0 0	0 0	0 0	0 0	0 0	0 0	0 0	1 0	0 0	0 0	0 0	0 0	0 0	0 0
NTS 5S rDNA	120	AGGCTCGAAAGGGCCGC	TGGCTCATAAGGGCCGT		0 0	0 0	0 0	0 0	0 0	0 0	0 0	0 0	0 0	0 0	0 0	0 0	0 0	0 0	0 0	0 0	0 0	0 0	0 0	0 0	0 0	0 0	0 0	0 0	0 0	0 0	0 0	0 0	0 0	0 0	0 0	0 0	0 0	0 0	0 0	0 0	0 0	0 0	0 0	0 0	0 0	0 0	0 0	0 0	0 0
NTS 5S rDNA	123	CTCGAAAGGGCCGCAACCTGCGA	AGCGATGGCACGCGTCGAGGCGG		0 0	0 0	1 0	0 0	0 0	0 0	1 0	0 0	1 0	0 0	1 0	0 0	1 0	0 0	0 0	0 0	0 0	0 0	0 0	0 0	0 0	0 0	0 0	0 0	0 0	0 0	1 0	0 0	1 0	0 0	0 0	1 0	0 0	1 0	0 0	0 0	0 0	1 0	0 0	0 0	0 0	0 0	2 0	0 0	0 0
NTS 5S rDNA	123	CTCGAAAGGGCCGCAACCTGCGA	AGCGATGGGACGCGTCGAGGCGG		33 0	32 0	39 0	35 0	28 0	31 0	23 0	34 0	28 0	19 0	35 0	34 0	23 0	23 0	10 0	20 0	15 0	36 0	26 0	19 0	27 0	31 0	37 0	39 0	31 0	42 0	33 0	26 0	16 0	21 0	26 0	13 0	24 0	26 0	16 0	11 0	65 0	53 0	55 0	30 0	45 0	50 0	25 0	25 0	18 0
NTS 5S rDNA	123	CTCGAAAGGGCCGCAACCTGCGA	ATGGCAGAGCGATGGCAGGCGTCGAGGCGG		0 0	0 0	0 0	0 0	0 0	0 0	0 0	0 0	0 0	0 0	0 0	0 0	0 0	0 0	0 0	0 0	0 0	0 0	0 0	0 0	0 0	0 0	0 0	0 0	0 0	0 0	0 0	0 0	0 0	0 0	0 0	0 0	0 0	0 0	0 0	0 0	0 0	0 0	0 0	0 0	0 0	0 0	0 0	0 0	0 0
NTS 5S rDNA	124	TCGAAAGGGCCGCAACCTGCGA	GATGGCAGGCGTCGAGGCGG		5 0	5 0	11 0	10 0	6 0	13 0	7 0	16 0	11 0	11 0	6 0	4 0	9 0	8 0	2 0	4 0	2 0	8 0	3 0	3 0	6 0	9 0	7 0	6 0	6 0	8 0	13 0	6 0	9 0	4 0	13 0	9 0	9 0	6 0	7 0	5 0	6 0	12 0	14 0	5 0	10 0	15 0	7 0	10 0	3 0
NTS 5S rDNA	126	GAAAGGGCCGC	AAAAGGGCCGT		9 0	5 0	14 0	4 0	21 0	11 0	7 0	4 0	9 0	4 0	4 0	2 0	9 0	5 0	9 0	16 0	19 0	33 0	6 0	4 0	28 0	21 0	1 0	1 0	6 0	6 0	13 0	5 0	0 0	5 0	5 0	4 0	4 0	5 0	6 0	6 0	32 0	24 0	7 0	4 0	13 0	31 0	3 0	3 0	4 0
NTS 5S rDNA	126	GAAAGGGCCGCA	AGAAGGGCCGTG		5 0	2 0	2 0	3 0	4 0	4 0	3 0	1 0	7 0	0 0	1 0	2 0	3 0	0 0	4 0	4 0	3 0	5 0	1 0	2 0	4 0	2 0	0 0	1 0	1 0	2 0	2 0	2 0	1 0	2 0	1 0	1 0	1 0	1 0	1 0	1 0	15 0	7 0	6 0	1 0	6 0	4 0	3 0	0 0	3 0
NTS 5S rDNA	126	GAAAGGGCCGC	ATAAGGGCCGT		0 0	0 0	0 0	0 0	0 0	0 0	0 0	0 0	0 0	0 0	0 0	0 0	0 0	0 0	0 0	0 0	0 0	0 0	0 0	0 0	0 0	0 0	0 0	0 0	0 0	0 0	0 0	0 0	0 0	0 0	0 0	0 0	0 0	0 0	0 0	0 0	0 0	0 0	0 0	0 0	0 0	0 0	0 0	0 0	0 0
NTS 5S rDNA	126	GAAAGGGCCGCA	CAAAGGCCCCCG		0 0	0 0	0 0	0 0	0 0	0 0	0 0	0 0	0 0	0 0	0 0	0 0	0 0	0 0	0 0	0 0	0 0	0 0	0 0	0 0	0 0	0 0	0 0	0 0	0 0	0 0	0 0	0 0	0 0	0 0	0 0	0 0	0 0	0 0	0 0	0 0	0 0	0 0	0 0	0 0	0 0	0 0	0 0	0 0	0 0
NTS 5S rDNA	126	GAAAGGGCCGC	CCCGGCGGTGGCTCAAAAGGGCCGT		10 0	4 0	1 0	2 0	11 0	3 0	3 0	7 0	5 0	10 0	2 0	3 0	5 0	1 0	5 0	8 0	5 0	9 0	1 0	2 0	8 0	10 0	0 0	2 0	0 0	2 0	1 0	2 0	0 0	4 0	7 0	1 0	2 0	2 0	0 0	3 0	10 0	11 0	9 0	0 0	5 0	10 0	4 0	2 0	3 0
NTS 5S rDNA	126	GAAAGGGCCGC	CCCGGCGGTGGCTCCAAAGGGCCGT		0 0	0 0	0 0	0 0	0 0	0 0	1 0	0 0	0 0	0 0	0 0	0 0	0 0	0 0	0 0	0 0	0 0	0 0	0 0	0 0	0 0	0 0	0 0	0 0	0 0	0 0	0 0	0 0	0 0	0 0	0 0	0 0	0 0	0 0	0 0	0 0	0 0	0 0	0 0	0 0	0 0	0 0	0 0	0 0	0 0
NTS 5S rDNA	126	GAAAGGGCCGC	CCCGGGGGTGGCTCAAAAGGGCCGT		0 0	0 0	0 0	0 0	0 0	0 0	0 0	0 0	0 0	0 0	0 0	0 0	0 0	0 0	0 0	0 0	0 0	0 0	0 0	0 0	0 0	0 0	0 0	0 0	0 0	0 0	0 0	0 0	0 0	0 0	0 0	0 0	0 0	0 0	0 0	0 0	0 0	0 0	0 0	0 0	0 0	0 0	0 0	0 0	0 0
NTS 5S rDNA	126	GAAAGGGCCGC	CCTGGCGGTGGCTCAAAAGGGCCGT		0 0	0 0	0 0	0 0	1 0	0 0	0 0	0 0	0 0	1 0	2 0	0 0	0 0	0 0	0 0	0 0	0 0	1 0	0 0	0 0	0 0	0 0	0 0	0 0	0 0	0 0	1 0	0 0	0 0	0 0	0 0	0 0	0 0	0 0	0 0	0 0	2 0	1 0	0 0	1 0	0 0	0 0	0 0	0 0	0 0
NTS 5S rDNA	126	GAAAGGGCCGC	CTCGGCGGTAGCTCAGAAGGGCCGCCGT		0 0	0 0	0 0	0 0	0 0	0 0	0 0	0 0	0 0	0 0	0 0	0 0	0 0	0 0	0 0	0 0	0 0	0 0	0 0	0 0	0 0	0 0	0 0	0 0	0 0	0 0	0 0	0 0	0 0	0 0	0 0	0 0	0 0	0 0	0 0	0 0	0 0	0 0	0 0	0 0	0 0	0 0	0 0	0 0	0 0
NTS 5S rDNA	126	GAAAGGGCCGC	CTCGGCGGTGGCTCAAAAGGGCGT		0 0	0 0	0 0	0 0	0 0	0 0	0 0	0 0	0 0	0 0	0 0	0 0	0 0	0 0	0 0	0 0	0 0	0 0	0 0	0 0	0 0	0 0	0 0	0 0	0 0	0 0	0 0	0 0	0 0	0 0	0 0	0 0	0 0	0 0	0 0	0 0	0 0	0 0	0 0	0 0	0 0	0 0	0 0	0 0	0 0
NTS 5S rDNA	127	A	G		0 0	0 0	0 0	0 0	0 0	0 0	0 0	0 0	0 0	0 0	0 0	0 0	0 0	0 0	0 0	0 0	0 0	0 0	0 0	0 0	0 0	0 0	0 0	0 0	0 0	0 0	0 0	0 0	0 0	0 0	0 0	0 0	0 0	0 0	0 0	0 0	0 0	0 0	0 0	0 0	0 0	0 0	0 0	0 0	0 0
NTS 5S rDNA	154	AATTCT	GATTC		0 0	0 0	0 0	0 0	0 0	0 0	0 0	0 0	0 0	0 0	0 0	0 0	0 0	0 0	0 0	0 0	0 0	0 0	0 0	0 0	0 0	0 0	0 0	0 0	0 0	0 0	0 0	0 0	0 0	0 0	0 0	0 0	0 0	0 0	0 0	0 0	0 0	0 0	0 0	0 0	0 0	0 0	0 0	0 0	0 0
NTS 5S rDNA	154	AATTC	TTGGATCGCGCCTGGATT		0 0	0 0	0 0	0 0	0 0	0 0	0 0	0 0	0 0	0 0	0 0	0 0	0 0	0 0	0 0	0 0	0 0	0 0	0 0	0 0	0 0	0 0	0 0	0 0	0 0	0 0	0 0	0 0	0 0	0 0	0 0	0 0	0 0	0 0	0 0	0 0	0 0	0 0	0 0	0 0	0 0	0 0	0 0	0 0	0 0
NTS 5S rDNA	154	AATTC	TTGGATT		5 0	3 0	1 0	2 0	3 0	4 0	3 0	2 0	3 0	1 0	4 0	3 0	3 0	2 0	2 0	4 0	0 0	10 0	2 0	0 0	7 0	3 0	2 0	2 0	0 0	3 0	3 0	2 0	1 0	2 0	1 0	3 0	0 0	7 0	2 0	1 0	9 0	11 0	1 0	4 0	3 0	8 0	1 0	2 0	4 0
NTS 5S rDNA	154	AATTCTTT	TTGGATTTCTATTCG		15 0	7 0	28 0	10 0	40 0	18 0	13 0	20 0	16 0	16 0	12 0	7 0	14 0	6 0	18 0	27 0	37 0	67 0	9 0	8 0	63 0	38 0	10 0	6 0	14 0	14 0	27 0	11 0	6 0	9 0	8 0	6 0	10 0	7 0	7 0	10 0	73 0	44 0	31 0	12 0	28 0	59 0	10 0	6 0	9 0
NTS 5S rDNA	154	AATTCTTT	TTGGATTTTC		10 0	3 0	7 0	3 0	8 0	8 0	5 0	5 0	8 0	3 0	7 0	4 0	7 0	7 0	5 0	10 0	8 0	15 0	3 0	6 0	8 0	5 0	1 0	1 0	3 0	5 0	5 0	4 0	2 0	4 0	3 0	2 0	3 0	1 0	1 0	3 0	23 0	24 0	7 0	3 0	13 0	9 0	4 0	1 0	4 0
NTS 5S rDNA	154	AATTCTTTATTCG	TTGGATTTTTATTCGCTTCT		0 0	0 0	0 0	0 0	0 0	0 0	0 0	0 0	0 0	0 0	0 0	0 0	0 0	0 0	0 0	0 0	0 0	0 0	0 0	0 0	0 0	0 0	0 0	0 0	0 0	0 0	0 0	0 0	0 0	0 0	0 0	0 0	0 0	0 0	0 0	0 0	0 0	0 0	0 0	0 0	0 0	0 0	0 0	0 0	0 0
NTS 5S rDNA	172	A	C		14 8	9 4	12 1	7 0	13 6	14 1	8 2	8 0	12 5	4 3	12 3	10 3	13 5	11 1	7 2	18 19	11 10	31 20	6 8	7 1	20 26	12 10	4 7	5 2	7 0	10 1	9 11	8 3	3 3	9 2	4 0	6 1	3 1	12 3	4 0	4 3	38 73	43 53	15 42	8 1	24 8	23 5	6 2	3 1	9 1
NTS 5S rDNA	173	T	C		24 8	12 4	33 1	12 0	55 6	29 1	18 2	26 0	22 5	21 3	24 3	15 3	18 5	9 1	24 2	45 19	47 10	94 20	18 8	13 1	91 26	51 10	11 7	5 2	17 0	22 1	31 11	22 3	7 3	17 2	14 0	12 1	14 1	13 3	12 0	16 3	103 73	69 53	45 42	19 1	47 8	84 5	12 2	10 1	18 1
NTS 5S rDNA	176	T	C		0 49	0 22	0 48	0 19	0 75	0 41	0 31	0 38	0 40	0 28	0 39	0 29	0 41	0 22	0 36	0 83	0 71	0 154	0 36	0 22	0 138	0 72	0 23	0 15	0 25	0 33	0 53	0 34	0 15	0 26	0 19	0 21	0 19	0 26	0 16	0 23	0 216	0 167	0 102	0 29	0 80	0 110	0 19	0 12	0 28
NTS 5S rDNA	178	ATTTA	GTTTC		0 27	0 12	0 36	0 12	0 55	0 30	0 20	0 29	0 23	0 20	0 24	0 16	0 21	0 10	0 24	0 49	0 52	0 102	0 20	0 14	0 89	0 51	0 13	0 7	0 18	0 22	0 34	0 24	0 9	0 17	0 15	0 14	0 16	0 14	0 12	0 17	0 108	0 75	0 49	0 19	0 50	0 86	0 12	0 10	0 18
NTS 5S rDNA	191	GTAAAAAATAGTTTCTTGCTTGCGGCGGTACTATTCTGTACGGTACAG	TTTTTTTAAAAAAAAATAGATTT		1 0	3 0	3 0	2 0	10 0	5 0	3 0	5 0	4 0	0 0	0 0	4 0	5 0	1 0	3 0	6 0	7 0	21 0	3 0	2 0	19 0	9 0	1 0	0 0	3 0	3 0	10 0	3 0	2 0	5 0	3 0	2 0	4 0	0 0	2 0	4 0	21 0	16 0	11 0	5 0	8 0	18 0	0 0	1 0	7 0
NTS 5S rDNA	199	TAGTTTCTTGCTTGCGGCGGTACTATTCTGTACGGTACAG	AAATAAATAGATTT		4 0	1 0	4 0	3 0	5 0	5 0	5 0	2 0	5 0	2 0	5 0	1 0	6 0	1 0	0 0	9 0	10 0	21 0	2 0	3 0	14 0	12 0	2 0	2 0	3 0	6 0	5 0	6 0	0 0	4 0	0 0	1 0	1 0	3 0	4 0	3 0	15 0	12 0	3 0	3 0	7 0	12 0	0 0	2 0	2 0
NTS 5S rDNA	250	A	C		0 173	0 106	1 199	0 82	0 229	4 148	0 112	0 163	0 125	0 110	0 125	0 92	0 123	0 84	0 91	2 209	0 212	0 406	0 88	0 76	1 335	0 222	0 105	0 69	0 102	1 100	0 167	0 82	0 54	0 90	0 81	0 86	1 85	0 95	0 82	1 71	1 362	1 336	0 168	1 112	0 253	2 349	0 68	0 72	0 81
NTS 5S rDNA	251	A	T		0 181	0 108	0 206	0 87	0 235	0 154	0 117	0 166	0 135	0 113	0 126	0 93	0 130	0 85	0 99	0 218	0 224	0 414	0 92	0 81	0 344	0 225	0 107	0 78	0 109	0 103	0 173	0 90	0 54	0 99	0 78	0 86	0 94	0 99	0 88	0 71	0 377	0 334	1 174	0 117	0 258	0 359	0 73	0 81	0 80
NTS 5S rDNA	252	CC	TG		41 137	27 78	67 135	24 55	87 111	53 90	25 91	37 129	41 71	30 73	32 102	32 54	46 66	21 67	40 52	84 113	86 120	126 248	31 48	29 43	138 146	79 126	23 87	17 62	29 64	27 74	47 101	30 48	29 24	24 76	28 53	18 64	27 66	24 78	25 61	34 29	154 169	117 180	75 80	33 82	69 167	118 197	21 45	28 57	31 33
NTS 5S rDNA	253	C	G		28 137	16 78	28 135	14 55	54 111	31 90	18 91	26 129	33 71	21 73	14 102	20 54	29 66	10 67	14 52	45 113	34 120	84 248	18 48	15 43	79 146	47 126	12 87	12 62	26 64	18 74	38 101	17 48	9 24	10 76	13 53	16 64	15 66	11 78	9 61	14 29	75 169	72 180	36 80	14 82	55 167	71 197	15 45	8 57	21 33
NTS 5S rDNA	254	A	G		1 194	0 116	1 218	0 93	0 251	1 172	0 132	0 187	0 142	0 122	0 147	0 106	0 142	0 91	0 102	0 236	0 233	0 447	0 93	0 89	0 351	0 249	0 118	0 83	1 114	0 118	0 179	0 102	0 59	0 104	0 96	0 93	0 105	0 111	0 94	0 74	0 394	0 362	0 188	0 128	0 281	0 380	1 82	0 91	1 86
NTS 5S rDNA	256	A	T		0 206	0 127	1 234	0 94	0 255	0 182	1 132	1 192	0 143	0 124	0 149	0 110	0 146	0 99	0 106	0 246	0 243	0 456	0 98	0 91	0 364	0 250	0 127	0 93	0 128	0 124	0 186	0 102	0 61	0 110	0 103	0 100	0 110	0 118	0 101	0 76	0 400	0 374	0 194	0 140	0 291	0 385	0 83	0 101	0 89
NTS 5S rDNA	267	A	G		0 309	0 163	1 345	0 158	1 345	0 261	0 198	1 289	1 191	1 180	1 232	0 150	0 200	1 154	0 143	0 312	0 305	0 618	0 126	0 121	0 450	0 353	0 188	0 132	0 176	0 177	2 254	0 136	0 78	0 166	0 162	0 169	0 174	0 183	0 146	0 105	0 515	1 501	1 265	1 211	0 401	0 558	0 114	0 150	0 110
NTS 5S rDNA	267	AATTA	GATCC		0 309	0 163	0 345	0 158	0 345	0 261	0 198	0 289	0 191	0 180	0 232	0 150	0 200	0 154	0 143	0 312	0 305	0 618	0 126	0 121	0 450	0 353	0 188	0 132	0 176	0 177	0 254	0 136	0 78	0 166	0 162	0 169	0 174	0 183	1 146	0 105	0 515	0 501	0 265	0 211	0 401	0 558	0 114	0 150	0 110
NTS 5S rDNA	268	A	C		0 309	0 163	0 345	0 158	0 345	0 261	0 198	1 289	0 191	0 180	0 232	0 150	0 200	0 154	0 143	0 312	0 305	0 618	0 126	0 121	0 450	0 353	0 188	0 132	0 176	0 177	0 254	0 136	0 78	0 166	0 162	0 169	0 174	0 183	0 146	0 105	0 515	0 501	0 265	1 211	0 401	0 558	0 114	0 150	0 110
NTS 5S rDNA	270	T	C		0 304	0 175	0 349	0 162	0 345	0 257	0 196	0 297	1 199	0 191	0 233	0 153	0 208	0 156	0 145	1 319	0 308	0 623	0 135	0 124	0 456	0 351	1 192	0 139	0 188	0 186	0 257	0 138	0 77	0 162	0 174	0 172	0 173	0 190	1 149	0 101	0 523	0 503	0 278	0 219	0 409	1 568	0 117	0 155	0 110
NTS 5S rDNA	271	A	C		4 322	4 176	2 359	0 166	2 343	1 266	5 206	2 302	1 198	1 192	4 237	3 158	0 203	2 153	0 148	3 319	0 319	2 633	2 131	0 124	1 463	3 351	3 195	3 139	1 181	2 186	3 266	1 144	0 79	1 169	3 173	1 174	3 184	4 192	5 151	0 108	4 527	4 511	1 270	2 222	4 416	1 568	1 121	1 157	0 112
NTS 5S rDNA	274	T	C		0 303	0 169	0 330	0 146	0 326	0 256	0 193	0 291	0 193	0 192	0 223	0 153	0 189	0 149	0 138	0 313	1 293	0 595	0 125	0 118	0 439	0 341	0 181	1 129	0 177	0 175	1 250	0 139	0 78	0 158	0 164	0 154	0 175	0 185	0 145	0 99	0 522	0 491	0 264	0 208	0 398	0 535	0 115	0 150	0 115
NTS 5S rDNA	276	T	C		328 2	188 0	371 1	173 0	348 2	283 0	215 2	313 0	209 0	207 0	247 2	167 1	220 0	161 0	154 0	327 1	332 0	648 2	141 0	127 0	479 1	367 0	199 0	142 1	191 0	189 0	280 0	152 0	84 0	181 0	185 2	180 0	190 1	202 0	156 1	112 0	543 2	543 2	288 0	231 0	433 1	586 0	125 0	164 0	118 0
NTS 5S rDNA	277	C	T		0 349	0 206	0 398	0 183	0 369	0 301	0 236	0 350	0 221	0 219	0 262	1 172	0 229	0 171	0 155	0 345	0 345	0 685	0 151	0 136	0 500	0 401	0 221	0 152	0 205	0 206	0 294	0 160	0 90	0 197	0 199	0 188	0 202	0 219	1 173	1 116	0 559	0 569	1 296	0 250	0 461	0 621	0 130	0 178	0 118
NTS 5S rDNA	282	T	C		0 354	0 196	0 385	0 181	0 365	0 302	0 226	0 344	0 217	0 212	0 259	1 169	0 216	0 172	0 154	0 340	1 339	0 674	0 148	0 133	0 494	0 393	0 216	0 151	0 211	0 202	0 291	0 153	0 90	0 195	0 200	0 190	0 197	0 214	0 176	0 116	0 551	0 559	0 297	0 246	0 454	0 605	0 125	0 174	0 119
NTS 5S rDNA	286	GTATCTTGAAGCGA	ATTTCTTGAAGCGG		80 0	43 0	98 0	42 0	142 0	89 0	45 0	68 0	77 0	49 0	52 0	50 0	87 0	31 0	58 0	134 0	122 0	228 0	56 0	54 0	221 0	134 0	37 0	31 0	56 0	47 0	87 0	49 0	43 0	39 0	46 0	35 0	41 0	36 0	34 0	47 0	260 0	205 0	118 0	48 0	134 0	196 0	37 0	37 0	56 0
NTS 5S rDNA	288	A	T		233 0	144 0	277 0	114 0	190 0	186 0	153 0	243 0	119 0	128 0	193 0	113 0	115 0	125 0	87 0	179 0	194 0	388 0	84 0	66 0	216 0	221 0	164 0	100 0	150 0	135 0	176 0	94 0	37 0	137 0	149 0	141 0	146 0	153 0	126 0	59 0	225 0	307 0	157 0	181 0	268 0	372 0	80 0	127 0	43 0
NTS 5S rDNA	288	A	TT		0 0	0 0	0 0	0 0	0 0	0 0	0 0	0 0	0 0	0 0	0 0	0 0	0 0	0 0	0 0	0 0	0 0	0 0	0 0	0 0	0 0	0 0	0 0	0 0	0 0	0 0	0 0	0 0	0 0	0 0	0 0	0 0	0 0	0 0	0 0	0 0	0 0	0 0	0 0	0 0	0 0	0 0	0 0	0 0	0 0
NTS 5S rDNA	288	ATCTTGAAG	TTCTTGAAT		0 0	0 0	0 0	0 0	0 0	0 0	0 0	0 0	0 0	0 0	0 0	0 0	0 0	0 0	0 0	0 0	0 0	0 0	0 0	0 0	0 0	0 0	0 0	0 0	0 0	0 0	0 0	0 0	0 0	0 0	0 0	0 0	0 0	0 0	0 0	0 0	0 0	1 0	0 0	0 0	0 0	0 0	0 0	0 0	0 0
NTS 5S rDNA	304	A	G		3 436	3 263	5 517	1 254	1 439	0 381	3 303	3 453	1 283	1 295	2 348	1 235	2 292	3 229	0 194	0 427	4 407	4 811	1 197	3 180	4 613	1 485	3 290	2 202	7 269	1 253	9 385	3 210	2 115	1 259	2 275	3 250	2 256	3 279	3 229	1 158	4 682	5 721	0 373	1 329	1 572	2 775	5 183	3 233	4 148
NTS 5S rDNA	310	TGAACAA	C		4 0	3 0	3 0	1 0	3 0	2 0	5 0	6 0	3 0	3 0	4 0	1 0	2 0	1 0	7 0	7 0	6 0	10 0	2 0	0 0	11 0	9 0	3 0	1 0	2 0	1 0	1 0	1 0	0 0	5 0	4 0	1 0	2 0	3 0	4 0	2 0	9 0	10 0	3 0	2 0	4 0	12 0	0 0	1 1	1 0
NTS 5S rDNA	310	TGAA	CGAG		71 0	31 0	76 0	37 0	91 0	64 0	51 0	75 0	51 0	44 0	50 0	34 0	40 0	25 0	32 0	69 0	95 0	187 0	27 0	32 0	115 0	98 0	42 0	35 0	30 0	33 0	57 0	28 0	19 0	35 0	39 0	36 0	36 0	28 0	29 0	29 0	77 0	98 0	35 0	46 0	76 0	143 0	23 0	34 1	22 0
NTS 5S rDNA	312	AA	GG		2 0	2 0	3 0	5 0	3 0	3 0	3 0	4 0	3 0	4 0	3 0	2 0	3 0	1 0	2 0	1 0	2 0	7 0	0 0	0 0	2 0	3 0	3 0	3 0	5 0	1 0	4 0	0 0	1 0	2 0	1 0	1 0	2 0	5 0	3 0	0 0	3 0	4 0	1 0	6 0	6 0	6 0	3 0	0 1	1 0
NTS 5S rDNA	313	A	G		74 0	38 0	95 0	53 0	47 0	50 0	48 0	84 0	42 0	47 0	71 0	35 0	39 0	45 0	18 0	50 0	49 0	97 0	22 0	25 0	72 0	68 0	68 0	46 0	49 0	50 0	56 0	33 0	13 0	46 0	52 0	47 0	43 0	47 0	46 0	24 0	87 0	124 0	49 0	69 0	97 0	114 0	33 0	45 1	17 0
NTS 5S rDNA	313	ACAAG	GCAAC		178 0	132 0	210 0	87 0	110 0	150 0	115 0	176 0	86 0	116 0	143 0	95 0	90 0	108 0	57 0	127 0	103 0	220 0	79 0	48 0	126 0	137 0	124 0	75 0	115 0	101 0	141 0	74 0	27 0	117 0	122 0	121 0	121 0	136 0	98 0	51 0	168 0	202 0	135 0	128 0	194 0	232 0	68 0	85 1	25 0
NTS 5S rDNA	313	ACAA	GCAG		0 0	0 0	0 0	0 0	0 0	0 0	0 0	0 0	0 0	0 0	0 0	0 0	1 0	0 0	0 0	0 0	0 0	1 0	0 0	0 0	0 0	0 0	0 0	0 0	0 0	0 0	0 0	0 0	0 0	0 0	0 0	0 0	0 0	0 0	1 0	0 0	0 0	0 0	0 0	0 0	1 0	0 0	0 0	0 1	1 0
NTS 5S rDNA	317	G	C		0 0	0 0	0 0	0 0	0 0	1 0	0 0	0 0	0 0	0 0	1 0	0 0	0 0	0 0	0 0	0 0	0 0	0 0	0 0	0 0	0 0	0 0	0 0	0 0	0 0	0 0	0 0	0 0	0 0	0 0	0 0	0 0	0 0	0 0	1 0	0 0	0 0	0 0	0 0	0 0	0 0	0 0	0 0	1 1	0 0
NTS 5S rDNA	331	G	T		0 476	0 345	0 591	0 352	1 422	0 404	0 357	0 525	0 294	0 345	0 421	0 301	0 333	0 274	0 204	0 374	0 376	0 753	0 221	0 211	0 482	0 472	0 388	0 271	0 327	0 336	0 429	0 249	0 144	0 341	0 338	0 321	0 316	0 342	0 290	0 187	0 589	0 704	0 390	0 411	0 604	0 778	0 237	0 301	0 155
NTS 5S rDNA	335	TCTA	CTG		0 451	0 281	0 528	0 289	0 385	0 365	0 296	0 478	0 265	0 310	0 376	0 262	0 289	0 233	0 179	0 350	0 352	0 700	0 198	0 181	0 454	0 431	0 329	0 234	0 281	0 276	0 375	0 213	0 111	0 296	0 298	0 273	0 273	0 301	0 251	0 164	0 515	0 641	0 328	0 376	0 541	0 690	0 207	0 256	0 128
NTS 5S rDNA	339	G	T		0 732	0 569	0 994	0 597	0 641	1 640	0 626	0 818	1 478	0 647	0 691	0 522	0 582	0 434	0 282	0 566	0 503	1 1002	0 391	0 359	0 701	0 660	0 648	0 483	0 532	0 608	0 649	0 446	0 279	0 546	0 600	0 550	0 541	0 610	0 519	0 267	1 1016	0 1111	0 863	0 661	0 942	0 1139	0 431	0 507	0 257
NTS 5S rDNA	343	CACCCTATCGATGGCGGGGAGGGAAG	TTCTCCTCTCGGGGGGCACGGGAC		0 0	0 0	0 0	0 0	0 0	0 0	0 0	0 0	0 0	0 0	0 0	0 0	0 0	0 0	0 0	0 0	0 0	0 0	0 0	0 0	0 0	0 0	0 0	0 0	0 0	0 0	0 0	0 0	0 0	0 0	0 0	0 0	0 0	0 0	0 0	0 0	0 0	0 0	0 0	0 0	0 0	0 0	0 0	0 0	0 0
NTS 5S rDNA	344	ACCCTATCGATGGCGGGGAGGGAAGG	GCCCCACCTCTCGGGGGGCACGGGACA		2 0	2 0	3 0	2 0	1 0	0 0	3 0	2 0	1 0	1 0	2 0	1 0	0 0	1 0	0 0	0 0	2 0	2 0	1 0	2 0	3 0	1 0	1 0	1 0	5 0	1 0	8 0	2 0	2 0	0 0	1 0	3 0	2 0	2 0	1 0	1 0	1 0	3 0	0 0	1 0	2 0	1 0	1 0	3 0	3 0
NTS 5S rDNA	344	ACCCTATCGATGGCGGGGAGGGAAGGC	GCCCCATCGATGCCGGGGGAGGAAAGGG		0 0	0 0	0 0	0 0	0 0	0 0	0 0	2 0	0 0	0 0	0 0	0 0	0 0	0 0	0 0	0 0	0 0	0 0	0 0	0 0	1 0	1 0	0 0	0 0	0 0	0 0	0 0	0 0	0 0	0 0	0 0	0 0	0 0	0 0	0 0	0 0	0 0	0 0	0 0	0 0	0 0	0 0	0 0	0 0	0 0
NTS 5S rDNA	344	ACCCTATCGATGGCGGGGAGGGAAGGCTGGGCGGATGGAGAAGCAGGCAAAAAGGAGGGAGAGAAAA	GCCCTATCGATAGCGGGGGAGAGAAAAAGAATAAAGAAGGACAAAGGGGCTGGCCGGATGG		0 0	0 0	0 0	0 0	0 0	0 0	0 0	0 0	0 0	0 0	0 0	0 0	0 0	0 0	0 0	0 0	0 0	0 0	0 0	0 0	0 0	0 0	0 0	0 0	0 0	0 0	0 0	0 0	0 0	0 0	0 0	0 0	0 0	0 0	0 0	0 0	0 0	1 0	0 0	0 0	0 0	0 0	0 0	0 0	0 0
NTS 5S rDNA	344	ACCCTATCGATGGCGGGGAGGGAAGGC	GCCCTATCGATAGCGGGGGAGGAAAGGG		0 0	0 0	0 0	0 0	0 0	0 0	0 0	0 0	0 0	0 0	0 0	0 0	0 0	0 0	0 0	0 0	0 0	0 0	0 0	0 0	0 0	0 0	0 0	0 0	0 0	0 0	0 0	0 0	0 0	0 0	0 0	0 0	0 0	0 0	0 0	0 0	0 0	0 0	1 0	0 0	0 0	0 0	2 0	0 0	0 0
NTS 5S rDNA	344	ACCCTATCGATGGCGGGGAGGGAAGGCTGGGCGGATGGAGAAGCAGGCAAAAAGGAGGGAGAGAAAA	GCCCTATCGATAGCGGGGGAGGAAAGGGAGGCGGGGGAGAGAAAAAGAAGAAAGAAAGACAAAGGCGCTGGCCGGATGG		0 0	0 0	0 0	0 0	0 0	0 0	0 0	0 0	0 0	0 0	0 0	0 0	0 0	0 0	0 0	0 0	0 0	0 0	0 0	0 0	0 0	0 0	0 0	0 0	0 0	0 0	0 0	0 0	0 0	0 0	0 0	0 0	0 0	0 0	0 0	0 0	0 0	0 0	1 0	0 0	0 0	0 0	1 0	0 0	0 0
NTS 5S rDNA	344	ACCCTATCGATGGCGGGGAGGGAAGGCTGGGCGGATGGAGAAGCAGGCAAAAAGGAGGGAGAGAAAA	GCCCTATCGATAGCGGGGGAGGAAAGGGAGGCGGGGGAGAGAAAAAGAAGAAAGAAAGACAAAGGGGCTGGCCGGATGG		0 0	0 0	0 0	0 0	0 0	0 0	0 0	0 0	0 0	0 0	0 0	0 0	0 0	0 0	0 0	0 0	0 0	0 0	0 0	0 0	0 0	0 0	0 0	0 0	0 0	0 0	0 0	0 0	0 0	0 0	0 0	0 0	0 0	0 0	0 0	0 0	0 0	0 0	0 0	0 0	0 0	0 0	1 0	0 0	0 0
NTS 5S rDNA	344	ACCCTATCGATGGCGGGGAGGGAAGGCTGGGCGGATGGAGAAGCAGGCAAAAAGGAGGGAGAGAAAA	GCCCTATCGATAGCGGGGGAGGGAAAAAGAAGAAAGAAAGACAAAGGGGCTGGCCGGATGG		0 0	0 0	0 0	0 0	0 0	0 0	0 0	0 0	0 0	0 0	0 0	0 0	0 0	0 0	0 0	0 0	0 0	0 0	0 0	0 0	0 0	0 0	0 0	0 0	0 0	0 0	0 0	0 0	0 0	0 0	0 0	0 0	0 0	0 0	0 0	0 0	0 0	0 0	0 0	0 0	0 0	0 0	0 0	0 0	0 0
NTS 5S rDNA	344	ACCCTATCGATGGCGGGGAGGGAAGGC	GCCCTATCGATAGTGGCGGAGGAAAGGG		3 0	0 0	3 0	1 0	2 0	2 0	1 0	2 0	0 0	0 0	1 0	2 0	0 0	0 0	3 0	0 0	2 0	3 0	0 0	0 0	5 0	1 0	3 0	0 0	0 0	0 0	0 0	0 0	1 0	0 0	3 0	2 0	4 0	3 0	1 0	3 0	4 0	4 0	1 0	4 0	0 0	4 0	2 0	1 0	0 0
NTS 5S rDNA	344	ACCCTATCGATGGCGGGGAGGGA	GCCCTATCGATAGTGGCGGAGGAAAGGG		0 0	0 0	0 0	0 0	0 0	1 0	0 0	1 0	0 0	0 0	0 0	0 0	0 0	0 0	0 0	0 0	1 0	0 0	2 0	0 0	0 0	2 0	0 0	0 0	0 0	0 0	0 0	0 0	0 0	0 0	1 0	2 0	0 0	0 0	1 0	0 0	1 0	0 0	0 0	0 0	0 0	0 0	0 0	0 0	0 0
NTS 5S rDNA	344	ACCCTATCGATGGCGGGGAGGGAAGGCTGGGCGGATGGAGAAGCAGGCAAAAAGGAGGGAGAGAA	GCCCTATCGATAGTGGCGGAGGAAAGGGAGGCGGGGGAGAGAAAAAGAAGAAAGAAAGAC		0 0	0 0	0 0	0 0	0 0	0 0	0 0	1 0	0 0	0 0	0 0	1 0	0 0	1 0	0 0	0 0	0 0	0 0	0 0	0 0	0 0	1 0	0 0	0 0	0 0	0 0	0 0	0 0	0 0	0 0	1 0	0 0	1 0	0 0	0 0	0 0	1 0	1 0	0 0	0 0	1 0	0 0	1 0	1 0	0 0
NTS 5S rDNA	344	ACCCTATCGATGGCGGGGAGGGAAGGCTGGGCGGATGGAGAAGCAGGCAAAAAGGAGGGAGAGAAAA	GCCCTATCGATAGTGGCGGAGGAAAGGGAGGCGGGGGAGAGAAAAAGAAGAAAGAAAGACAAAGAGGCTGGCCGGATGG		52 0	13 0	60 0	37 0	73 0	46 0	42 0	60 0	38 0	33 0	40 0	25 0	40 0	21 0	24 0	65 0	82 0	149 0	24 0	32 0	96 0	80 0	42 0	35 0	28 0	19 0	62 0	25 0	15 0	31 0	39 0	24 0	35 0	23 0	22 0	25 0	66 0	68 0	37 0	38 0	67 0	131 0	23 0	22 0	25 0
NTS 5S rDNA	344	ACCCTATCGATGGCGGGGAGGGAAGGCTGGGCGGATGGAGAAGCAGGCAAAAAGGAGGGAGAGAAAA	GCCCTATCGATAGTGGCGGAGGAAAGGGAGGCGGGGGAGAGAAAATGAAGAAAGAAAGACAAAGAGGCTGGCCGGATGG		0 0	0 0	0 0	0 0	0 0	0 0	0 0	0 0	0 0	0 0	0 0	0 0	0 0	0 0	0 0	0 0	0 0	0 0	0 0	0 0	0 0	0 0	0 0	0 0	0 0	1 0	0 0	0 0	0 0	0 0	0 0	0 0	0 0	0 0	0 0	0 0	0 0	0 0	0 0	0 0	0 0	0 0	0 0	0 0	0 0
NTS 5S rDNA	344	ACCCTATCGATGGCGGGGAGGG	GCCCTATCGATAGTGGGGAGGA		0 0	0 0	0 0	0 0	0 0	0 0	0 0	0 0	0 0	0 0	0 0	0 0	0 0	0 0	0 0	0 0	0 0	0 0	0 0	0 0	0 0	0 0	0 0	0 0	0 0	0 0	0 0	0 0	0 0	0 0	0 0	0 0	0 0	0 0	0 0	0 0	0 0	0 0	0 0	0 0	0 0	0 0	0 0	0 0	0 0
NTS 5S rDNA	344	ACCCTATCGATGGCGGGGAGGGAAGGCTGGGCGGATGGAGAAGCAGGCAAAAAGGAGGGAGAGAAAA	GCCCTATCGATAGTGGGGAGGAAAGGCAGGCGGGGGAGAGAAAAAGGAGAAAGAAAGACCAAGGGGCTGGCTGGATGG		0 0	0 0	0 0	0 0	0 0	0 0	0 0	0 0	0 0	0 0	0 0	0 0	0 0	0 0	0 0	0 0	0 0	0 0	0 0	0 0	0 0	0 0	0 0	0 0	0 0	0 0	0 0	0 0	0 0	0 0	0 0	0 0	0 0	0 0	0 0	0 0	0 0	0 0	0 0	0 0	0 0	0 0	0 0	0 0	0 0
NTS 5S rDNA	344	ACCCTATCGATGGCGGGGAGGGAAGGC	GCCCTATCGATGCCGGGGGAGGAAAGGG		287 0	208 0	351 0	208 0	228 0	231 0	200 0	309 0	170 0	214 0	243 0	189 0	177 0	162 0	101 0	197 0	187 0	356 0	128 0	109 0	232 0	244 0	231 0	159 0	184 0	181 0	241 0	156 0	70 0	181 0	197 0	204 0	178 0	215 0	175 0	96 0	335 0	404 0	232 0	260 0	351 0	414 0	148 0	169 0	81 0
NTS 5S rDNA	344	ACCCTATCGATGGCGGGGAGGGAAGGCTGGGCGGATGGAGAAGCAGGCAAAAAGGAGGGAGAGAAAA	GCCCTATCGATGCCGGGGGAGGAAAGGGAGGCGGGGGAGAGAAAAAGAAGAAAGAAAGACAAAGGGGCTGGCCGGATGG		188 0	138 0	209 0	124 0	121 0	153 0	139 0	170 0	101 0	131 0	143 0	112 0	105 0	108 0	49 0	121 0	110 0	210 0	86 0	66 0	110 0	137 0	150 0	88 0	112 0	111 0	138 0	106 0	40 0	108 0	115 0	130 0	107 0	137 0	105 0	57 0	204 0	218 0	153 0	135 0	198 0	249 0	82 0	103 0	45 0
NTS 5S rDNA	344	ACCCTATCGATGGCGGGGAGGGAAGGCTGGGCGGATGGAGAAGCAGGCAAAAAGGAGGGAGAGAAAA	GCCCTATCGATGCCGGGGGAGGAAAGGGAGGCGGGGGAGAGAAAAAGAAGGAAGAAAGAAAGACAAAGGGGCTGGCCGGATGC		17 0	9 0	23 0	17 0	11 0	6 0	13 0	19 0	12 0	15 0	15 0	11 0	10 0	12 0	2 0	7 0	14 0	25 0	4 0	7 0	14 0	21 0	9 0	12 0	8 0	12 0	19 0	6 0	3 0	6 0	17 0	14 0	12 0	13 0	15 0	4 0	20 0	32 0	11 0	21 0	34 0	26 0	9 0	8 0	3 0
NTS 5S rDNA	344	ACCCTATCGATGGCGGGGAGGGAAGGCTGGGCGGATGGAGAAGCAGGCAAAAAGGAGGGAGAGAAAA	GCCCTATCGATGGCGGGGGAGAGAAAAAGAAGAAAGAAAGACAAAGGGGCTGGCCGGATGG		0 0	0 0	0 0	0 0	0 0	0 0	0 0	0 0	0 0	0 0	0 0	0 0	0 0	0 0	0 0	0 0	0 0	0 0	0 0	0 0	0 0	0 0	0 0	0 0	0 0	0 0	0 0	0 0	0 0	0 0	0 0	0 0	0 0	0 0	0 0	0 0	0 0	0 0	0 0	0 0	0 0	0 0	0 0	0 0	0 0
NTS 5S rDNA	344	ACCCTATCGATGGCGGGGAGGGAAGGC	GCCCTATCGATGGCGGGGGAGGAAAGGG		5 0	3 0	4 0	5 0	5 0	6 0	2 0	5 0	4 0	1 0	5 0	5 0	6 0	3 0	0 0	2 0	1 0	9 0	0 0	0 0	8 0	2 0	2 0	4 0	1 0	4 0	1 0	1 0	0 0	5 0	0 0	5 0	4 0	8 0	4 0	4 0	8 0	8 0	4 0	6 0	2 0	3 0	6 0	3 0	1 0
NTS 5S rDNA	344	ACCCTATCGATGGCGGGGAGGGAAGGCTGGGCGGATGGAGAAGCAGGCAAAAAGGAGGGAGAGAAAA	GCCCTATCGATGGCGGGGGAGGAAAGGGAGGCGGGGGAGAGAAAAAGAAGAAAGAAAGACAAAGGGGCTGGCCGGATGG		4 0	3 0	3 0	1 0	4 0	4 0	1 0	4 0	1 0	1 0	4 0	3 0	2 0	2 0	0 0	1 0	1 0	6 0	0 0	0 0	4 0	1 0	2 0	4 0	1 0	2 0	0 0	0 0	0 0	3 0	0 0	5 0	4 0	7 0	4 0	3 0	5 0	4 0	2 0	3 0	1 0	3 0	6 0	2 0	1 0
NTS 5S rDNA	344	ACCCTATCGATGGCGGGGAGGGAAG	GCCCTCTCGATAGCGGGGGAGGAAA		0 0	0 0	0 0	0 0	0 0	0 0	0 0	0 0	0 0	0 0	0 0	0 0	0 0	0 0	0 0	0 0	0 0	0 0	0 0	0 0	0 0	0 0	0 0	0 0	0 0	0 0	0 0	0 0	0 0	0 0	0 0	0 0	0 0	0 0	0 0	0 0	0 0	0 0	0 0	0 0	0 0	0 0	0 0	0 0	0 0
NTS 5S rDNA	345	CCCTATCGATGGCGGGGAG	ACCTGCGATCCGACCGGGGAAT		0 0	0 0	0 0	0 0	0 0	0 0	0 0	0 0	0 0	0 0	0 0	0 0	0 0	0 0	0 0	0 0	0 0	0 0	0 0	0 0	0 0	0 0	0 0	0 0	0 0	0 0	0 0	0 0	0 0	0 0	0 0	0 0	0 0	0 0	0 0	0 0	0 0	0 0	0 0	0 0	1 0	0 0	0 0	0 0	0 0
NTS 5S rDNA	345	CCCTATCGATGGCGGGGAGGGAAGGCTGGGCGGATGGAGAAGCAGGCAAAAAGGAGGGAGAG	GCCACGTGCGGGAAAGGAAAGGTGAGGAAATAACGGGCAGGGGAGCAGGAGATCAA		1 0	1 0	0 0	0 0	1 0	1 0	0 0	0 0	0 0	0 0	0 0	0 0	0 0	0 0	0 0	0 0	0 0	0 0	0 0	0 0	0 0	1 0	0 0	1 0	0 0	0 0	1 0	0 0	0 0	0 0	1 0	0 0	0 0	0 0	2 0	0 0	1 0	1 0	0 0	0 0	0 0	0 0	1 0	0 0	0 0
NTS 5S rDNA	347	CTATCGATGGCGGGGAGGGAAGGCTGGGCGGATGGAGAAGCAGGCAAAAAGGAGGGAGAG	TCTCGGGGGGCACGGGACACCGTGCGGGAAAGGAAAGGTGAGGAAATAACTGGAAGGGGAGCAGGAGACCAA		19 0	17 0	13 0	8 0	25 0	16 0	20 0	9 0	15 0	11 0	14 0	15 0	21 0	7 0	6 0	34 0	22 0	29 0	13 0	9 0	27 0	17 0	8 0	12 0	7 0	16 0	22 0	18 0	12 0	12 0	7 0	15 0	9 0	15 0	11 0	6 0	64 0	72 0	90 0	13 0	36 0	33 0	15 0	13 0	9 0
NTS 5S rDNA	355	GGCGGGGA	AGCGGGGGGGGTTGAG		0 0	0 0	0 0	0 0	0 0	0 0	0 0	0 0	0 0	0 0	0 0	0 0	0 0	0 0	0 0	0 0	0 0	0 0	0 0	0 0	0 0	0 0	0 0	0 0	0 0	0 0	0 0	0 0	0 0	0 0	0 0	0 0	0 0	0 0	0 0	0 0	0 0	0 0	0 0	0 0	0 0	0 0	0 0	0 0	0 0
NTS 5S rDNA	358	GGGG	CGGGAGGGGGGTTGGA		0 0	0 0	0 0	0 0	0 0	0 0	0 0	0 0	0 0	0 0	0 0	0 0	0 0	0 0	0 0	0 0	0 0	0 0	0 0	0 0	0 0	0 0	0 0	0 0	0 0	0 0	0 0	0 0	0 0	0 0	0 0	0 0	0 0	0 0	0 0	0 0	0 0	0 0	0 0	0 0	0 0	0 0	0 0	0 0	0 0
NTS 5S rDNA	411	AGAAGGCTGGCC	GGAACTGGCA		4 0	3 0	0 0	0 0	9 0	2 0	3 0	0 0	6 0	4 0	4 0	2 0	5 0	0 0	2 0	12 0	10 0	17 0	1 0	0 0	23 0	10 0	5 0	3 0	2 0	2 0	11 0	3 0	3 0	2 0	2 0	5 0	2 0	4 0	2 0	3 0	53 0	37 0	31 0	0 0	5 0	6 0	1 0	1 0	0 0
NTS 5S rDNA	411	AGAAGGCTGGCC	GGGGAAATGGCA		0 0	0 0	0 0	0 0	0 0	0 0	0 0	0 0	0 0	0 0	0 0	0 0	0 0	0 0	0 0	0 0	0 0	0 0	0 0	0 0	0 0	0 0	0 0	0 0	0 0	0 0	0 0	0 0	0 0	0 0	0 0	0 0	0 0	0 0	0 0	0 0	0 0	0 0	0 0	0 0	0 0	0 0	0 0	0 0	0 0
NTS 5S rDNA	412	GAAGGCTGGCCAAAAGGA	CGAAGGGTTGGGGAACTAGCAAAAAGAT		0 0	0 0	0 0	0 0	0 0	0 0	0 0	0 0	0 0	0 0	0 0	0 0	0 0	0 0	0 0	0 0	0 0	0 0	0 0	0 0	0 0	0 0	0 0	0 0	0 0	0 0	0 0	0 0	0 0	0 0	0 0	0 0	0 0	0 0	0 0	0 0	0 0	0 0	0 0	0 0	0 0	0 0	0 0	0 0	0 0
NTS 5S rDNA	413	AAGGCTGGCCAAAAGGAGGGG	TGGGTCGCGTCGGGGACTTGGCAAAAAGGAGGGT		0 0	1 0	0 0	0 0	0 0	0 0	0 0	0 0	0 0	0 0	0 0	0 0	0 0	0 0	0 0	1 0	0 0	0 0	0 0	0 0	0 0	0 0	0 0	0 0	0 0	0 0	0 0	0 0	0 0	0 0	0 0	0 0	0 0	0 0	0 0	0 0	0 0	0 0	0 0	0 0	0 0	0 0	0 0	0 0	0 0
NTS 5S rDNA	416	GCTGGCC	CGGGCA		512 0	341 0	583 0	358 0	525 0	427 0	368 0	529 0	352 0	425 0	426 0	375 0	409 0	261 0	221 0	427 0	388 0	764 0	295 0	257 0	558 0	511 0	386 0	349 0	314 0	342 0	424 0	297 0	202 0	338 0	368 0	335 0	308 0	360 0	278 0	203 0	642 0	688 0	410 0	407 0	580 0	780 0	266 0	327 0	216 0
NTS 5S rDNA	416	GCTGGCC	CGGGTA		0 0	0 0	0 0	0 0	1 0	0 0	0 0	1 0	1 0	0 0	1 0	0 0	1 0	0 0	1 0	1 0	0 0	3 0	2 0	0 0	1 0	0 0	0 0	1 0	0 0	0 0	0 0	0 0	0 0	0 0	0 0	0 0	0 0	0 0	1 0	0 0	1 0	4 0	2 0	0 0	0 0	1 0	1 0	0 0	1 0
NTS 5S rDNA	417	CTGGCCAAAAGGA	GTCGGGGAACTAGCAAAAAGAT		169 0	207 0	361 0	247 0	158 0	189 0	229 0	245 0	140 0	222 0	208 0	194 0	202 0	170 0	63 0	132 0	69 0	200 0	132 0	117 0	141 0	146 0	242 0	172 0	200 0	244 0	192 0	164 0	111 0	183 0	210 0	192 0	178 0	189 0	200 0	67 0	400 0	387 0	412 0	227 0	315 0	331 0	139 0	180 0	101 0
NTS 5S rDNA	417	CTGGCCAAAAGGA	GTCGGGGAACTAGCAAAAGAT		100 0	122 0	194 0	126 0	74 0	96 0	125 0	113 0	70 0	159 0	142 0	115 0	116 0	113 0	30 0	60 0	46 0	84 0	72 0	58 0	78 0	83 0	151 0	98 0	96 0	119 0	88 0	95 0	86 0	104 0	117 0	140 0	127 0	138 0	127 0	45 0	172 0	172 0	220 0	149 0	129 0	141 0	110 0	109 0	53 0
NTS 5S rDNA	417	CTGGCCAAAAGGA	TTCGGGGAACTAGCAAAAAGAT		17 0	24 0	30 0	31 0	23 0	24 0	24 0	32 0	21 0	32 0	26 0	14 0	28 0	20 0	9 0	11 0	11 0	23 0	15 0	15 0	21 0	19 0	25 0	16 0	24 0	30 0	21 0	24 0	16 0	31 0	28 0	15 0	20 0	31 0	14 0	14 0	46 0	37 0	42 0	18 0	42 0	36 0	20 0	26 0	13 0
NTS 5S rDNA	418	TGGCC	GGGCA		516 0	343 0	586 0	361 0	534 0	431 0	370 0	534 0	354 0	432 0	431 0	377 0	414 0	264 0	222 0	431 0	390 0	765 0	297 0	261 0	564 0	512 0	388 0	352 0	319 0	343 0	429 0	299 0	205 0	339 0	372 0	339 0	309 0	367 0	281 0	203 0	646 0	695 0	412 0	411 0	584 0	792 0	269 0	331 0	219 0
NTS 5S rDNA	418	TGGCC	GGGTA		0 0	0 0	0 0	0 0	1 0	0 0	0 0	1 0	1 0	0 0	1 0	0 0	1 0	0 0	1 0	1 0	0 0	3 0	2 0	0 0	1 0	0 0	0 0	1 0	0 0	0 0	0 0	0 0	0 0	0 0	0 0	0 0	0 0	0 0	1 0	0 0	1 0	4 0	2 0	0 0	0 0	1 0	1 0	0 0	1 0
NTS 5S rDNA	419	GGCCAAAAGGA	AGCAAAAAGAT		125 0	126 0	221 0	151 0	114 0	124 0	115 0	171 0	96 0	170 0	150 0	128 0	121 0	109 0	64 0	87 0	60 0	123 0	98 0	74 0	121 0	108 0	130 0	117 0	123 0	137 0	139 0	124 0	84 0	91 0	102 0	111 0	91 0	130 0	126 0	56 0	293 0	262 0	263 0	134 0	222 0	212 0	92 0	111 0	84 0
NTS 5S rDNA	419	GGCCAAAAGGA	CGGGGAACTAGCAAAAAGAT		200 0	245 0	414 0	296 0	186 0	224 0	261 0	294 0	166 0	266 0	254 0	216 0	239 0	200 0	77 0	148 0	86 0	232 0	151 0	137 0	169 0	173 0	281 0	198 0	233 0	287 0	230 0	201 0	134 0	228 0	254 0	219 0	209 0	229 0	224 0	83 0	471 0	435 0	471 0	256 0	377 0	382 0	170 0	223 0	118 0
NTS 5S rDNA	419	GGCCAAAAGGA	CGGGGAACTAGCAAAAGAT		100 0	122 0	195 0	128 0	74 0	97 0	125 0	113 0	70 0	160 0	144 0	116 0	117 0	115 0	32 0	60 0	46 0	84 0	72 0	58 0	78 0	84 0	154 0	100 0	96 0	120 0	90 0	96 0	86 0	105 0	118 0	141 0	128 0	142 0	128 0	45 0	172 0	173 0	221 0	150 0	130 0	142 0	112 0	109 0	53 0
NTS 5S rDNA	422	C	A		10 0	4 0	0 0	0 0	11 0	2 0	3 0	0 0	9 0	6 0	5 0	3 0	7 0	0 0	5 0	17 0	13 0	22 0	4 0	0 0	30 0	14 0	7 0	4 0	2 0	2 0	16 0	5 0	6 0	3 0	4 0	5 0	3 0	4 0	2 0	4 0	74 0	51 0	45 0	0 0	9 0	7 0	1 0	1 0	0 0
NTS 5S rDNA	422	CAAAAGGA	AAAAAGAT		43 0	29 0	45 0	24 0	68 0	36 0	42 0	34 0	35 0	31 0	37 0	30 0	42 0	31 0	19 0	53 0	46 0	60 0	30 0	24 0	57 0	37 0	16 0	17 0	30 0	34 0	40 0	40 0	21 0	24 0	33 0	39 0	29 0	31 0	37 0	16 0	118 0	121 0	145 0	27 0	69 0	56 0	20 0	30 0	22 0
NTS 5S rDNA	422	C	CGGATGGAGAAGCACGCA		0 0	0 0	0 0	0 0	0 0	0 0	0 0	0 0	0 0	0 0	0 0	0 0	0 0	0 0	0 0	0 0	0 0	0 0	0 0	0 0	0 0	0 0	0 0	0 0	0 0	0 0	0 0	0 0	0 0	0 0	0 0	0 0	0 0	0 0	1 0	0 0	0 0	0 0	0 0	0 0	0 0	0 0	0 0	0 0	0 0
NTS 5S rDNA	440	A	G		0 1479	0 1358	0 2259	2 1464	0 1395	0 1405	0 1392	2 1635	1 1081	1 1620	0 1505	0 1323	0 1395	0 1078	0 616	1 1155	0 944	0 1840	0 1014	0 808	0 1466	0 1353	0 1517	0 1181	1 1257	1 1467	1 1550	1 1201	0 837	0 1189	1 1342	0 1294	0 1171	0 1420	1 1274	0 613	0 2750	0 2657	0 2521	0 1468	0 1960	0 2214	0 1033	1 1317	1 819
NTS 5S rDNA	453	A	G		2 0	2 1	0 0	0 0	3 0	0 0	1 0	0 0	0 0	1 0	2 0	1 0	1 0	0 0	0 0	0 0	1 0	1 0	0 0	1 0	2 0	1 0	1 0	0 0	1 0	2 0	1 0	0 0	0 0	1 0	1 0	1 0	2 0	2 0	2 0	0 0	3 0	2 0	3 0	0 0	1 0	0 1	0 0	0 0	1 0
NTS 5S rDNA	465	ATCCTAGTACTAC	TCGGCCTGCTGACGGA		0 0	0 0	0 0	0 0	0 0	0 0	0 0	0 0	0 0	0 0	0 0	0 0	0 0	0 0	0 0	0 0	0 0	0 0	0 0	0 0	0 0	0 0	0 0	0 0	0 0	0 0	0 0	0 0	0 0	0 0	0 0	0 0	0 0	0 0	0 0	0 0	0 0	0 0	0 0	0 0	0 0	0 0	0 0	0 0	0 0
ARR17	42	G	A		0 38	0 35	0 64	0 34	0 23	0 27	0 33	0 49	0 10	0 28	0 41	0 26	0 31	0 17	0 13	0 26	0 39	0 43	0 20	0 32	0 27	0 33	0 34	0 19	0 35	0 28	0 39	0 32	0 31	0 32	0 53	0 37	0 20	0 28	0 28	0 16	0 36	0 32	0 29	0 45	2 64	0 72	0 29	0 44	0 20
ARR17	42	GATCTCTTG	AATCTCTTA		30 38	22 35	34 64	30 34	16 23	24 27	27 33	39 49	11 10	26 28	22 41	21 26	23 31	10 17	8 13	21 26	32 39	31 43	22 20	26 32	23 27	34 33	31 34	17 19	22 35	23 28	21 39	17 32	17 31	21 32	44 53	15 37	13 20	16 28	19 28	15 16	38 36	32 32	21 29	36 45	40 64	65 72	33 29	36 44	19 20
ARR17	50	G	A		30 41	23 36	36 72	31 37	18 34	24 30	33 36	41 56	13 11	29 34	27 42	23 29	26 38	10 18	8 14	21 26	34 43	33 46	24 21	27 33	24 27	39 39	32 39	18 22	23 36	23 36	23 44	19 34	18 34	23 35	48 54	17 39	13 23	16 33	20 31	17 18	40 43	33 53	22 40	37 46	43 74	69 89	36 31	45 53	22 22
ARR17	60	AAAAACAAAAACAATAAGGTATCTTTTTGCTTTTACTGCTTCTGCAAT	GAACAGGACCAAAGAAGTTCTCTTACCAAGAATTGGCTCGAGCTA		0 0	0 0	0 0	0 0	0 0	0 0	0 0	0 0	0 0	0 1	0 0	0 0	0 0	0 0	0 0	0 0	0 1	0 0	0 0	0 0	0 0	0 0	0 0	0 0	0 0	0 0	0 0	0 0	0 0	0 0	0 0	0 0	0 0	0 0	0 0	0 0	0 0	2 0	0 0	0 0	0 0	0 0	0 0	0 1	0 0
ARR17	60	AAAAACAAAAACAATAAGGTATCTTTTTGCTTTTACTGCTTCTGCAATC	GTACAATATTTTCAATCACGTGGAATAGCTCTAATCTTTTTGTGTATGATTGCAATT		0 0	0 0	0 0	0 0	0 0	0 0	0 0	0 0	0 0	0 1	0 0	0 0	0 0	0 0	0 0	0 0	0 1	0 0	0 0	0 0	0 0	0 0	0 0	0 0	0 0	0 0	0 0	0 0	0 0	0 0	0 0	0 0	0 0	0 0	0 0	0 0	0 0	0 0	0 0	0 0	0 0	0 0	0 0	0 1	0 0
ARR17	60	AAAAACAAAAACAAT	TAAAACAAAAACAAG		0 0	0 0	0 0	0 0	0 0	0 0	0 0	0 0	0 0	0 1	0 0	0 0	0 0	0 0	0 0	0 0	0 1	0 0	0 0	0 0	0 0	0 0	0 0	0 0	0 0	0 0	0 0	0 0	0 0	0 0	0 0	0 0	0 0	0 0	0 0	0 0	0 0	0 0	0 0	0 0	0 0	0 0	0 0	0 1	0 0
ARR17	60	AAAAACAAAAACAATAAGGTATCTTTTTGCTTTTACTGCTTCTG	TACGCGGCTTTACATTTTTGGTTTTCTTTTGTTTTTACCATT		0 0	0 0	0 0	0 0	0 0	0 0	0 0	0 0	0 0	0 1	0 0	0 0	0 0	0 0	0 0	0 0	0 1	0 0	0 0	0 0	0 0	0 0	0 0	0 0	0 0	0 0	0 0	0 0	0 0	0 0	0 0	0 0	0 0	0 0	0 0	0 0	0 0	0 0	0 0	0 0	0 0	0 0	0 0	0 1	0 0
ARR17	60	AAAAACAAAAACAATAAGGTATCTTTTTGCTTTTACTGCTTCTGCAATC	TAGAGAAGCTAGGAATGAGGAGAGTGTTGCTGGAAACTCTGCAAAT		0 0	0 0	0 0	0 0	0 0	0 0	0 0	0 0	0 0	0 1	0 0	0 0	0 0	0 0	0 0	0 0	0 1	0 0	0 0	0 0	0 0	0 0	0 0	0 0	0 0	0 0	0 0	0 0	0 0	0 0	0 0	0 0	0 0	0 0	0 0	0 0	0 0	0 0	0 0	0 0	0 0	0 0	0 0	0 1	0 0
ARR17	60	AAAAACAAAAACAATAAGGTATCTTTTTGCTTTTACTGCTTCTGCAATC	TCCACCAAATGACATTAATTTGATGATCTCCACCGCTTGTGACAAGA		0 0	0 0	0 0	0 0	0 0	0 0	0 0	0 0	0 0	0 1	0 0	0 0	0 0	0 0	0 0	0 0	0 1	0 0	0 0	0 0	0 0	0 0	0 0	0 0	0 0	0 0	0 0	0 0	0 0	0 0	0 0	0 0	0 0	0 0	0 0	0 0	0 0	0 0	0 0	0 0	0 0	0 0	0 0	0 1	0 0
ARR17	60	AAAAACAAAAACAATAAGGTATCTTTTTGCTTTTACTGCTTCTGCAAT	TGATAACTTAAGCAAATTCTTTTTCTTTGCCTTCGCTACATG		0 0	0 0	0 0	0 0	0 0	0 0	0 0	0 0	0 0	0 1	0 0	0 0	0 0	0 0	0 0	0 0	0 1	0 0	0 0	0 0	0 0	0 0	0 0	0 0	0 0	0 0	0 0	0 0	0 0	0 0	0 0	0 0	0 0	0 0	0 0	0 0	0 0	0 0	0 0	0 0	0 0	0 0	0 0	0 1	0 0
ARR17	60	AAAAACAAAAACAATAAGGTATCTTTTTGCTTTTACTGCTTCTGCA	TGGTATGATGGAGGAAGCATTATTGTCGCAGTTGTTCTAGTTATTGCTGTCTCTGCT		0 0	0 0	0 0	0 0	0 0	0 0	0 0	0 0	0 0	0 1	0 0	0 0	0 0	0 0	0 0	0 0	0 1	0 0	0 0	0 0	0 0	0 0	0 0	0 0	0 0	0 0	0 0	0 0	0 0	0 0	0 0	0 0	0 0	0 0	0 0	0 0	0 0	0 0	0 0	0 0	0 0	0 0	0 0	0 1	0 0
ARR17	60	AAAAACAAAAACAATAAGGTATCTTTTTGCTTTTACTGCTTCTGCAAT	TTATGTAAAAAATTGTGTAGTCATTGGGACCTTAGACCCTGCTGAAAC		0 0	0 0	0 0	0 0	0 0	0 0	0 0	0 0	0 0	0 1	0 0	0 0	0 0	0 0	0 0	0 0	0 1	0 0	0 0	0 0	0 0	0 0	0 0	0 0	0 0	0 0	0 0	0 0	0 0	0 0	0 0	0 0	0 0	0 0	0 0	0 0	0 0	0 0	0 0	0 0	0 0	0 0	0 0	0 1	0 0
ARR17	60	AAAAACAAAAACAATAAGGTATCTTTTTGCTTTTACTGCTTCTGCAATC	TTCTGTCATATCTCTGCAATCTGTTGTACTTCTGAATA		0 0	0 0	0 0	0 0	0 0	0 0	0 0	0 0	0 0	0 1	0 0	0 0	0 0	0 0	0 0	0 0	0 1	0 0	0 0	0 0	0 0	0 0	0 0	0 0	0 0	0 0	0 0	0 0	0 0	0 0	0 0	0 0	0 0	0 0	0 0	0 0	0 0	0 0	0 0	0 0	0 0	0 0	0 0	0 1	0 0
ARR17	61	AAAACAAAAACAATAAGGTATCTTTTTGCTTTTACTGCTTCTGCA	GATTCTTATGAAGGAGACATCTTGTGGGAGCTATAGAGTCTC		0 0	0 0	0 0	0 0	0 0	0 0	0 0	0 0	0 0	0 1	0 0	0 0	0 0	0 0	0 0	0 0	0 1	0 0	0 0	0 0	0 0	0 0	0 0	0 0	0 0	0 0	0 0	0 0	0 0	0 0	0 0	0 0	0 0	0 0	0 0	0 0	0 0	0 0	0 0	0 0	0 0	0 0	0 0	0 1	0 0
ARR17	61	AAAACAAAAACAATAAGGTATCTTTTTGCTTTTACTGCTTCTGCAAT	GTTGAAGCTTTGTAAATGATGGGAATTTTGTGATTTGAATAGGAGATGAAATA		0 0	0 0	0 0	0 0	0 0	0 0	0 0	0 0	0 0	0 1	0 0	0 0	0 0	0 0	0 0	0 0	0 1	0 0	0 0	0 0	0 0	0 0	0 0	0 0	0 0	0 0	0 0	0 0	0 0	0 0	0 0	0 0	0 0	0 0	0 0	0 0	0 0	0 0	0 0	0 0	0 0	0 0	0 0	0 1	0 0
ARR17	61	AAAACAAAAACAATAAGGTATCTTTTTGCTTTTACTGCTTCTGCAAT	TCAATGAATGCACTCCTGTACCAAATGTTTTTCTAGCTATACAGGGAA		0 0	0 0	0 0	0 0	0 0	0 0	0 0	0 0	0 0	0 1	0 0	0 0	0 0	0 0	0 0	0 0	0 1	0 0	0 0	0 0	0 0	0 0	0 0	0 0	0 0	0 0	0 0	0 0	0 0	0 0	0 0	0 0	0 0	0 0	0 0	0 0	0 0	0 0	0 0	0 0	0 0	0 0	0 0	0 1	0 0
ARR17	62	AAACAAAAACAATAAGGTATCTTTTTGCTTTTACTGCTTCTGCAATC	GATGTGCATATGAATATTGAGGCAACGCTTACTGAGATGATTGGTGAACCTGCCAAG		0 0	0 0	0 0	0 0	0 0	0 0	0 0	0 0	0 0	0 1	0 0	0 0	0 0	0 0	0 0	0 0	0 1	0 0	0 0	0 0	0 0	0 0	0 0	0 0	0 0	0 0	0 0	0 0	0 0	0 0	0 0	0 0	0 0	0 0	0 0	0 0	0 0	0 0	0 0	0 0	0 0	0 0	0 0	0 1	0 0
ARR17	62	AAACAAAAACAATAAGGTATCTTTTTGCTTTTACTGCTTCTGCAATC	TACCTGGAGAAAGTGTCAGACCTGCTGGAGTTTTCTCAAGCTGATACAACTGTA		0 0	0 0	0 0	0 0	0 0	0 0	0 0	0 0	0 0	0 1	0 0	0 0	0 0	0 0	0 0	0 0	0 1	0 0	0 0	0 0	0 0	0 0	0 0	0 0	0 0	0 0	0 0	0 0	0 0	0 0	0 0	0 0	0 0	0 0	0 0	0 0	0 0	0 0	0 0	0 0	0 0	0 0	0 0	0 1	0 0
ARR17	65	CAAAAACAATAAGGTATCTTTTTGCTTTTACTGCTTCTGC	AAAGTTAGCCTTTGCTGTTGGATTATACA		0 0	0 0	0 0	0 0	0 0	0 0	0 0	0 0	0 0	0 1	0 0	0 0	0 0	0 0	0 0	0 0	0 1	0 0	0 0	0 0	0 0	0 0	0 0	0 0	0 0	0 0	0 0	0 0	0 0	0 0	0 0	0 0	0 0	0 0	0 0	0 0	0 0	0 0	0 0	0 0	0 0	0 0	0 0	0 1	0 0
ARR17	65	CAAAAACAAT	ACAAAAACAAG		0 0	0 0	0 0	0 0	0 0	0 0	0 0	0 0	0 0	0 1	0 0	0 0	0 0	0 0	0 0	0 0	0 1	0 0	0 0	0 0	0 0	0 0	0 0	0 0	0 0	0 0	0 0	0 0	0 0	0 0	0 0	0 0	0 0	0 0	0 0	0 0	0 0	0 0	0 0	0 0	0 0	0 0	0 0	0 1	0 0
ARR17	74	TAAGGTATCTTTTTGCTTTTACTGCTT	CAAGGTATCTTTTTGCTTTTACTGCTG		0 0	0 0	0 0	0 0	0 0	0 0	0 0	0 0	0 0	0 1	0 0	0 0	0 0	0 0	0 0	0 0	0 1	0 0	0 0	0 0	0 0	0 0	0 0	0 0	0 0	0 0	0 0	0 0	0 0	0 0	0 0	0 0	0 0	0 0	0 0	0 0	0 0	0 0	0 0	0 0	0 0	0 0	0 0	0 1	0 0
ARR17	74	T	G		28 0	26 0	47 0	25 0	16 0	21 0	25 0	41 0	7 0	17 1	31 0	20 0	26 0	12 0	3 0	18 0	32 1	28 0	12 0	22 0	19 0	23 0	30 0	17 0	28 0	18 0	34 0	29 0	21 0	27 0	40 0	27 0	13 0	22 0	19 0	14 0	25 0	22 0	26 0	31 0	52 0	59 0	23 0	31 1	11 0
ARR17	74	TAAGGTATCT	GAAGGTATCC		21 0	17 0	32 0	18 0	9 0	17 0	23 0	26 0	6 0	19 1	17 0	13 0	15 0	9 0	5 0	20 0	21 1	25 0	10 0	11 0	16 0	27 0	22 0	6 0	14 0	15 0	16 0	9 0	9 0	16 0	32 0	10 0	6 0	14 0	15 0	14 0	27 0	25 0	18 0	28 0	30 0	41 0	15 0	25 1	13 0
ARR17	74	TAAGGTATCTTTTTGCTTTTACTGCTT	GAAGGTATCTTTTTGCTTTTACTGCTG		0 0	0 0	0 0	0 0	0 0	0 0	0 0	0 0	0 0	0 1	0 0	0 0	0 0	0 0	0 0	0 0	0 1	0 0	0 0	0 0	0 0	0 0	0 0	0 0	0 0	0 0	0 0	0 0	0 0	0 0	0 0	0 0	0 0	0 0	0 0	0 0	0 0	0 0	0 0	0 0	0 0	0 0	0 0	0 1	0 0
ARR17	74	TAAGGTA	GAAGGTT		0 0	0 0	0 0	0 0	0 0	0 0	0 0	0 0	0 0	0 1	0 0	0 0	0 0	0 0	0 0	0 0	0 1	0 0	0 0	0 0	0 0	0 0	0 0	0 0	0 0	0 0	0 0	0 0	0 0	0 0	0 0	0 0	0 0	0 0	0 0	0 0	0 0	0 0	0 0	0 0	0 0	1 0	0 0	0 1	0 0
ARR17	158	A	G		0 1273	0 1363	0 1881	0 889	0 1137	0 1205	0 1152	0 1199	0 886	0 1256	0 1063	2 983	0 1306	0 815	0 609	0 1034	0 737	0 1772	0 871	0 678	0 1218	0 1198	0 1053	0 1004	0 1265	0 1448	0 1221	0 1076	0 806	0 1021	0 20	1 924	0 740	0 1059	0 950	0 580	0 2535	0 2429	0 1949	0 1245	0 2059	0 2368	0 903	0 1209	0 874
ARR17	173	C	T		0 1273	2 1363	0 1881	0 889	0 1137	0 1205	1 1152	1 1199	0 886	2 1256	0 1063	0 983	0 1306	0 815	0 609	0 1034	0 737	0 1772	0 871	0 678	0 1218	2 1198	1 1053	0 1004	0 1265	0 1448	1 1221	0 1076	0 806	0 1021	0 20	0 924	0 740	0 1059	0 950	0 580	1 2535	1 2429	0 1949	0 1245	1 2059	2 2368	0 903	0 1209	0 874
ARR17	175	A	C		0 1273	0 1363	0 1881	0 889	1 1137	1 1205	0 1152	0 1199	0 886	0 1256	0 1063	0 983	0 1306	0 815	0 609	1 1034	0 737	0 1772	0 871	0 678	1 1218	0 1198	0 1053	0 1004	0 1265	0 1448	0 1221	0 1076	0 806	0 1021	0 20	0 924	1 740	1 1059	0 950	0 580	0 2535	0 2429	0 1949	2 1245	0 2059	0 2368	0 903	2 1209	0 874
ARR17	205	C	T		2 1228	2 1336	0 1840	0 871	1 1096	0 1184	1 1116	1 1173	0 851	0 1218	0 1034	1 940	0 1268	1 794	0 582	1 1015	1 722	1 1727	1 846	0 667	0 1178	1 1183	0 1022	0 962	1 1229	0 1400	0 1191	0 1057	0 777	0 1012	0 19	1 912	0 717	1 1031	0 927	0 576	0 2484	0 2355	1 1900	0 1216	1 2008	0 2319	0 858	0 1167	1 834
ARR17	227	CC	TT		0 99	0 92	2 122	0 39	0 59	0 80	2 86	1 77	0 43	0 78	0 62	2 50	0 75	0 62	1 32	0 74	1 52	1 136	1 46	1 37	0 78	0 74	0 71	0 57	0 81	0 85	2 87	0 75	1 41	0 64	0 0	1 56	0 44	1 63	0 50	0 32	2 231	1 142	1 139	0 81	2 154	3 128	0 39	1 73	0 41
ARR17	228	C	T		989 99	1065 92	1511 122	707 39	894 59	943 80	898 86	946 77	679 43	953 78	857 62	748 50	982 75	658 62	444 32	807 74	574 52	1406 136	657 46	508 37	949 78	932 74	827 71	736 57	1015 81	1136 85	949 87	824 75	552 41	815 64	16 0	728 56	561 44	840 63	749 50	456 32	1911 231	1929 142	1489 139	972 81	1626 154	1912 128	669 39	901 73	596 41
ARR17	228	CTTTTCTTATTATCCTTC	TTTTTCTTATTATCCTTT		0 99	0 92	0 122	0 39	0 59	0 80	0 86	0 77	1 43	0 78	0 62	0 50	1 75	0 62	0 32	0 74	0 52	2 136	1 46	0 37	0 78	1 74	0 71	0 57	1 81	0 85	0 87	1 75	0 41	0 64	0 0	0 56	0 44	0 63	0 50	0 32	1 231	1 142	0 139	0 81	2 154	3 128	0 39	0 73	1 41
ARR17	269	C	T		1 1131	1 1214	3 1703	1 777	3 1034	0 1098	0 1009	0 1090	1 769	1 1079	1 965	0 882	1 1106	2 737	1 524	1 931	1 663	0 1590	0 758	1 555	1 1108	1 1092	0 910	0 845	0 1172	2 1297	1 1091	1 953	0 604	3 900	0 24	1 830	1 627	0 965	0 822	0 526	1 2276	1 2214	2 1713	1 1128	3 1847	3 2175	1 754	2 1026	1 651
ARR17	271	G	A		1 1143	1 1196	1 1714	1 792	0 1047	0 1098	0 1009	0 1096	0 766	0 1089	0 975	0 879	0 1116	0 751	1 518	0 939	0 652	1 1586	0 746	0 552	1 1104	1 1096	1 907	0 835	0 1156	0 1310	0 1097	1 947	1 603	0 910	0 27	1 825	0 619	0 963	0 819	0 526	1 2278	1 2218	0 1732	1 1126	0 1871	0 2170	1 741	0 1035	0 640
ARR17	277	TT	CC		1 0	0 2	0 2	0 2	0 0	1 3	0 4	0 4	0 2	0 4	0 4	0 2	0 1	0 2	0 2	0 2	0 2	2 2	0 1	0 0	0 2	0 3	0 1	0 2	0 0	0 1	0 1	0 1	0 1	0 1	0 0	1 2	0 2	0 1	0 0	1 0	0 5	0 3	0 2	0 3	0 6	1 2	0 2	0 0	0 0
ARR17	278	T	C		1140 0	1157 2	1674 2	767 2	1008 0	1076 3	976 4	1059 4	757 2	1053 4	947 4	852 2	1064 1	748 2	510 2	903 2	634 2	1539 2	724 1	539 0	1074 2	1090 3	879 1	821 2	1149 0	1266 1	1066 1	907 1	579 1	873 1	25 0	822 2	592 2	930 1	778 0	530 0	2193 5	2170 3	1691 2	1119 3	1832 6	2107 2	720 2	1017 0	593 0
ARR17	283	T	A		1 484	1 493	6 721	0 325	0 449	1 470	0 428	2 495	2 340	1 428	2 431	1 354	2 444	0 335	2 198	0 387	1 293	1 650	2 331	2 242	1 465	3 459	2 376	2 347	1 467	2 539	3 470	3 387	1 249	3 376	0 15	2 396	2 257	0 410	3 334	2 251	3 856	5 910	0 755	2 481	0 752	1 910	2 293	2 428	1 227
ARR17	283	TATCG	AATCA		565 484	557 493	795 721	394 325	495 449	547 470	466 428	496 495	378 340	544 428	474 431	439 354	513 444	345 335	263 198	455 387	296 293	749 650	345 331	266 242	518 465	567 459	417 376	413 347	577 467	612 539	510 470	424 387	274 249	431 376	9 15	367 396	277 257	441 410	364 334	257 251	1125 856	1101 910	779 755	524 481	887 752	1102 910	371 293	525 428	287 227
ARR17	293	T	C		546 572	538 566	768 822	375 347	479 497	511 546	443 499	496 584	379 367	528 501	468 469	417 398	497 515	337 383	247 223	448 448	280 338	731 783	341 390	262 259	501 515	536 538	405 423	403 411	552 534	586 626	497 569	407 444	255 275	426 426	8 19	361 456	270 291	448 458	368 392	258 285	1075 1064	1086 1007	776 873	514 554	852 910	1072 1026	355 307	510 482	280 252
ARR17	296	G	A		0 1091	1 1099	0 1550	0 719	0 965	0 1049	0 916	0 1068	1 743	5 965	1 911	0 788	0 962	1 698	0 467	0 882	1 625	1 1480	1 716	0 517	2 990	0 1061	0 786	0 801	0 1072	1 1198	0 1017	0 819	0 522	0 848	0 28	0 801	1 536	0 880	0 735	0 532	2 2116	0 2040	0 1645	0 1046	5 1699	0 2090	0 640	0 959	1 506
ARR17	297	T	G		1 1140	1 1168	2 1613	0 755	0 1003	0 1093	0 950	0 1117	1 765	0 1040	0 953	0 844	0 1025	0 725	0 498	0 909	0 650	0 1562	0 769	0 556	0 1034	1 1125	1 845	0 842	0 1122	1 1254	0 1082	0 867	0 553	0 883	0 30	0 843	0 577	0 923	0 785	0 558	0 2223	0 2141	0 1711	0 1094	1 1810	1 2163	1 686	0 1025	0 543
ARR17	303	C	T		1 1127	1 1127	1 1592	0 749	1 1001	4 1075	2 942	1 1119	0 766	1 1039	0 949	3 828	0 1001	1 704	1 485	0 901	0 633	1 1524	0 767	0 541	2 1015	0 1109	0 834	0 824	2 1096	5 1247	0 1059	1 834	1 516	4 868	0 32	2 822	1 558	1 906	2 778	2 557	8 2197	0 2154	2 1662	3 1083	1 1799	1 2153	0 652	1 1015	0 523
ARR17	333	C	T		322 0	328 0	415 2	254 0	319 0	321 1	262 0	331 1	253 0	363 1	286 0	284 1	337 0	178 0	174 0	278 0	180 0	404 0	245 0	191 0	311 0	341 0	218 1	281 0	343 0	362 1	285 0	218 2	196 1	248 1	22 0	223 0	199 0	261 1	241 0	168 0	662 1	624 0	464 0	313 1	505 0	631 0	252 0	358 2	211 0
ARR17	333	CTATCACATTACATTAC	TTATCACATTACATTAA		304 0	277 0	400 2	198 0	287 0	285 1	218 0	313 1	226 0	284 1	233 0	251 1	261 0	212 0	151 0	237 0	177 0	361 0	228 0	159 0	254 0	285 0	195 1	234 0	272 0	332 1	297 0	207 2	181 1	215 1	32 0	245 0	168 0	234 1	186 0	148 0	498 1	507 0	447 0	272 1	421 0	537 0	199 0	299 2	163 0
ARR17	333	CTATCACATTACATTACG	TTATCACATTACATTACA		0 0	0 0	0 2	0 0	0 0	0 1	0 0	0 1	0 0	0 1	0 0	0 1	0 0	0 0	0 0	0 0	0 0	0 0	0 0	0 0	0 0	0 0	0 1	0 0	0 0	1 1	0 0	0 2	0 1	0 1	0 0	0 0	0 0	0 1	1 0	0 0	0 1	0 0	0 0	0 1	1 0	0 0	0 0	0 2	0 0
ARR17	333	CTATCACATTACATTACGTTACCCTTGCTG	TTATCACATTACATTACATTACCCTTGCTA		0 0	0 0	0 2	0 0	0 0	0 1	0 0	0 1	0 0	0 1	0 0	0 1	0 0	0 0	0 0	0 0	0 0	0 0	0 0	0 0	0 0	0 0	0 1	0 0	0 0	0 1	0 0	0 2	0 1	0 1	0 0	0 0	0 0	0 1	0 0	0 0	0 1	0 0	0 0	0 1	0 0	0 0	0 0	0 2	0 0
ARR17	349	C	A		441 456	421 508	629 672	304 368	405 467	413 485	356 405	442 484	309 357	410 546	365 404	359 418	417 495	307 274	212 238	343 399	261 267	547 600	320 360	253 265	394 451	392 502	316 350	332 399	415 510	486 530	434 447	354 374	307 305	349 364	46 36	366 329	264 281	354 395	286 354	213 228	747 1007	775 896	648 688	403 464	667 768	791 951	307 383	416 520	273 344
ARR17	350	G	A		0 843	0 868	0 1222	0 642	0 844	0 863	0 719	0 898	0 645	1 899	1 750	0 753	0 867	0 537	1 426	0 708	0 503	0 1080	0 652	0 480	0 789	0 853	0 605	0 696	0 901	1 951	1 820	1 650	0 575	1 658	0 73	0 669	0 524	0 732	1 602	0 433	1 1655	1 1575	0 1257	0 840	3 1361	0 1648	0 639	0 877	0 571
ARR17	350	GTTACCCTTGCTG	ATTACCCTTGCTA		0 843	0 868	0 1222	0 642	0 844	0 863	0 719	0 898	0 645	0 899	0 750	0 753	0 867	0 537	0 426	0 708	0 503	0 1080	0 652	0 480	0 789	0 853	0 605	0 696	0 901	0 951	0 820	0 650	0 575	0 658	0 73	0 669	0 524	0 732	0 602	0 433	0 1655	0 1575	0 1257	0 840	0 1361	0 1648	0 639	0 877	0 571
ARR17	373	C	T		501 628	522 646	744 870	351 470	475 562	482 592	439 550	494 611	348 440	487 681	448 493	406 511	526 630	345 359	226 306	387 537	315 331	675 799	357 466	300 324	451 597	456 624	395 489	390 518	485 617	566 688	489 571	437 487	354 411	397 473	53 43	421 428	316 355	425 493	349 462	260 270	864 1298	897 1187	771 911	490 621	798 1008	924 1175	372 470	495 630	332 456
ARR17	377	T	C		0 628	0 646	3 870	0 470	0 562	0 592	0 550	0 611	0 440	0 681	1 493	1 511	1 630	1 359	0 306	0 537	2 331	0 799	0 466	0 324	0 597	1 624	0 489	0 518	0 617	1 688	0 571	1 487	0 411	0 473	0 43	1 428	0 355	0 493	0 462	0 270	2 1298	0 1187	1 911	2 621	1 1008	1 1175	1 470	0 630	0 456
ARR17	383	TGTTTGTTCTCCTTCTGACATTATTTTC	ATGCTTGCTTTTGATTGTTTGACACCTTATTTTA		0 0	0 0	0 0	0 0	0 0	0 0	0 0	0 0	0 0	0 0	0 0	0 0	0 0	0 0	0 0	0 0	0 0	0 0	0 0	0 0	0 0	0 0	0 0	0 0	0 0	0 0	0 0	0 0	0 0	0 0	0 0	0 0	0 0	0 0	0 0	0 0	0 0	0 0	0 0	0 0	0 0	0 0	0 0	0 0	0 0
ARR17	384	GTTTGTTCTCCTTCTGACATTATTT	TTTTTCCTCCTTAATTAC		0 0	0 0	0 0	0 0	0 0	0 0	0 0	0 0	0 0	0 0	0 0	0 0	0 0	0 0	0 0	0 0	0 0	0 0	0 0	0 0	0 0	0 0	0 0	0 0	0 0	0 0	0 0	0 0	0 0	0 0	0 0	0 0	0 0	0 0	0 0	0 0	0 0	0 0	0 0	0 0	0 0	0 0	0 0	0 0	0 0
ARR17	391	CTCCTTCTGACATTA	TTCCTTTTGGCATTC		0 0	0 0	0 0	1 0	0 0	0 0	0 0	0 0	0 0	0 0	1 0	0 0	0 0	0 0	0 0	0 0	0 0	0 0	0 0	0 0	0 0	0 0	1 0	0 0	0 0	0 0	0 0	0 0	0 0	0 0	0 0	0 0	1 0	0 0	0 0	0 0	0 0	1 0	0 0	0 0	0 0	0 0	0 0	0 0	0 0
ARR17	393	CCTTCTGACATTA	TCTTTTGGCATTC		2 0	3 0	3 0	1 0	0 0	0 0	0 0	3 0	2 0	2 0	0 0	1 0	3 0	1 0	0 0	0 0	2 0	3 0	1 0	0 0	0 0	1 0	2 0	0 0	2 0	2 0	1 0	1 0	1 0	0 0	0 0	5 0	0 0	5 0	4 0	0 0	6 0	4 0	8 0	3 0	2 0	5 0	0 0	0 0	3 0
ARR17	397	CTGACATTA	TTAGCATTC		0 0	0 0	0 0	0 0	0 0	0 0	0 0	0 0	0 0	0 0	0 0	2 0	0 0	1 0	0 0	0 0	0 0	0 0	3 0	0 0	0 0	0 0	0 0	0 0	0 0	2 0	0 0	1 0	0 0	0 0	0 0	0 0	0 0	1 0	0 0	0 0	2 0	1 0	0 0	0 0	0 0	1 0	0 0	0 0	0 0
ARR17	397	CTGACATTA	TTGACATTC		0 0	0 0	0 0	0 0	1 0	1 0	0 0	1 0	0 0	0 0	1 0	0 0	0 0	0 0	0 0	0 0	0 0	0 0	0 0	0 0	1 0	0 0	0 0	1 0	0 0	0 0	1 0	0 0	0 0	0 0	0 0	1 0	0 0	0 0	0 0	0 0	0 0	2 0	1 0	1 0	1 0	0 0	0 0	0 0	0 0
ARR17	397	CTGA	TTGG		0 0	0 0	0 0	0 0	0 0	0 0	0 0	0 0	0 0	0 0	0 0	0 0	0 0	0 0	0 0	0 0	0 0	0 0	1 0	0 0	0 0	0 0	0 0	0 0	0 0	0 0	0 0	0 0	0 0	0 0	0 0	0 0	0 0	1 0	0 0	0 0	0 0	0 0	2 0	1 0	2 0	3 0	1 0	0 0	0 0
ARR17	397	CTGACATTA	TTGGCATTC		496 0	489 0	700 0	373 0	461 0	471 0	418 0	473 0	369 0	562 0	385 0	406 0	484 0	275 0	250 0	407 0	268 0	650 0	382 0	263 0	464 0	487 0	384 0	399 0	503 0	516 0	462 0	402 0	314 0	372 0	44 0	339 0	299 0	396 0	371 0	222 0	1042 0	916 0	709 0	487 0	768 0	932 0	394 0	520 0	348 0
ARR17	397	CTGACATTA	TTGGCTTTC		477 0	475 0	720 0	345 0	454 0	460 0	431 0	481 0	335 0	462 0	437 0	387 0	512 0	319 0	226 0	375 0	312 0	632 0	350 0	285 0	431 0	429 0	376 0	379 0	484 0	552 0	455 0	412 0	331 0	378 0	53 0	410 0	306 0	398 0	338 0	245 0	817 0	856 0	726 0	460 0	763 0	870 0	336 0	463 0	308 0
ARR17	413	GCTAGCTAGTTTTCTCTCTTTTTTCCTCAAAGTTTC	TCAATCAAATTGTTTTTTGTCCCAAAATTGCAA		0 0	0 1	0 0	0 0	0 0	0 0	0 0	0 0	0 0	0 0	0 0	0 0	0 0	0 0	0 0	0 0	0 0	0 0	0 0	0 0	0 0	0 0	0 0	0 1	0 1	0 0	0 0	0 0	0 0	0 0	0 0	0 0	0 0	0 0	0 0	0 0	0 0	0 0	0 0	0 0	0 1	0 1	0 0	0 0	0 0
ARR17	413	GCTAGCTAGTTTTCTCTCTTTTTTCCTCAAAGTTTCC	TCTCAGCAATCTCTGGATGCTCAGCATCTTTTTTCCTCTCGAGCATTTGA		0 0	0 1	0 0	0 0	0 0	0 0	0 0	0 0	0 0	0 0	0 0	0 0	0 0	0 0	0 0	0 0	0 0	0 0	0 0	0 0	0 0	0 0	0 0	0 1	0 1	0 0	0 0	0 0	0 0	0 0	0 0	0 0	0 0	0 0	0 0	0 0	0 0	0 0	0 0	0 0	0 1	0 1	0 0	0 0	0 0
ARR17	414	CTAGCTAGTTTTCTCTC	TTAGCTAGTTTTCTCT		0 0	0 1	2 0	0 0	0 0	0 0	0 0	1 0	0 0	0 0	0 0	0 0	0 0	0 0	0 0	0 0	0 0	0 0	0 0	0 0	0 0	0 0	0 0	0 1	0 1	0 0	0 0	0 0	0 0	1 0	0 0	0 0	0 0	2 0	1 0	0 0	0 0	0 0	0 0	0 0	0 1	0 1	0 0	0 0	0 0
ARR17	421	GTTTTCTCTCTTTTTTCCTCAAAGTTTCCTTTTCTTTTTG	ATTGTTTTTTGTCCCAAAATTGCAACTTTTCTTTTTA		0 0	0 0	0 0	0 0	0 0	0 0	0 0	0 0	0 0	0 0	0 0	0 0	0 0	0 0	0 0	0 0	0 0	0 0	0 0	0 0	0 0	0 0	0 0	0 1	0 1	0 0	0 0	0 0	0 0	0 0	0 0	0 0	0 0	0 0	0 1	0 0	0 0	0 0	0 0	0 0	0 1	0 1	0 0	0 0	0 0
ARR17	422	TTTTCTCTCTTTTTTCCTCAAAGTTTCCTTTTCTTTTTGT	ATGACGCGTCATTTAGCCGCTATTTATTTTCTTCTTTAGTA		0 0	0 0	0 0	0 0	0 0	0 0	0 0	0 0	0 0	0 0	0 0	0 0	0 0	0 0	0 0	0 0	0 0	0 0	0 0	0 0	0 0	0 0	0 0	0 1	0 1	0 0	0 0	0 0	0 0	0 0	0 0	0 0	0 0	0 0	0 1	0 0	0 0	0 0	0 0	0 0	0 1	0 1	0 0	0 0	0 0
ARR17	422	TTTTCTCTCTTTTTTCCTCAAAGTTTCCTTTTCTTTTTGTGT	GATGCTCAGCATCTTTTTTCCTCTCGAGCATTTGATTTTCTTCAGCAGATGTGG		0 0	0 0	0 0	0 0	0 0	0 0	0 0	0 0	0 0	0 0	0 0	0 0	0 0	0 0	0 0	0 0	0 0	0 0	0 0	0 0	0 0	0 0	0 0	0 1	0 1	0 0	0 0	0 0	0 0	0 0	0 0	0 0	0 0	0 0	0 1	0 0	0 0	0 0	0 0	0 0	0 1	0 1	0 0	0 0	0 0
ARR17	423	TTTCTCTC	ATTTTCT		0 0	0 0	0 0	0 0	0 0	0 0	0 0	0 0	0 0	0 0	0 0	0 0	0 0	0 0	0 0	0 0	0 0	0 0	0 0	0 0	0 0	0 0	0 0	0 1	0 1	0 0	0 0	0 0	0 0	0 0	0 0	0 0	0 0	0 0	0 1	0 0	0 0	0 0	0 0	0 0	0 1	0 1	0 0	0 0	0 0
ARR17	424	TTCTCTC	CTCT		0 0	0 0	0 0	0 0	0 0	0 0	0 0	0 0	0 0	0 0	0 0	0 0	0 0	0 0	0 0	0 0	0 0	0 0	0 0	0 0	0 0	0 0	0 0	0 1	0 1	0 0	0 0	0 0	0 0	0 0	0 0	0 0	1 0	0 0	0 1	0 0	0 0	0 0	0 0	0 0	0 1	0 1	0 0	0 0	0 0
ARR17	426	CTCTC	ATCT		0 0	0 0	1 0	0 0	0 0	0 0	2 0	2 0	1 0	0 0	1 0	2 0	3 0	0 0	0 0	0 0	0 0	2 0	0 0	0 0	0 0	3 0	1 0	0 1	0 1	2 0	1 0	2 0	1 0	1 0	0 0	1 0	1 0	1 0	2 1	2 0	3 0	2 0	1 0	3 0	1 1	0 1	0 0	1 0	1 0
ARR17	426	CTCTC	TTCT		2 0	0 0	0 0	0 0	1 0	0 0	3 0	0 0	0 0	1 0	0 0	1 0	0 0	1 0	1 0	1 0	1 0	4 0	0 0	0 0	0 0	1 0	1 0	2 1	0 1	4 0	1 0	1 0	1 0	0 0	0 0	2 0	1 0	0 0	0 1	0 0	2 0	2 0	2 0	0 0	1 1	0 1	1 0	1 0	1 0
ARR17	429	TC	T		539 0	539 0	758 0	403 0	497 0	508 0	480 0	485 0	392 0	597 0	422 0	434 0	523 0	310 0	267 0	454 0	283 0	693 0	406 0	275 0	502 0	540 0	398 0	425 1	531 1	567 0	465 0	412 0	333 0	420 0	36 0	382 0	307 0	460 0	361 1	240 0	1047 0	1014 0	770 0	505 0	865 1	1025 1	423 0	517 0	393 0
ARR17	430	C	T		438 0	449 0	671 0	313 0	430 0	452 0	420 0	475 0	304 0	426 0	383 0	372 0	469 0	303 0	212 0	370 0	290 0	595 0	305 0	264 0	394 0	403 0	381 0	361 1	466 1	489 0	462 0	410 0	319 0	345 0	55 0	356 0	276 0	365 0	359 1	239 0	772 0	791 0	670 0	455 0	716 1	820 1	342 0	460 0	302 0
ARR17	430	CTTTTTTCCTCAAAGTTTCCTTTTCTTTTTG	TTTTTTCCTCAAAGTTTCCTTTTCTTTTTA		0 0	0 0	0 0	0 0	0 0	0 0	0 0	1 0	0 0	0 0	0 0	0 0	1 0	0 0	0 0	0 0	1 0	1 0	0 0	0 0	0 0	1 0	0 0	0 1	0 1	0 0	0 0	1 0	0 0	0 0	0 0	0 0	0 0	0 0	0 1	0 0	0 0	1 0	1 0	0 0	0 1	0 1	1 0	1 0	0 0
ARR17	430	CTTTTTTCCTC	TTTTTTCCTT		0 0	0 0	1 0	0 0	0 0	0 0	0 0	0 0	0 0	0 0	0 0	0 0	0 0	0 0	1 0	0 0	0 0	0 0	0 0	0 0	0 0	0 0	0 0	0 1	0 1	0 0	0 0	0 0	0 0	1 0	0 0	0 0	0 0	0 0	0 1	0 0	0 0	1 0	0 0	0 0	0 1	0 1	0 0	0 0	0 0
ARR17	430	CTTTTTTCCTCAAAGTTTCCTTTT	TTTTTTTCCTCAAAGTTTCCTTTC		0 0	1 0	0 0	0 0	0 0	0 0	0 0	0 0	1 0	0 0	1 0	0 0	0 0	0 0	0 0	0 0	0 0	0 0	0 0	0 0	0 0	0 0	0 0	1 1	0 1	0 0	0 0	0 0	0 0	0 0	0 0	0 0	0 0	0 0	0 1	0 0	0 0	0 0	0 0	0 0	4 1	0 1	1 0	0 0	0 0
ARR17	444	G	A		0 0	0 0	0 0	0 0	0 0	0 0	0 0	0 0	0 0	0 0	0 0	0 0	0 0	0 0	0 0	0 0	0 0	0 0	0 0	0 0	0 0	0 0	0 0	0 1	0 1	0 0	0 0	0 0	0 0	0 0	0 0	0 0	0 0	0 0	0 1	0 0	0 0	0 0	0 0	0 0	1 1	3 1	0 0	0 0	0 0
ARR17	469	TGAGGTGGTTAGACATTGTGGTGTGTTCTTTGAAGGTAGATATGGCCAGCTCT	CAAGGGACTAACATTTCTCTGGCTGGATTCTGGTGAAACAGCACCACCCTCA		0 0	0 0	0 0	0 0	0 0	0 0	0 0	0 0	0 0	0 0	0 0	0 0	0 0	0 0	0 0	0 0	0 0	0 0	0 0	0 0	0 0	0 0	0 0	0 0	0 0	0 0	0 0	0 0	0 0	0 0	0 0	0 0	0 0	0 0	0 0	0 0	0 0	0 0	0 0	0 0	0 0	0 0	0 0	0 0	0 0
ARR17	492	T	G		0 7	0 18	1 25	1 4	1 5	0 0	0 27	0 5	0 8	0 6	0 11	0 16	0 16	0 15	0 8	0 20	0 14	0 22	0 5	0 4	0 11	0 23	0 11	0 3	0 23	0 12	0 28	0 4	0 10	0 10	0 4	0 4	0 0	0 13	0 4	1 27	0 101	0 132	0 91	0 14	0 18	0 14	0 15	1 10	0 4
ARR17	508	A	G		0 0	0 4	2 2	0 2	0 0	0 0	0 3	0 0	0 0	0 1	0 2	8 3	0 6	0 4	0 2	0 7	0 5	0 2	0 0	0 0	0 0	0 2	0 2	0 0	0 12	0 0	2 3	0 0	0 0	0 3	0 4	0 0	0 0	0 0	0 2	0 6	8 22	10 17	1 14	0 6	0 7	0 0	2 3	0 2	0 2
ARR17	508	A	T		2 0	6 4	12 2	0 2	0 0	0 0	16 3	2 0	3 0	2 1	2 2	2 3	3 6	2 4	2 2	5 7	5 5	6 2	2 0	2 0	4 0	5 2	2 2	0 0	2 12	1 0	12 3	0 0	4 0	0 3	0 4	0 0	0 0	5 0	0 2	15 6	44 22	71 17	50 14	4 6	4 7	5 0	3 3	5 2	0 2
ARR17	508	ATATGGCCAG	TTATGGCCAT		0 0	0 4	0 2	0 2	0 0	0 0	0 3	0 0	0 0	0 1	0 2	0 3	0 6	0 4	0 2	0 7	0 5	0 2	0 0	0 0	0 0	0 2	0 2	0 0	0 12	0 0	0 3	0 0	0 0	0 3	0 4	0 0	0 0	0 0	0 2	0 6	0 22	0 17	0 14	0 6	0 7	0 0	0 3	0 2	0 2
ARR17	517	G	A		0 0	0 4	0 2	0 2	0 0	0 0	3 3	0 0	0 0	0 1	0 2	0 3	2 6	2 4	0 2	1 7	0 5	2 2	0 0	0 0	0 0	8 2	0 2	2 0	0 12	4 0	3 3	0 0	1 0	0 3	0 4	0 0	0 0	0 0	0 2	2 6	3 22	16 17	11 14	0 6	0 7	0 0	6 3	1 2	0 2
ARR17	542	GGAGT	TTAG		0 33	0 37	0 55	0 31	0 32	0 34	0 58	0 38	0 12	0 23	0 32	0 44	0 40	0 39	0 32	0 46	0 36	0 31	0 23	0 32	0 42	0 44	0 37	0 30	0 33	0 54	0 30	0 15	0 11	0 23	0 34	0 0	0 20	0 35	0 22	0 38	0 98	0 132	0 99	0 24	0 31	0 41	0 40	0 35	0 11
ARR17	572	G	T		20 15	15 24	27 28	17 19	13 20	15 18	36 23	19 19	8 4	12 10	10 20	10 36	22 23	13 29	15 17	23 25	17 20	13 20	8 16	15 17	20 23	18 31	17 24	13 18	10 26	28 26	19 19	6 14	9 5	8 17	16 16	0 2	8 11	19 20	5 17	24 16	57 44	81 52	66 36	11 14	10 23	19 21	15 26	17 19	3 12
ARR17	599	T	C		0 2173	0 2319	0 2574	0 1148	0 1804	0 1485	1 1859	1 1917	0 1422	0 1682	0 1881	0 1389	0 1999	0 1504	0 1031	0 1695	0 1242	1 2682	0 1376	0 1166	0 1806	1 1807	0 1981	1 1447	0 1822	1 2146	0 1971	0 1770	1 1276	0 1556	0 1223	0 1434	0 1230	0 2036	0 1830	0 949	0 4127	0 3715	0 3353	0 1488	0 3049	0 2758	0 1227	0 1501	0 1173
ARR17	617	G	A		1 2173	0 2312	1 2568	0 1150	1 1798	1 1487	0 1860	0 1917	0 1419	0 1676	0 1872	1 1385	1 1992	0 1495	1 1023	0 1690	0 1244	0 2681	0 1371	0 1156	1 1793	1 1798	3 1976	2 1445	0 1822	0 2139	1 1971	4 1769	0 1282	0 1550	1 1220	1 1427	2 1223	1 2021	2 1819	1 943	1 4121	4 3715	1 3335	0 1484	2 3046	2 2752	0 1219	1 1501	1 1164
ARR17	629	C	G		0 2165	0 2298	0 2562	0 1146	0 1792	0 1477	0 1857	0 1908	0 1409	0 1676	0 1865	0 1371	0 1987	0 1498	0 1027	0 1690	0 1241	0 2669	0 1370	0 1153	0 1792	0 1797	0 1975	0 1448	0 1817	1 2141	0 1971	0 1766	0 1277	0 1550	0 1223	0 1421	0 1222	0 2027	0 1826	0 939	0 4113	1 3694	0 3332	0 1487	0 3035	0 2740	0 1219	0 1492	0 1159
ARR17	640	G	A		1 2145	0 2300	0 2555	0 1135	1 1783	0 1472	0 1851	0 1887	0 1399	1 1658	1 1845	0 1361	0 1980	0 1484	1 1014	0 1686	0 1227	0 2662	3 1341	0 1150	0 1781	1 1778	0 1968	0 1431	0 1815	1 2117	0 1961	1 1760	0 1276	0 1529	0 1210	0 1413	0 1214	0 2023	0 1806	1 932	0 4097	0 3683	1 3307	1 1471	0 3020	0 2730	0 1213	0 1488	1 1149
ARR17	655	CA	C		6 2093	2 2223	7 2480	3 1085	4 1723	8 1421	6 1760	2 1840	8 1368	2 1597	3 1809	2 1314	8 1890	9 1437	2 985	5 1610	6 1184	7 2586	5 1300	2 1114	7 1723	9 1708	5 1915	5 1377	3 1761	5 2046	6 1896	10 1716	6 1214	5 1500	2 1175	4 1372	4 1176	2 1965	3 1771	2 881	12 3899	6 3476	10 3143	4 1425	16 2912	61 2558	4 1159	6 1418	6 1096
ARR17	661	AG	A		0 2093	0 2223	0 2480	0 1085	1 1723	0 1421	0 1760	2 1840	0 1368	0 1597	0 1809	0 1314	0 1890	0 1437	0 985	0 1610	0 1184	1 2586	0 1300	0 1114	0 1723	0 1708	0 1915	0 1377	0 1761	0 2046	0 1896	0 1716	0 1214	0 1500	0 1175	0 1372	0 1176	0 1965	0 1771	0 881	3 3899	0 3476	0 3143	0 1425	19 2912	1 2558	1 1159	0 1418	0 1096
ARR17	662	G	A		25 2093	20 2223	19 2480	27 1085	22 1723	22 1421	21 1760	19 1840	8 1368	19 1597	17 1809	16 1314	24 1890	15 1437	15 985	20 1610	10 1184	18 2586	10 1300	16 1114	21 1723	24 1708	23 1915	20 1377	12 1761	29 2046	14 1896	15 1716	9 1214	14 1500	21 1175	6 1372	12 1176	20 1965	10 1771	12 881	8 3899	10 3476	13 3143	11 1425	19 2912	51 2558	17 1159	15 1418	9 1096
ARR17	662	G	AA		0 2093	0 2223	0 2480	0 1085	0 1723	0 1421	0 1760	0 1840	0 1368	0 1597	0 1809	0 1314	0 1890	0 1437	0 985	0 1610	0 1184	0 2586	0 1300	0 1114	0 1723	0 1708	0 1915	0 1377	0 1761	0 2046	1 1896	0 1716	0 1214	0 1500	0 1175	0 1372	0 1176	0 1965	0 1771	0 881	0 3899	0 3476	0 3143	0 1425	0 2912	0 2558	0 1159	0 1418	0 1096
ARR17	662	GT	AC		0 2093	0 2223	0 2480	0 1085	0 1723	0 1421	0 1760	0 1840	0 1368	1 1597	1 1809	0 1314	0 1890	0 1437	0 985	0 1610	0 1184	0 2586	0 1300	0 1114	0 1723	0 1708	0 1915	0 1377	0 1761	1 2046	0 1896	0 1716	0 1214	0 1500	0 1175	0 1372	0 1176	0 1965	0 1771	0 881	2 3899	0 3476	0 3143	0 1425	0 2912	0 2558	0 1159	0 1418	0 1096
ARR17	679	T	C		0 2156	2 2288	0 2578	0 1158	0 1755	0 1457	1 1852	0 1918	2 1481	1 1651	0 1950	0 1353	1 1954	0 1476	0 998	1 1663	0 1251	1 2643	0 1363	0 1192	1 1785	0 1803	0 2004	0 1427	0 1799	0 2084	0 1949	1 1763	0 1264	0 1550	1 1248	0 1426	0 1190	0 2004	0 1816	0 916	1 4182	1 3552	1 3171	2 1518	0 3141	3 2845	0 1221	0 1526	0 1137
ARR17	690	T	C		2145 4	2258 2	2544 1	1136 0	1738 1	1449 1	1846 1	1911 0	1454 2	1614 3	1924 2	1321 4	1915 2	1458 0	979 1	1635 2	1246 0	2635 2	1342 3	1170 2	1753 1	1773 2	1976 0	1408 3	1773 3	2055 4	1928 1	1761 2	1245 0	1530 2	1238 1	1403 0	1182 1	1978 2	1785 2	907 1	4127 4	3519 7	3136 1	1515 0	3090 3	2815 2	1190 4	1504 0	1118 0
ARR17	702	A	C		0 2360	0 2459	0 2770	0 1252	0 1916	0 1599	0 1959	2 2090	0 1619	0 1769	0 2092	1 1458	0 2062	0 1604	1 1067	0 1791	0 1384	0 2860	0 1474	0 1250	0 1953	0 1975	0 2131	0 1563	1 1945	0 2238	0 2130	0 1852	0 1338	2 1658	0 1350	1 1573	0 1288	0 2165	0 1933	0 996	2 4523	0 3902	0 3459	0 1660	2 3365	0 3062	0 1267	0 1669	0 1178
ARR17	733	C	T		6 2932	0 2961	1 3395	2 1501	1 2348	0 1975	1 2383	2 2606	3 1996	2 2152	0 2582	2 1800	0 2468	2 1972	2 1322	2 2190	0 1682	1 3465	3 1787	0 1477	2 2327	2 2455	0 2598	0 1921	0 2429	3 2704	0 2637	2 2289	0 1625	2 2070	3 1602	0 1915	1 1615	0 2673	1 2350	1 1246	2 5519	2 4804	2 4266	2 2055	0 4060	3 3709	0 1522	3 1986	0 1349
ARR17	734	A	G		0 2932	0 2961	0 3395	1 1501	0 2348	0 1975	0 2383	0 2606	0 1996	0 2152	4 2582	0 1800	0 2468	0 1972	0 1322	0 2190	0 1682	0 3465	1 1787	0 1477	1 2327	0 2455	3 2598	0 1921	0 2429	2 2704	2 2637	0 2289	0 1625	0 2070	0 1602	2 1915	1 1615	0 2673	0 2350	0 1246	0 5519	1 4804	0 4266	1 2055	5 4060	9 3709	1 1522	0 1986	0 1349
ARR17	740	A	G		54 3028	43 3048	79 3471	49 1502	39 2402	42 2016	63 2404	67 2659	71 2015	40 2207	74 2615	50 1817	36 2536	37 1998	20 1359	49 2246	35 1724	68 3549	41 1842	60 1478	41 2414	50 2491	55 2648	37 1975	24 2506	30 2790	44 2701	50 2347	37 1656	29 2105	67 1620	23 1975	24 1653	39 2731	33 2412	19 1276	129 5571	73 4950	46 4414	55 2071	113 4115	179 3686	37 1547	58 2023	28 1401
ARR17	756	A	C		2892 5	2934 5	3360 9	1467 1	2280 3	1933 1	2339 2	2566 4	1946 3	2108 3	2565 3	1729 3	2389 6	1916 5	1276 2	2161 2	1644 4	3413 6	1773 6	1429 1	2319 7	2432 5	2543 4	1877 4	2424 0	2667 4	2580 7	2239 3	1537 6	2020 5	1570 3	1891 2	1581 2	2596 6	2308 0	1202 2	5412 13	4734 7	4190 8	2038 3	4014 6	3647 6	1462 3	1966 2	1306 3
ARR17	764	ATCA	GGCG		0 3504	0 3601	0 4096	0 1799	0 2848	0 2345	0 2889	0 3141	0 2378	0 2612	0 3085	0 2137	0 3007	0 2364	0 1574	0 2675	0 1972	0 4211	0 2163	0 1772	0 2838	0 2892	0 3113	0 2322	0 2915	0 3308	0 3169	0 2765	0 1952	0 2501	0 1940	0 2324	0 1956	0 3225	0 2844	0 1472	0 6671	0 5802	0 5155	0 2440	0 4871	0 4400	0 1811	0 2406	0 1670
ARR17	764	ATCA	GTCG		4 3504	0 3601	0 4096	0 1799	2 2848	0 2345	6 2889	0 3141	0 2378	0 2612	3 3085	0 2137	6 3007	4 2364	0 1574	1 2675	3 1972	3 4211	0 2163	1 1772	2 2838	2 2892	3 3113	0 2322	1 2915	2 3308	0 3169	4 2765	3 1952	2 2501	0 1940	0 2324	0 1956	0 3225	1 2844	0 1472	2 6671	0 5802	2 5155	1 2440	15 4871	84 4400	0 1811	0 2406	3 1670
ARR17	765	TCA	GCG		0 3504	0 3601	0 4096	0 1799	0 2848	0 2345	0 2889	0 3141	0 2378	0 2612	0 3085	0 2137	0 3007	0 2364	0 1574	0 2675	0 1972	0 4211	0 2163	0 1772	0 2838	0 2892	0 3113	0 2322	0 2915	0 3308	0 3169	0 2765	0 1952	0 2501	0 1940	0 2324	0 1956	0 3225	1 2844	0 1472	0 6671	0 5802	0 5155	0 2440	0 4871	0 4400	0 1811	0 2406	0 1670
ARR17	784	T	G		0 3466	1 3565	0 4049	4 1752	2 2765	1 2290	2 2869	1 3078	0 2305	1 2535	0 3024	3 2077	1 2966	0 2333	0 1548	1 2608	0 1975	1 4229	2 2088	1 1741	0 2790	0 2834	0 3112	2 2285	0 2875	1 3260	0 3091	2 2790	0 1888	0 2473	2 1903	1 2279	2 1892	0 3150	1 2801	0 1440	5 6563	3 5734	1 5014	0 2413	2 4863	2 4425	0 1764	3 2324	1 1647
ARR17	788	T	TG		43 3420	35 3496	60 3943	36 1705	37 2707	32 2259	53 2807	59 2977	60 2200	31 2480	68 2956	37 2006	33 2894	31 2277	20 1493	36 2581	28 1924	57 4080	29 2020	39 1669	32 2712	35 2776	37 3052	30 2205	24 2846	17 3215	36 3033	38 2703	27 1830	26 2399	57 1812	21 2288	16 1845	34 3113	29 2767	16 1376	111 6379	63 5619	25 4940	47 2339	105 4718	164 4230	26 1691	43 2252	22 1540
ARR17	796	T	G		1 3420	0 3496	1 3943	0 1705	1 2707	0 2259	1 2807	1 2977	0 2200	2 2480	1 2956	0 2006	1 2894	1 2277	0 1493	0 2581	0 1924	0 4080	0 2020	1 1669	0 2712	1 2776	1 3052	0 2205	1 2846	0 3215	0 3033	0 2703	0 1830	0 2399	0 1812	0 2288	1 1845	1 3113	1 2767	0 1376	0 6379	2 5619	2 4940	0 2339	0 4718	0 4230	0 1691	0 2252	0 1540
ARR17	798	G	A		0 3395	1 3484	2 3958	0 1718	2 2700	0 2264	0 2813	1 2989	2 2248	0 2450	2 2977	0 2004	2 2885	0 2287	0 1482	0 2576	0 1910	0 4105	0 2016	2 1673	2 2693	2 2778	2 3044	0 2175	2 2809	4 3196	0 3032	0 2697	0 1789	0 2409	0 1837	2 2257	0 1847	1 3114	3 2742	0 1379	0 6452	0 5616	3 4910	0 2357	4 4758	5 4325	0 1689	0 2258	0 1569
ARR17	803	C	T		0 2891	2 2942	2 3376	0 1428	0 2299	1 1980	1 2392	0 2527	1 1833	0 2080	0 2518	0 1691	0 2447	1 1986	0 1211	0 2139	0 1649	1 3526	0 1690	1 1398	1 2283	2 2366	0 2593	2 1860	0 2469	3 2729	0 2588	1 2283	0 1518	1 2119	0 1537	1 1957	4 1563	0 2648	6 2343	0 1161	5 5457	3 4847	2 4241	0 2024	1 4021	2 3667	0 1418	0 1840	2 1269
ARR17	807	A	G		0 2891	0 2942	0 3376	0 1428	0 2299	0 1980	0 2392	2 2527	0 1833	0 2080	0 2518	0 1691	0 2447	0 1986	0 1211	0 2139	0 1649	0 3526	0 1690	0 1398	0 2283	0 2366	2 2593	0 1860	0 2469	0 2729	0 2588	0 2283	0 1518	0 2119	0 1537	0 1957	0 1563	0 2648	0 2343	0 1161	0 5457	0 4847	0 4241	0 2024	0 4021	0 3667	0 1418	0 1840	2 1269
ARR17	809	A	T		0 2891	0 2942	1 3376	0 1428	1 2299	0 1980	0 2392	0 2527	0 1833	1 2080	1 2518	1 1691	0 2447	0 1986	0 1211	2 2139	0 1649	1 3526	0 1690	0 1398	0 2283	1 2366	2 2593	0 1860	1 2469	0 2729	0 2588	0 2283	0 1518	0 2119	1 1537	0 1957	0 1563	0 2648	0 2343	0 1161	3 5457	3 4847	0 4241	0 2024	1 4021	1 3667	2 1418	0 1840	3 1269
ARR17	811	C	T		0 2891	5 2942	2 3376	1 1428	0 2299	1 1980	0 2392	2 2527	0 1833	3 2080	0 2518	0 1691	2 2447	0 1986	2 1211	1 2139	0 1649	2 3526	0 1690	0 1398	1 2283	2 2366	2 2593	0 1860	0 2469	0 2729	0 2588	1 2283	0 1518	1 2119	0 1537	2 1957	0 1563	2 2648	0 2343	0 1161	3 5457	0 4847	2 4241	0 2024	0 4021	1 3667	0 1418	0 1840	0 1269
ARR17	815	AT	A		42 2891	34 2942	51 3376	36 1428	35 2299	29 1980	49 2392	56 2527	60 1833	33 2080	62 2518	37 1691	28 2447	28 1986	12 1211	33 2139	26 1649	52 3526	35 1690	40 1398	31 2283	39 2366	39 2593	27 1860	18 2469	13 2729	34 2588	38 2283	30 1518	23 2119	50 1537	18 1957	13 1563	32 2648	20 2343	15 1161	99 5457	55 4847	26 4241	38 2024	96 4021	141 3667	30 1418	45 1840	18 1269
ARR17	823	G	A		0 3129	1 3205	2 3696	0 1571	1 2488	0 2141	1 2652	0 2746	0 2073	0 2285	0 2776	2 1865	0 2674	0 2148	0 1348	0 2357	2 1781	1 3858	2 1843	2 1552	2 2513	1 2565	0 2842	0 2019	1 2634	4 2949	0 2793	3 2492	2 1676	1 2287	0 1702	0 2085	2 1684	0 2893	2 2558	0 1280	1 6033	1 5261	1 4606	0 2216	0 4450	1 4076	0 1585	3 2037	2 1430
ARR17	828	TATCCATGGTTTTGTATGATTAAGATTAAAGAGAACTATGATTTA	AATCCATGGTTTTGTATGATTAAGATTAAAGAGAACTATGATTTC		0 0	0 1	0 2	0 0	0 3	3 0	0 2	1 0	0 0	0 0	0 1	0 1	1 1	0 1	0 0	0 1	0 2	0 1	1 1	0 1	1 1	1 1	2 0	1 3	2 2	0 0	0 1	0 0	0 1	0 2	0 0	0 3	1 0	0 0	0 1	0 0	1 3	0 0	0 0	0 1	3 1	6 2	0 0	0 0	0 1
ARR17	831	CCATGGTTTTGTATGATTAAGATTAAAGAGAACTATGATTTA	TCATGGTTTTGTATGATTAAGATTAAAGAGAACTATGATTTC		0 0	1 1	1 2	0 0	0 3	0 0	0 2	1 0	0 0	1 0	0 1	1 1	0 1	1 1	0 0	0 1	0 2	1 1	1 1	0 1	2 1	0 1	1 0	1 3	0 2	0 0	0 1	0 0	0 1	0 2	0 0	0 3	0 0	1 0	1 1	0 0	0 3	0 0	0 0	0 1	1 1	1 2	0 0	1 0	0 1
ARR17	840	TGTATGATTAAGATTAAAGAGAACTATGATTTA	GTATGATTAAGATTAAAGAGAACTATGATTTC		2 0	0 1	0 2	0 0	1 3	0 0	3 2	0 0	0 0	1 0	3 1	0 1	2 1	2 1	0 0	0 1	0 2	1 1	1 1	1 1	2 1	1 1	2 0	0 3	0 2	2 0	0 1	2 0	2 1	1 2	0 0	0 3	0 0	1 0	0 1	0 0	1 3	0 0	0 0	0 1	8 1	42 2	0 0	0 0	1 1
ARR17	870	TTA	GTC		0 0	3 1	1 2	2 0	0 3	1 0	0 2	1 0	0 0	0 0	3 1	0 1	1 1	1 1	0 0	2 1	3 2	3 1	0 1	0 1	2 1	0 1	1 0	0 3	1 2	1 0	1 1	0 0	0 1	0 2	0 0	0 3	1 0	2 0	0 1	0 0	3 3	3 0	4 0	2 1	7 1	4 2	0 0	0 0	0 1
ARR17	870	TTATGATAAAATGGTGTTA	GTCTGATAAAATGGTGTTC		1 0	2 0	1 0	2 0	0 0	1 0	0 1	0 0	1 0	0 0	1 0	2 0	1 0	1 0	0 0	2 0	1 0	2 0	0 0	0 0	2 0	0 1	2 0	0 1	1 0	2 0	2 0	1 0	0 0	0 0	1 0	1 0	1 0	2 0	0 0	0 0	3 1	3 0	2 0	2 0	4 0	5 1	0 0	0 0	0 1
ARR17	872	A	C		1813 0	1851 1	2113 2	939 0	1507 3	1222 0	1467 2	1589 0	1248 0	1384 0	1523 1	1145 1	1601 1	1209 1	860 0	1393 1	1019 2	2138 1	1153 1	958 1	1457 1	1502 1	1637 0	1207 3	1493 2	1719 0	1628 1	1455 0	1082 1	1259 2	1033 0	1206 3	1023 0	1671 0	1499 1	766 0	3387 3	3008 0	2686 0	1229 1	2497 1	2230 2	1000 0	1273 0	978 1
ARR17	872	ATGATAAAATGGTGTTA	CTGATAAAATGATGTTC		0 0	2 0	0 0	1 0	2 0	1 0	0 1	2 0	1 0	3 0	0 0	1 0	1 0	0 0	0 0	0 0	0 0	2 0	1 0	0 0	0 0	0 1	0 0	0 1	2 0	1 0	1 0	0 0	1 0	1 0	1 0	0 0	0 0	1 0	0 0	0 0	1 1	3 0	0 0	2 0	3 0	1 1	1 0	1 0	0 1
ARR17	872	ATGATAAAATGGTGTTA	CTGATAAAATGGTGTTC		1867 0	1914 0	2196 0	959 0	1494 0	1271 0	1565 1	1676 0	1256 0	1466 0	1587 0	1175 0	1677 0	1264 0	874 0	1456 0	1054 0	2297 0	1196 0	981 0	1531 0	1546 1	1682 0	1257 1	1552 0	1783 0	1690 0	1524 0	1099 0	1299 0	1085 0	1236 0	1040 0	1740 0	1564 0	800 0	3480 1	3135 0	2789 0	1284 0	2622 0	2333 1	1023 0	1302 0	995 1
ARR17	872	ATGATAAAATGGTGTTATTTA	CTGATAAAATGGTGTTCTT		0 0	0 0	0 0	0 0	0 0	0 0	0 1	0 0	0 0	0 0	0 0	0 0	0 0	0 0	0 0	0 0	0 0	0 0	0 0	0 0	0 0	0 1	0 0	0 1	0 0	0 0	0 0	0 0	0 0	0 0	0 0	0 0	0 0	0 0	0 0	0 0	0 1	0 0	0 0	0 0	0 0	0 1	0 0	0 0	0 1
ARR17	872	ATGATAAAATGGTGTTA	CTGATATGGTGTTC		0 0	0 0	0 0	0 0	0 0	0 0	0 1	0 0	0 0	0 0	0 0	0 0	0 0	0 0	0 0	0 0	0 0	0 0	0 0	0 0	0 0	0 1	0 0	0 1	0 0	0 0	0 0	0 0	0 0	0 0	0 0	0 0	0 0	0 0	0 0	0 0	0 1	0 0	0 0	0 0	0 0	0 1	0 0	0 0	0 1
ARR17	888	A	C		2 0	1 0	2 0	0 0	3 0	0 0	2 1	0 0	2 0	0 0	1 0	2 0	1 0	0 0	0 0	0 0	2 0	4 0	1 0	1 0	3 0	0 1	0 0	2 1	3 0	1 0	2 0	2 0	1 0	1 0	1 0	3 0	1 0	0 0	1 0	0 0	1 1	1 0	0 0	2 0	0 0	2 1	0 0	0 0	0 1
ARR17	904	C	T		0 2135	0 2262	0 2516	1 1116	2 1754	0 1436	0 1797	0 1881	0 1428	0 1674	0 1855	1 1352	1 1933	0 1453	1 995	1 1646	0 1214	1 2637	0 1343	0 1136	2 1760	0 1767	0 1939	1 1418	1 1782	0 2084	1 1920	0 1748	0 1287	2 1525	1 1210	0 1428	0 1207	0 1993	0 1805	0 904	3 4061	1 3602	0 3219	2 1459	6 3025	3 2751	0 1178	0 1479	0 1150
ARR17	905	TAATTAGAGTAAATATCATCATT	AAATGACAATGATTCAAGCATACAAG		0 2004	0 2106	0 2356	0 1059	0 1669	0 1358	0 1705	0 1767	0 1336	0 1567	0 1717	0 1290	0 1833	0 1385	0 953	0 1558	0 1146	0 2482	0 1262	0 1073	0 1666	0 1643	0 1821	0 1348	0 1679	0 1960	0 1833	0 1651	0 1213	0 1417	0 1124	0 1333	0 1136	0 1899	0 1681	0 858	0 3735	0 3376	0 3027	0 1358	0 2834	0 2582	0 1132	0 1404	0 1093
ARR17	906	A	T		0 2004	0 2106	0 2356	1 1059	0 1669	0 1358	0 1705	0 1767	0 1336	0 1567	1 1717	0 1290	1 1833	0 1385	0 953	2 1558	0 1146	1 2482	0 1262	1 1073	0 1666	0 1643	0 1821	1 1348	0 1679	0 1960	0 1833	0 1651	0 1213	0 1417	1 1124	0 1333	0 1136	0 1899	1 1681	0 858	2 3735	0 3376	1 3027	0 1358	1 2834	1 2582	1 1132	0 1404	0 1093
ARR17	921	C	T		1 2004	2 2106	0 2356	1 1059	0 1669	1 1358	0 1705	0 1767	1 1336	0 1567	1 1717	0 1290	0 1833	0 1385	0 953	0 1558	0 1146	2 2482	0 1262	0 1073	2 1666	1 1643	1 1821	0 1348	0 1679	2 1960	0 1833	2 1651	1 1213	0 1417	0 1124	0 1333	0 1136	1 1899	0 1681	1 858	3 3735	1 3376	3 3027	0 1358	0 2834	0 2582	0 1132	0 1404	0 1093
ARR17	954	A	C		0 0	0 0	0 0	0 0	0 0	0 0	0 0	0 0	0 0	1 0	0 0	0 0	0 0	0 0	0 0	0 0	0 0	0 0	0 0	0 0	0 0	0 0	0 0	0 0	0 0	0 0	0 0	0 0	0 0	0 0	0 0	1 0	0 0	0 0	0 0	0 0	0 0	0 0	0 0	0 0	0 0	0 0	0 0	0 0	0 0
ARR17	956	G	T		0 1	0 0	0 0	0 3	0 1	0 0	0 2	0 1	0 0	0 4	0 1	0 1	0 0	0 1	0 0	0 4	0 1	0 1	0 3	0 1	0 0	0 2	0 0	0 3	0 0	0 3	0 1	0 1	0 0	0 0	0 0	0 1	0 2	0 1	0 0	0 0	0 0	0 0	0 0	0 1	0 3	0 1	0 0	0 3	0 1
ARR17	960	GAAT	AAAG		0 1	0 1	0 1	0 3	0 1	0 1	0 2	0 1	0 0	0 3	0 3	0 1	0 0	0 1	0 0	0 3	0 1	0 2	0 4	0 1	0 1	0 4	0 1	0 3	0 0	0 5	0 1	0 1	0 0	0 0	0 0	0 0	0 2	0 1	0 0	0 0	0 0	0 0	0 1	0 1	0 2	0 1	0 0	0 3	0 1
ARR17	966	AAAAAC	CAATGAAG		0 2	0 1	0 0	0 3	0 2	0 3	0 2	0 2	0 0	0 3	0 4	0 3	0 0	0 2	0 0	0 5	0 3	0 2	0 4	0 2	0 1	0 4	0 2	0 4	0 0	0 5	0 1	0 2	0 0	0 0	0 0	0 0	0 3	0 1	0 1	0 1	0 0	0 0	0 1	0 1	0 3	0 1	0 2	0 7	0 1
ARR17	972	GTG	ATT		0 0	0 0	0 0	0 0	0 0	0 0	0 0	0 0	0 0	0 0	0 0	0 0	0 0	0 0	0 0	0 0	0 0	0 0	0 0	0 0	0 0	0 0	0 0	0 0	0 0	0 0	0 0	0 0	0 0	0 0	0 0	0 0	0 0	0 0	0 0	0 0	0 0	0 0	0 0	0 0	0 0	0 0	0 0	0 0	0 0
ARR17	974	G	T		2 0	1 0	1 0	3 0	2 0	3 0	2 0	1 0	0 0	2 0	4 0	3 0	0 0	1 0	0 0	4 0	2 0	2 0	4 0	4 0	1 0	4 0	2 0	3 0	0 0	5 0	1 0	1 0	0 0	0 0	0 0	0 0	2 0	2 0	1 0	1 0	0 0	0 0	0 0	2 0	2 0	1 0	1 0	7 0	1 0
ARR17	979	A	T		2 1	0 1	1 1	2 2	2 2	0 3	0 2	2 0	0 0	0 3	4 0	2 1	0 2	1 2	1 0	3 2	2 1	2 0	2 1	5 0	1 0	3 4	1 2	3 2	0 0	3 3	0 2	1 1	0 1	0 0	1 0	0 0	3 0	2 1	1 1	1 0	1 0	0 0	0 1	0 3	3 0	1 1	1 2	4 2	2 0
ARR17	996	TTCAT	CTCA		0 4	0 4	0 8	0 7	0 5	0 5	0 5	0 7	0 2	0 4	0 5	0 6	0 5	0 9	0 5	0 12	0 3	0 2	0 6	0 8	0 4	0 10	0 8	0 7	0 4	0 14	0 1	0 5	0 1	0 1	0 8	0 0	0 5	0 8	0 4	0 2	0 1	0 1	0 1	0 3	0 4	0 4	0 6	0 14	0 5
ARR17	998	C	A		0 4	0 4	0 8	0 7	0 5	0 5	0 5	0 7	0 2	0 4	0 5	0 6	0 5	0 9	0 5	0 12	0 3	0 2	0 6	0 8	0 4	0 10	0 8	0 7	0 4	0 14	0 1	0 5	0 1	0 1	0 8	0 0	0 5	0 8	0 4	0 2	0 1	0 1	0 1	0 3	0 4	0 4	0 6	0 14	0 5
ARR17	1002	G	A		0 8	0 5	0 9	0 8	0 7	0 7	0 6	0 7	0 2	0 5	0 4	0 6	0 4	0 9	0 8	0 13	0 3	0 2	0 6	0 7	0 4	0 10	0 7	0 9	0 5	0 15	0 2	0 5	0 1	0 1	0 11	0 0	0 7	0 8	0 5	0 3	0 1	0 0	0 1	0 3	0 3	0 4	0 5	0 13	0 5
ARR17	1005	TAGGCTAGGGCT	GACTTCGAC		0 0	0 0	0 0	0 0	0 0	0 0	0 0	0 0	0 0	0 0	0 0	0 0	0 0	0 0	0 0	0 0	0 0	0 0	0 0	0 0	0 0	0 0	0 0	0 0	0 0	0 0	0 0	0 0	0 0	0 0	0 0	0 0	0 0	0 0	0 0	0 0	0 0	0 0	0 0	0 0	0 0	0 0	0 0	0 0	0 0
ARR17	1008	GCTAG	ACTAA		3 0	0 0	2 0	3 0	5 0	1 0	1 0	2 0	1 0	2 0	5 0	3 0	2 0	3 0	5 0	4 0	2 0	2 0	4 0	6 0	3 0	4 0	5 0	7 0	2 0	8 0	0 0	2 0	0 0	1 0	8 0	0 0	5 0	5 0	3 0	1 0	1 0	0 0	0 0	0 0	3 0	2 0	2 0	7 0	2 0
ARR17	1012	G	A		7 5	4 5	8 6	5 7	7 8	4 9	4 6	4 6	2 2	2 5	9 3	7 3	7 2	6 4	8 3	7 10	2 2	2 1	7 1	12 3	4 4	5 8	9 3	9 6	4 3	11 12	2 3	2 3	0 2	2 2	8 4	0 0	6 3	8 4	3 3	2 2	2 1	0 1	0 1	3 4	5 2	5 7	6 4	8 7	5 2
ARR17	1012	G	C		0 5	0 5	0 6	0 7	0 8	0 9	0 6	0 6	0 2	0 5	0 3	0 3	0 2	0 4	0 3	0 10	0 2	0 1	0 1	0 3	0 4	0 8	0 3	0 6	0 3	0 12	0 3	0 3	0 2	0 2	0 4	0 0	0 3	0 4	0 3	0 2	0 1	0 1	0 1	0 4	0 2	0 7	0 4	0 7	0 2
ARR17	1014	G	A		0 8	0 6	0 8	0 4	0 6	1 3	0 3	0 5	0 2	0 2	0 9	0 8	0 7	0 6	0 8	0 7	0 2	0 2	0 8	0 12	0 4	0 4	0 8	0 9	0 4	0 11	0 1	0 2	0 0	0 2	0 8	0 0	0 6	0 7	0 4	0 2	0 2	0 0	0 0	0 3	0 5	1 6	0 6	0 8	0 5
ARR17	1014	GCT	AC		0 8	0 6	0 8	0 4	0 6	0 3	0 3	0 5	0 2	0 2	0 9	0 8	0 7	0 6	0 8	0 7	0 2	0 2	0 8	0 12	0 4	0 4	0 8	0 9	0 4	0 11	0 1	0 2	0 0	0 2	0 8	0 0	0 6	0 7	0 4	0 2	0 2	0 0	0 0	0 3	0 5	0 6	0 6	0 8	0 5
ARR17	1015	C	T		6 8	5 6	6 8	7 4	8 6	9 3	6 3	6 5	2 2	5 2	3 9	3 8	3 7	5 6	2 8	10 7	2 2	1 2	2 8	3 12	4 4	10 4	3 8	7 9	2 4	12 11	3 1	3 2	2 0	2 2	5 8	0 0	3 6	3 7	3 4	2 2	1 2	1 0	1 0	4 3	2 5	6 6	4 6	6 8	1 5
ARR17	1021	TA	CATCT		0 15	0 10	0 15	0 12	0 16	0 13	0 13	0 12	0 4	0 8	0 12	0 13	0 10	0 12	0 10	0 16	0 4	0 3	0 12	0 15	0 11	0 13	0 13	0 15	0 7	0 24	0 4	0 6	0 2	0 5	0 13	0 0	0 9	0 12	0 6	0 4	0 4	0 1	0 1	0 7	0 7	0 15	0 10	0 14	0 7
ARR17	1025	G	A		5 9	5 6	6 10	7 5	9 7	9 4	7 6	7 6	2 2	6 2	3 9	3 10	4 5	4 7	3 9	9 7	1 2	1 3	2 11	3 13	3 6	10 4	3 8	5 9	3 4	10 11	3 2	3 3	2 0	2 3	5 9	0 0	3 7	3 7	3 4	2 2	1 2	1 0	1 0	5 3	1 5	8 8	4 7	7 8	1 6
ARR17	1028	GAACATGAT	AACTTCTCCA		0 19	0 9	0 14	0 13	0 16	0 15	0 13	0 12	0 3	0 10	0 12	0 12	0 9	0 10	0 11	0 16	0 4	0 4	0 12	0 13	0 10	0 14	0 13	0 15	0 7	0 22	0 5	0 6	0 2	0 6	0 13	0 0	0 9	0 12	0 7	0 4	0 4	0 1	0 1	0 8	0 5	0 16	0 11	0 14	0 7
ARR17	1040	CAT	TAC		0 0	0 0	0 0	0 0	0 0	0 1	0 0	0 0	0 0	0 0	0 0	0 0	0 0	0 0	0 0	0 0	0 0	1 0	0 0	0 0	0 0	0 0	0 0	0 0	0 0	0 0	0 0	0 0	0 0	0 0	0 0	0 0	0 0	0 0	0 0	0 0	0 0	0 0	0 0	0 0	0 0	0 1	0 0	0 0	0 0
ARR17	1042	TTGCCA	ATCACCAAG		0 0	0 0	0 0	0 0	0 0	0 1	0 0	0 0	0 0	0 0	0 0	0 0	0 0	0 0	0 0	0 0	0 0	0 0	0 0	0 0	0 0	0 0	0 0	0 0	0 0	0 0	0 0	0 0	0 0	0 0	0 0	0 0	0 0	0 0	0 0	0 0	0 0	0 0	0 0	0 0	0 0	0 1	0 0	0 0	0 0
ARR17	1042	T	C		16 0	15 0	18 0	16 0	17 0	17 1	14 0	11 0	4 0	13 0	11 0	14 0	10 0	17 0	13 0	16 0	5 0	2 0	14 0	18 0	13 0	16 0	13 0	21 0	9 0	26 0	4 0	7 0	0 0	5 0	15 0	0 0	8 0	14 0	7 0	5 0	3 0	3 0	1 0	6 0	6 0	21 1	9 0	19 0	6 0
ARR17	1042	TTGCC	CTGCT		0 0	0 0	0 0	0 0	0 0	0 1	0 0	0 0	0 0	0 0	0 0	0 0	0 0	0 0	0 0	0 0	0 0	0 0	0 0	0 0	0 0	0 0	0 0	0 0	0 0	0 0	0 0	0 0	0 0	0 0	0 0	0 0	0 0	0 0	0 0	0 0	0 0	0 0	0 0	0 0	0 0	0 1	0 0	0 0	0 0
ARR17	1052	TTGGCTA	GCTTCGGGTTT		0 27	0 18	0 20	0 21	0 19	0 24	0 17	0 21	0 13	0 17	0 15	0 19	0 17	0 17	0 16	0 21	0 9	0 10	0 14	0 21	0 23	0 15	0 20	0 23	0 11	0 29	0 5	0 9	0 2	0 9	0 21	0 0	0 11	0 21	0 11	0 5	0 14	0 5	0 1	0 16	0 11	0 25	0 17	0 23	0 8
ARR17	1064	C	T		0 29	0 25	0 30	0 30	0 26	0 31	0 20	0 29	0 22	0 22	0 25	0 21	0 18	0 26	0 18	0 31	0 17	0 16	0 21	0 23	0 28	0 24	0 26	0 28	0 16	0 40	0 5	0 12	0 8	0 13	0 27	0 4	0 15	0 24	0 14	0 11	0 32	0 16	0 0	0 20	0 24	0 44	0 21	0 32	0 10
ARR17	1069	G	A		0 29	0 22	0 30	0 32	0 29	0 30	0 23	0 29	0 20	0 22	0 22	0 26	0 21	0 24	0 19	0 33	0 17	0 16	0 23	0 24	0 28	0 28	0 29	0 29	0 17	0 37	0 6	0 13	0 9	0 14	0 23	0 4	0 17	0 25	0 16	0 14	0 40	0 17	0 3	0 20	0 32	0 52	0 22	0 33	0 14
ARR17	1069	GAAGTTACCACAGT	TCAGTGATGATGACCGA		0 29	0 22	0 30	0 32	0 29	0 30	0 23	0 29	0 20	0 22	0 22	0 26	0 21	0 24	0 19	0 33	0 17	0 16	0 23	0 24	0 28	0 28	0 29	0 29	0 17	0 37	0 6	0 13	0 9	0 14	0 23	0 4	0 17	0 25	0 16	0 14	0 40	0 17	0 3	0 20	0 32	0 52	0 22	0 33	0 14
ARR17	1072	G	A		0 29	0 22	0 30	0 32	0 29	0 30	1 23	0 29	0 20	0 22	0 22	0 26	0 21	0 24	0 19	0 33	0 17	0 16	0 23	0 24	0 28	0 28	0 29	0 29	0 17	0 37	0 6	0 13	0 9	0 14	0 23	0 4	0 17	0 25	0 16	0 14	0 40	0 17	0 3	0 20	0 32	0 52	0 22	0 33	0 14
ARR17	1079	C	T		0 29	0 22	0 30	0 32	0 29	0 30	0 23	0 29	0 20	0 22	0 22	0 26	0 21	0 24	0 19	0 33	0 17	0 16	0 23	0 24	0 28	0 28	0 29	0 29	0 17	0 37	0 6	0 13	0 9	0 14	0 23	0 4	0 17	0 25	0 16	0 14	0 40	0 17	0 3	0 20	0 32	0 52	0 22	0 33	0 14
ARR17	1086	AAATGTATGAG	A		0 20	0 12	0 18	0 19	0 21	0 21	0 20	0 26	0 24	0 13	0 17	0 13	0 19	0 11	0 6	0 23	0 12	0 13	0 7	0 10	0 15	0 10	0 17	0 11	0 8	0 21	0 3	0 7	0 7	0 16	0 16	0 6	0 7	0 18	0 7	0 5	0 27	0 12	0 6	0 11	0 18	0 36	0 12	0 20	0 3
ARR17	1088	ATGTATGAGAAC	CATCTTTAGAGGA		0 20	0 12	0 18	0 19	0 21	0 21	0 20	0 26	0 24	0 13	0 17	0 13	0 19	0 11	0 6	0 23	0 12	0 13	0 7	0 10	0 15	0 10	0 17	0 11	0 8	0 21	0 3	0 7	0 7	0 16	0 16	0 6	0 7	0 18	0 7	0 5	0 27	0 12	0 6	0 11	0 18	0 36	0 12	0 20	0 3
ARR17	1090	G	A		0 20	0 12	0 18	0 19	0 21	0 21	0 20	0 26	0 24	0 13	2 17	0 13	0 19	0 11	0 6	0 23	0 12	0 13	0 7	0 10	0 15	0 10	0 17	0 11	1 8	0 21	0 3	0 7	0 7	0 16	0 16	0 6	0 7	0 18	0 7	0 5	0 27	0 12	0 6	0 11	0 18	0 36	0 12	0 20	0 3
ARR17	1092	A	C		0 20	0 12	0 18	0 19	0 21	0 21	0 20	0 26	0 24	0 13	0 17	0 13	0 19	0 11	0 6	0 23	0 12	0 13	0 7	0 10	0 15	0 10	0 17	0 11	0 8	0 21	0 3	0 7	0 7	0 16	0 16	0 6	0 7	0 18	0 7	0 5	0 27	0 12	0 6	0 11	0 18	2 36	0 12	0 20	0 3
ARR17	1095	A	G		18 20	15 12	18 18	13 19	14 21	15 21	10 20	14 26	14 24	10 13	19 17	19 13	15 19	15 11	9 6	10 23	7 12	7 13	15 7	20 10	15 15	18 10	15 17	21 11	8 8	18 21	0 3	7 7	6 7	11 16	7 16	4 6	10 7	11 18	10 7	9 5	30 27	16 12	2 6	11 11	19 18	24 36	9 12	18 20	11 3
ARR17	1098	A	G		0 20	0 12	0 18	0 19	0 21	0 21	0 20	0 26	0 24	0 13	0 17	0 13	0 19	0 11	0 6	0 23	0 12	0 13	0 7	0 10	0 15	0 10	0 17	0 11	0 8	0 21	0 3	0 7	0 7	0 16	0 16	0 6	0 7	0 18	0 7	0 5	0 27	0 12	0 6	0 11	0 18	0 36	0 12	0 20	0 3
ARR17	1103	T	C		0 53	0 31	0 58	0 40	0 47	0 53	0 37	0 56	0 52	0 27	0 50	0 45	0 44	0 35	0 25	0 49	0 33	0 32	0 31	0 43	0 39	0 39	0 52	0 45	0 24	0 49	0 18	0 18	0 25	0 32	0 30	0 16	0 20	0 32	0 26	0 25	0 90	0 35	0 10	0 30	0 54	2 75	0 24	0 50	0 17
ARR17	1106	C	T		0 50	0 33	0 56	0 39	0 36	0 52	0 38	0 57	0 56	0 29	0 50	0 44	0 40	0 36	0 25	1 42	0 33	0 29	0 32	0 45	0 43	0 38	0 50	0 40	0 25	0 43	0 17	0 20	0 23	0 27	0 29	0 18	0 18	0 35	0 26	0 23	0 83	0 42	0 12	0 33	0 59	0 80	0 27	0 49	2 14
ARR17	1113	G	A		0 56	0 38	0 59	0 41	0 55	0 49	0 46	0 67	0 64	0 38	0 69	0 46	0 49	0 41	0 28	0 47	0 43	0 37	0 33	0 53	0 43	0 47	0 56	0 43	0 31	0 46	0 23	0 20	0 27	0 31	0 45	0 18	0 19	0 44	0 41	0 29	0 97	0 50	0 10	0 37	0 65	1 100	0 30	0 63	0 22
ARR17	1125	G	A		0 57	0 42	0 72	0 48	0 55	0 58	1 43	0 77	0 65	0 42	0 78	0 51	2 52	0 46	0 27	0 49	0 49	0 44	0 38	0 60	0 56	0 58	0 67	0 56	0 34	0 49	0 34	0 26	0 29	0 42	0 47	0 20	0 21	0 46	0 45	0 28	0 124	0 60	0 12	0 46	0 76	0 119	0 32	0 71	0 23
ARR17	1131	G	T		38 27	22 30	41 37	25 25	35 26	34 22	30 26	55 31	38 34	19 25	39 40	23 33	30 31	22 29	13 15	29 24	31 24	35 13	21 24	34 29	30 31	25 39	30 36	28 31	14 24	32 23	17 20	21 13	19 14	19 19	37 20	8 10	10 16	23 24	16 31	11 22	60 74	23 45	10 6	25 23	41 42	81 53	19 20	31 46	5 20
ARR17	1140	TC	AA		0 31	0 38	0 48	0 30	0 31	0 24	0 35	0 34	0 46	0 30	0 43	0 37	0 41	0 28	0 13	0 33	0 32	0 24	0 25	0 39	0 35	0 48	0 48	0 36	0 29	0 32	0 25	0 22	0 28	0 23	0 21	0 10	0 21	0 27	0 36	0 23	0 96	0 49	0 8	0 36	0 68	0 73	0 21	0 53	0 29
ARR17	1141	C	T		34 31	20 38	43 48	29 30	36 31	33 24	32 35	53 34	46 46	23 30	46 43	29 37	36 41	19 28	18 13	31 33	32 32	40 24	28 25	40 39	35 35	25 48	37 48	32 36	16 29	31 32	18 25	22 22	20 28	25 23	44 21	14 10	13 21	32 27	19 36	12 23	74 96	29 49	12 8	37 36	57 68	87 73	22 21	38 53	9 29
ARR17	1147	C	T		0 70	0 55	0 90	0 59	0 67	0 60	0 59	0 84	0 79	0 52	0 81	2 58	0 77	0 50	0 28	0 50	0 51	0 62	0 49	0 72	0 67	0 69	0 78	0 57	0 42	0 64	0 40	0 36	0 44	0 42	0 56	0 20	0 30	0 52	0 49	0 29	0 150	0 63	0 18	0 57	0 110	0 139	0 40	0 80	0 35
ARR17	1159	T	A		0 74	0 65	0 109	0 67	0 75	0 61	0 84	0 96	0 96	0 63	0 117	0 65	0 81	0 61	0 40	0 66	0 74	0 73	0 61	0 91	0 74	0 85	0 96	0 73	0 56	0 68	0 47	0 44	0 53	0 50	0 85	0 26	2 39	0 58	0 57	0 39	0 194	0 85	0 26	0 81	0 153	0 182	2 50	0 103	0 42
ARR17	1164	T	A		0 74	0 69	0 101	0 64	0 74	0 64	0 80	0 100	0 100	0 61	0 101	0 68	0 87	0 56	0 37	0 62	0 66	0 74	0 61	0 91	0 77	0 84	0 86	0 69	0 52	0 69	0 48	0 46	0 55	0 48	0 81	0 26	0 38	0 58	0 62	0 40	0 198	0 86	0 26	0 78	0 156	0 177	0 59	0 104	0 49
ARR17	1181	G	A		667 618	565 430	651 553	469 499	392 481	492 596	714 502	953 415	612 318	444 399	559 429	496 334	754 581	530 582	486 421	739 452	701 589	753 573	445 418	583 460	631 415	655 429	603 466	502 534	519 511	694 427	898 388	934 424	363 302	373 360	391 500	188 454	453 497	478 357	558 452	659 536	640 380	339 337	369 484	817 578	587 523	618 553	445 441	438 393	487 959
ARR17	1193	C	A		359 302	268 194	332 281	265 246	212 243	293 279	329 233	383 226	248 223	205 223	237 263	225 188	362 269	295 271	248 186	306 225	332 300	312 285	222 236	253 248	267 199	286 247	267 257	261 258	310 270	312 214	399 235	409 209	176 186	190 191	213 265	165 189	262 230	238 211	286 252	311 272	239 360	183 231	221 246	363 327	270 360	260 423	237 217	209 249	367 369
ARR17	1193	C	T		728 302	603 194	677 281	535 246	462 243	642 279	688 233	832 226	513 223	479 223	542 263	472 188	763 269	672 271	542 186	723 225	751 300	804 285	522 236	599 248	657 199	633 247	597 257	624 258	550 270	677 214	733 235	805 209	347 186	387 191	460 265	320 189	570 230	456 211	539 252	731 272	459 360	330 231	438 246	768 327	539 360	542 423	487 217	450 249	728 369
ARR17	1211	G	A		1 5543	1 4375	4 5082	2 3314	1 2765	0 3765	3 4179	1 5784	1 4761	4 3502	3 6880	2 3007	3 5245	1 4237	0 3622	0 5956	3 6512	3 5416	1 3134	0 4012	3 5260	1 5437	1 4548	1 3732	5 3297	1 6096	1 6545	0 6134	2 2459	1 2546	0 2839	1 788	1 3320	3 4030	5 4560	4 4397	0 3060	1 1869	0 2238	0 5098	2 2835	1 2745	0 2931	2 3376	0 2652
ARR17	1211	G	GT		0 5543	0 4375	0 5082	0 3314	0 2765	0 3765	0 4179	0 5784	0 4761	0 3502	2 6880	2 3007	1 5245	0 4237	0 3622	0 5956	0 6512	2 5416	0 3134	0 4012	0 5260	0 5437	0 4548	0 3732	2 3297	0 6096	0 6545	0 6134	1 2459	1 2546	0 2839	0 788	0 3320	0 4030	0 4560	0 4397	0 3060	0 1869	0 2238	0 5098	2 2835	7 2745	0 2931	0 3376	0 2652
ARR17	1224	G	A		4 5808	3 4529	1 5269	1 3469	2 2881	0 3922	1 4361	4 5958	2 4916	1 3631	3 7082	1 3123	1 5463	4 4442	2 3768	6 6120	1 6764	3 5583	2 3268	0 4205	5 5437	0 5620	1 4715	2 3895	1 3476	3 6260	4 6689	1 6315	0 2587	1 2659	0 2991	0 888	2 3461	0 4154	6 4729	1 4617	3 3225	0 2030	0 2386	3 5333	2 3028	0 2948	2 3053	4 3510	1 2989
ARR17	1227	C	T		3 5835	0 4531	6 5273	3 3461	0 2882	1 3915	0 4374	1 5979	1 4913	1 3621	1 7103	2 3144	4 5472	1 4470	2 3775	1 6151	1 6763	3 5611	1 3284	3 4216	1 5444	3 5643	1 4752	1 3911	2 3494	0 6267	1 6709	2 6323	1 2593	2 2672	1 3003	0 915	3 3459	0 4170	4 4761	1 4613	0 3240	0 2041	0 2426	1 5359	0 3050	0 2999	0 3067	1 3504	4 3010
ARR17	1253	A	T		3 5931	7 4647	7 5390	2 3572	5 3027	6 4028	14 4498	5 6052	3 4948	1 3724	4 7180	3 3215	10 5614	2 4569	1 3861	6 6246	6 6902	5 5780	1 3368	2 4332	3 5510	3 5743	2 4869	5 3994	3 3585	7 6321	3 6795	3 6389	4 2681	2 2771	4 3125	0 1052	2 3532	4 4211	4 4876	2 4673	2 3373	1 2106	1 2544	5 5512	12 3170	22 3132	9 3152	2 3579	3 3305
ARR17	1254	A	C		0 2774	0 2193	1 2551	0 1650	0 1442	0 1905	0 2132	1 2935	1 2503	0 1770	0 3445	0 1578	1 2537	2 2154	1 1861	0 2905	0 3256	0 2536	0 1735	1 2056	0 2592	0 2750	0 2244	0 1971	1 1821	0 2981	1 3175	2 3011	0 1171	0 1354	0 1425	0 511	0 1675	1 2071	0 2316	0 2337	0 1580	0 1062	1 1285	1 2514	0 1468	1 1495	0 1489	0 1815	0 1524
ARR17	1254	A	G		3164 2774	2437 2193	2838 2551	1921 1650	1573 1442	2136 1905	2376 2132	3117 2935	2462 2503	1957 1770	3737 3445	1636 1578	3078 2537	2421 2154	1999 1861	3353 2905	3648 3256	3243 2536	1636 1735	2287 2056	2912 2592	2990 2750	2650 2244	2021 1971	1770 1821	3336 2981	3608 3175	3363 3011	1507 1171	1426 1354	1695 1425	532 511	1867 1675	2159 2071	2569 2316	2348 2337	1785 1580	1043 1062	1261 1285	2985 2514	1696 1468	1665 1495	1676 1489	1768 1815	1777 1524
ARR17	1257	G	T		4 5907	4 4634	1 5396	1 3569	3 3012	1 4043	5 4517	0 6067	2 4952	2 3739	3 7194	1 3223	2 5604	7 4568	1 3856	4 6273	0 6892	3 5789	3 3367	1 4343	2 5502	2 5727	6 4891	6 4001	1 3596	2 6331	8 6806	4 6406	3 2677	1 2799	1 3119	1 1046	4 3537	3 4222	1 4882	3 4680	1 3360	0 2092	2 2560	7 5500	3 3172	11 3140	4 3159	2 3589	6 3286
ARR17	1272	G	T		1 5947	3 4664	0 5453	2 3590	2 3059	1 4061	0 4575	1 6018	2 4943	0 3733	3 7196	0 3226	0 5673	1 4602	0 3873	0 6252	1 6902	0 5863	0 3381	0 4369	0 5490	4 5723	1 4936	2 4006	1 3612	0 6318	1 6774	3 6401	0 2719	3 2855	0 3164	0 1121	0 3521	1 4256	0 4914	1 4678	1 3417	0 2117	1 2640	0 5544	2 3211	2 3224	3 3203	0 3583	5 3462
ARR17	1284	T	G		0 5887	1 4619	3 5381	1 3542	0 3057	0 4050	0 4534	1 5945	2 4835	0 3717	1 7095	1 3182	0 5642	1 4571	0 3861	2 6222	0 6880	0 5819	0 3337	0 4309	0 5443	0 5659	0 4877	1 3969	0 3578	0 6299	1 6737	1 6383	0 2645	0 2823	2 3099	0 1093	0 3520	0 4224	1 4877	1 4664	1 3161	2 2018	0 2628	0 5483	1 3025	0 3064	0 3170	0 3478	0 3502
ARR17	1292	C	T		3 5844	0 4588	0 5339	2 3519	3 3045	2 4022	1 4494	3 5895	2 4799	0 3675	3 7051	1 3141	2 5578	0 4536	1 3844	9 6142	3 6815	0 5771	3 3305	7 4264	2 5403	0 5641	1 4843	4 3933	2 3554	2 6256	1 6678	6 6311	1 2606	0 2812	2 3082	2 1095	1 3491	1 4183	3 4822	3 4628	2 3132	1 2002	3 2594	2 5431	3 3011	1 3017	1 3128	2 3441	1 3436
ARR17	1299	A	G		3 5856	2 4593	0 5360	1 3511	2 3057	2 4027	2 4561	1 5901	2 4793	0 3697	2 7066	0 3158	0 5643	1 4552	0 3852	2 6182	2 6834	3 5796	0 3324	4 4279	3 5412	3 5626	1 4889	0 3938	2 3561	0 6273	0 6692	1 6341	1 2652	2 2841	0 3111	0 1121	1 3501	0 4195	2 4859	2 4628	0 3168	3 1999	0 2650	1 5472	1 3040	0 3064	0 3160	2 3452	0 3556
ARR17	1302	GT	G		104 2599	74 2096	67 2445	54 1540	34 1392	55 1813	68 2038	66 2763	60 2302	67 1660	81 3262	50 1476	56 2409	73 2039	47 1764	95 2742	79 3075	70 2457	65 1630	62 1940	49 2445	72 2586	47 2152	78 1834	81 1741	70 2835	85 2974	68 2878	35 1066	53 1307	40 1362	29 530	46 1570	59 1981	55 2193	93 2163	57 1374	81 952	63 1257	76 2373	46 1314	71 1344	37 1440	54 1642	136 1481
ARR17	1303	TTTTTTTA	ATTTTTT		0 2599	5 2096	5 2445	1 1540	0 1392	2 1813	5 2038	4 2763	1 2302	1 1660	3 3262	2 1476	0 2409	1 2039	2 1764	3 2742	1 3075	3 2457	1 1630	0 1940	0 2445	2 2586	2 2152	0 1834	1 1741	3 2835	4 2974	2 2878	4 1066	2 1307	0 1362	4 530	1 1570	1 1981	1 2193	1 2163	1 1374	1 952	3 1257	1 2373	0 1314	0 1344	2 1440	4 1642	2 1481
ARR17	1309	TA	G		0 2599	1 2096	0 2445	0 1540	0 1392	0 1813	0 2038	0 2763	0 2302	0 1660	0 3262	0 1476	0 2409	0 2039	0 1764	0 2742	0 3075	0 2457	0 1630	0 1940	0 2445	0 2586	0 2152	0 1834	0 1741	1 2835	0 2974	0 2878	0 1066	0 1307	0 1362	0 530	0 1570	0 1981	0 2193	0 2163	0 1374	0 952	0 1257	1 2373	0 1314	0 1344	0 1440	0 1642	0 1481
ARR17	1309	TA	T		3069 2737	2358 2196	2738 2546	1836 1620	1571 1454	2072 1899	2357 2138	2944 2866	2321 2395	1866 1760	3587 3382	1566 1549	3014 2506	2342 2152	1946 1849	3218 2875	3539 3203	3156 2571	1557 1728	2180 2032	2809 2531	2888 2697	2581 2234	1942 1943	1690 1848	3250 2948	3462 3102	3267 2991	1467 1127	1421 1385	1641 1423	546 566	1812 1647	2066 2068	2491 2284	2295 2283	1669 1460	923 1052	1275 1351	2914 2483	1616 1377	1591 1440	1611 1504	1661 1724	1840 1663
ARR17	1310	A	G		0 2737	1 2196	0 2546	1 1620	0 1454	0 1899	0 2138	0 2866	0 2395	1 1760	0 3382	0 1549	0 2506	0 2152	0 1849	0 2875	0 3203	0 2571	0 1728	0 2032	0 2531	0 2697	0 2234	0 1943	0 1848	2 2948	0 3102	1 2991	0 1127	0 1385	0 1423	0 566	1 1647	1 2068	0 2284	0 2283	0 1460	0 1052	0 1351	2 2483	0 1377	0 1440	0 1504	0 1724	0 1663
ARR17	1310	A	T		1 2737	6 2196	3 2546	1 1620	6 1454	1 1899	8 2138	4 2866	8 2395	6 1760	5 3382	2 1549	6 2506	1 2152	2 1849	6 2875	3 3203	7 2571	0 1728	3 2032	1 2531	8 2697	4 2234	5 1943	4 1848	3 2948	2 3102	7 2991	3 1127	1 1385	2 1423	2 566	1 1647	2 2068	4 2284	1 2283	6 1460	2 1052	1 1351	4 2483	1 1377	6 1440	1 1504	5 1724	10 1663
ARR17	1320	AATTAATTAGCAAGGAGAGAAAGAAGTCTTGAGTTTTAGAGACTTG	CATGCTACTTAAAGCTAAAAGAAAAAATAAGCTTACCCATGCGCTTAC		0 5	0 6	0 15	0 15	0 6	0 4	0 7	0 19	0 10	0 3	0 22	0 11	0 14	0 12	0 7	0 18	0 14	0 14	0 8	0 7	0 5	0 11	0 11	0 8	0 6	0 5	0 18	0 15	0 4	0 11	0 9	0 5	0 5	0 9	0 12	0 10	0 14	0 11	0 7	0 10	0 19	0 17	0 8	0 7	0 25
ARR17	1338	GAA	G		2662 5	2012 6	2422 15	1601 15	1373 6	1827 4	2008 7	2522 19	1947 10	1623 3	3076 22	1299 11	2544 14	2060 12	1648 7	2745 18	3109 14	2758 14	1343 8	1818 7	2425 5	2522 11	2253 11	1698 8	1521 6	2840 5	2963 18	2772 15	1168 4	1246 11	1397 9	502 5	1567 5	1792 9	2138 12	1958 10	1451 14	838 11	1111 7	2517 10	1403 19	1411 17	1353 8	1429 7	1529 25
ARR17	1343	A	C		0 5	0 6	0 15	0 15	0 6	0 4	0 7	0 19	0 10	0 3	0 22	0 11	0 14	0 12	0 7	0 18	0 14	0 14	0 8	0 7	0 5	0 11	0 11	0 8	0 6	0 5	0 18	0 15	0 4	0 11	0 9	0 5	0 5	0 9	0 12	0 10	0 14	0 11	0 7	0 10	0 19	0 17	0 8	0 7	0 25
ARR17	1343	AAGTCTTGAGTTTTAGAGAC	CAGTCTTGAGTTTTAGAGAA		0 5	0 6	0 15	0 15	0 6	0 4	0 7	0 19	0 10	0 3	0 22	0 11	0 14	0 12	0 7	0 18	0 14	0 14	0 8	0 7	0 5	0 11	0 11	0 8	0 6	0 5	0 18	0 15	0 4	0 11	0 9	0 5	0 5	0 9	0 12	0 10	0 14	0 11	0 7	0 10	0 19	0 17	0 8	0 7	0 25
ARR17	1358	G	T		1 5	0 6	3 15	1 15	2 6	2 4	4 7	2 19	0 10	0 3	1 22	0 11	3 14	2 12	0 7	1 18	2 14	3 14	0 8	0 7	0 5	1 11	1 11	0 8	0 6	2 5	0 18	1 15	2 4	1 11	2 9	0 5	0 5	2 9	0 12	0 10	0 14	0 11	1 7	1 10	7 19	18 17	2 8	0 7	1 25
ARR17	1360	G	C		2260 5	1833 6	2156 15	1318 15	1201 6	1598 4	1783 7	2350 19	1918 10	1437 3	2842 22	1242 11	2030 14	1832 12	1481 7	2322 18	2643 14	2129 14	1416 8	1643 7	2092 5	2262 11	1840 11	1563 8	1538 6	2459 5	2529 18	2439 15	887 4	1136 11	1158 9	488 5	1383 5	1748 9	1873 12	1845 10	1185 14	838 11	1122 7	2077 10	1120 19	1203 17	1199 8	1384 7	1182 25
ARR17	1370	A	C		1 5491	3 4281	0 5049	1 3267	0 2921	0 3804	1 4341	0 5481	1 4381	0 3452	3 6752	1 2907	2 5210	1 4333	1 3542	2 5758	0 6463	1 5452	1 3101	4 3907	2 5036	0 5403	1 4607	0 3654	0 3410	2 5899	2 6184	0 5815	0 2376	1 2721	0 2901	0 1127	1 3264	3 3930	0 4514	1 4329	0 3000	0 1921	0 2561	1 5156	0 2875	0 2936	1 2889	0 3211	0 3378
ARR17	1377	TATGATT	CATGATA		0 2255	0 1759	0 2073	0 1273	0 1215	0 1603	0 1776	0 2339	0 1824	0 1376	1 2843	0 1251	0 1941	0 1809	0 1428	1 2285	1 2588	0 2088	0 1383	0 1545	0 2010	1 2249	0 1823	1 1528	0 1535	0 2371	0 2433	0 2329	0 835	0 1162	0 1164	0 523	0 1328	1 1670	0 1805	0 1834	0 1203	0 916	1 1135	1 2038	0 1152	0 1239	0 1133	2 1398	0 1296
ARR17	1383	T	A		2838 2463	2180 1939	2593 2269	1719 1392	1491 1318	1940 1739	2213 1942	2676 2545	2114 2087	1735 1532	3395 3143	1409 1373	2729 2178	2201 1975	1770 1576	2975 2509	3370 2862	2941 2291	1422 1537	1950 1739	2574 2242	2739 2494	2430 1979	1843 1671	1609 1662	3054 2622	3194 2684	2897 2563	1263 953	1378 1251	1527 1282	552 551	1650 1473	1935 1850	2307 1995	2113 1991	1524 1331	877 975	1239 1237	2687 2239	1519 1241	1504 1341	1470 1259	1510 1546	1722 1441
ARR17	1383	TCACAATTTGG	ACACAATTTGA		0 2255	1 1759	0 2073	0 1273	0 1215	0 1603	0 1776	0 2339	1 1824	0 1376	2 2843	1 1251	0 1941	2 1809	0 1428	2 2285	0 2588	0 2088	0 1383	0 1545	0 2010	0 2249	0 1823	0 1528	2 1535	0 2371	1 2433	3 2329	0 835	0 1162	0 1164	0 523	0 1328	1 1670	0 1805	0 1834	0 1203	3 916	1 1135	1 2038	0 1152	1 1239	1 1133	0 1398	0 1296
ARR17	1393	G	A		0 5304	5 4076	1 4836	0 3124	0 2829	1 3699	0 4087	0 5178	1 4201	0 3273	3 6726	1 2739	0 4802	3 4167	0 3333	2 5517	2 6209	2 5211	0 2969	0 3589	0 4752	0 5252	0 4392	2 3551	2 3242	2 5677	1 5803	3 5336	0 2153	0 2644	0 2801	0 1095	1 3145	1 3761	1 4231	0 4110	1 2862	3 1855	1 2429	3 4863	0 2718	1 2837	1 2716	2 3040	0 3107
ARR17	1419	A	G		2370 2991	1747 2219	2130 2729	1234 1764	1252 1557	1670 2019	1775 2181	2245 2626	1956 2238	1440 1808	3200 3887	1215 1361	1921 2672	1863 2345	1456 1774	2369 3082	2778 3517	2067 3004	1416 1541	1530 1961	2126 2651	2368 2903	1872 2495	1579 1911	1535 1664	2469 3182	2335 3144	2184 2723	809 1238	1181 1458	1196 1581	486 577	1350 1736	1690 1991	1799 2396	1750 2104	1218 1565	853 953	1126 1228	2049 2667	1096 1559	1180 1568	1130 1475	1396 1601	1086 1813
ARR17	1476	C	T		2678 1	1893 2	2327 2	1354 0	1214 0	1606 3	1636 1	2508 1	2580 2	1718 1	4439 2	1233 0	2214 0	1881 1	1651 0	2991 2	3284 3	2265 1	1438 3	1744 1	2609 1	3005 2	2044 5	1685 1	1266 1	3044 0	2752 4	2110 0	1093 0	1124 2	1182 0	6 0	1464 2	1999 3	2135 3	1728 1	1211 1	657 0	817 0	2106 1	949 1	851 2	1162 0	1646 1	724 0
ARR17	1500	G	A		13 3507	6 2595	21 2986	11 1842	4 1584	10 2151	24 2366	57 3746	22 3411	9 2232	56 5284	7 1805	24 3105	13 2473	9 2273	38 3987	28 4256	17 3140	7 1906	14 2425	22 3590	41 4063	12 2765	14 2232	6 1808	19 4119	48 4151	35 3330	11 1736	7 1477	7 1563	0 6	8 1907	11 2674	24 2803	23 2655	29 1720	8 934	7 1076	23 3017	6 1351	8 1258	14 1572	20 2110	8 1087
ARR17	1506	C	A		1863 1650	1385 1243	1599 1399	972 869	831 776	1133 1041	1267 1134	1920 1920	1699 1721	1188 1069	2808 2531	932 889	1724 1402	1314 1182	1188 1115	2158 1909	2282 1992	1769 1391	909 1001	1355 1131	1875 1733	2090 2035	1502 1296	1169 1109	926 910	2216 1952	2209 1991	1839 1652	947 824	788 696	821 745	1 5	1036 867	1344 1340	1556 1304	1379 1309	944 796	480 442	544 562	1666 1382	741 602	706 556	868 744	1070 1058	616 496
ARR17	1514	T	A		0 3777	1 2849	0 3295	2 1986	1 1699	1 2300	2 2632	1 4064	1 3651	0 2388	1 5585	0 1957	0 3436	2 2661	0 2428	1 4324	1 4583	1 3460	0 2018	0 2677	0 3851	2 4305	1 3000	0 2400	0 1955	0 4458	1 4621	0 3855	0 1894	0 1602	0 1690	0 6	0 2037	0 2876	0 3092	1 2848	0 1849	0 999	0 1181	0 3285	0 1468	0 1368	0 1746	2 2236	0 1213
ARR17	1516	C	A		1 3777	2 2849	6 3295	0 1986	1 1699	1 2300	4 2632	1 4064	2 3651	0 2388	2 5585	3 1957	1 3436	1 2661	0 2428	1 4324	2 4583	2 3460	1 2018	4 2677	2 3851	2 4305	1 3000	2 2400	1 1955	5 4458	3 4621	4 3855	0 1894	0 1602	1 1690	0 6	1 2037	3 2876	3 3092	1 2848	1 1849	0 999	1 1181	5 3285	2 1468	0 1368	2 1746	1 2236	1 1213
ARR17	1517	T	G		42 3873	50 2922	44 3320	21 2017	17 1718	29 2333	24 2730	33 4293	44 3731	27 2432	69 5577	11 2069	38 3554	46 2701	22 2507	53 4428	63 4678	39 3554	20 2065	38 2716	37 3968	44 4394	25 3080	31 2454	21 2021	57 4563	37 4806	44 4051	23 1939	21 1632	22 1693	0 7	14 2085	32 2939	36 3142	16 3012	21 1920	7 1026	12 1220	37 3401	15 1503	17 1395	25 1761	26 2282	15 1238
ARR17	1519	TTATGAATTCAACTCC	CTATGAATTCAACTCT		1506 1939	1100 1482	1277 1695	766 1028	693 851	928 1165	990 1383	1676 2019	1509 1774	973 1219	2257 2834	810 992	1235 1834	1049 1374	1005 1226	1695 2263	1802 2396	1246 1869	920 939	1041 1369	1571 1962	1819 2138	1107 1581	988 1220	825 956	1763 2295	1783 2416	1368 1997	738 980	635 827	673 838	1 4	779 1051	1208 1409	1170 1606	1159 1437	689 979	391 505	508 560	1224 1773	521 792	490 758	643 916	938 1098	435 646
ARR17	1519	TTATGAATTCAACTCC	CTATGAATTTAACTCT		0 1939	0 1482	0 1695	0 1028	0 851	0 1165	1 1383	2 2019	0 1774	1 1219	1 2834	0 992	2 1834	0 1374	1 1226	0 2263	0 2396	1 1869	0 939	2 1369	0 1962	1 2138	0 1581	1 1220	0 956	0 2295	0 2416	0 1997	0 980	0 827	0 838	0 4	0 1051	1 1409	0 1606	0 1437	0 979	0 505	0 560	0 1773	3 792	0 758	1 916	0 1098	0 646
ARR17	1519	TTATGAATTCAACTCCA	CTTTTTAGTCACCGTACTCC		0 1939	0 1482	0 1695	0 1028	0 851	0 1165	0 1383	0 2019	0 1774	0 1219	0 2834	0 992	0 1834	0 1374	0 1226	0 2263	0 2396	0 1869	0 939	0 1369	0 1962	2 2138	0 1581	0 1220	0 956	0 2295	0 2416	0 1997	0 980	0 827	0 838	0 4	0 1051	0 1409	0 1606	0 1437	0 979	0 505	0 560	0 1773	0 792	0 758	0 916	0 1098	0 646
ARR17	1528	CAAC	GAAT		0 1881	0 1416	0 1646	0 991	0 838	0 1147	0 1309	0 1909	0 1713	0 1194	0 2749	0 943	0 1755	1 1326	0 1193	0 2165	0 2312	0 1803	0 919	0 1341	0 1888	0 2055	0 1525	0 1170	0 918	0 2198	0 2284	0 1893	0 957	1 769	0 806	0 4	0 1023	1 1349	0 1550	0 1368	0 930	0 477	0 542	0 1710	0 755	0 733	0 885	0 1061	0 624
ARR17	1528	CAACTCC	TAACTCT		0 1881	0 1416	0 1646	0 991	0 838	0 1147	1 1309	2 1909	0 1713	1 1194	1 2749	0 943	2 1755	0 1326	1 1193	0 2165	0 2312	1 1803	0 919	2 1341	0 1888	1 2055	0 1525	1 1170	0 918	0 2198	0 2284	0 1893	0 957	0 769	0 806	0 4	0 1023	1 1349	0 1550	0 1368	0 930	0 477	1 542	0 1710	5 755	0 733	2 885	0 1061	0 624
ARR17	1530	ACTCCATCATTTGTTGTTCATGGGTATTTCTCTTAGC	CCGTACTCCTCATTTGTTGCTTCTTTTACTTGGATTAT		0 1881	0 1416	0 1646	0 991	0 838	0 1147	0 1309	0 1909	0 1713	0 1194	0 2749	0 943	0 1755	0 1326	0 1193	0 2165	0 2312	0 1803	0 919	0 1341	0 1888	2 2055	0 1525	0 1170	0 918	0 2198	0 2284	0 1893	0 957	0 769	0 806	0 4	0 1023	0 1349	0 1550	0 1368	0 930	0 477	0 542	0 1710	0 755	0 733	0 885	0 1061	0 624
ARR17	1534	C	T		1611 1881	1165 1416	1369 1646	830 991	745 838	989 1147	1086 1309	1813 1909	1610 1713	1013 1194	2388 2749	873 943	1363 1755	1110 1326	1040 1193	1811 2165	1890 2312	1326 1803	963 919	1095 1341	1668 1888	1911 2055	1206 1525	1038 1170	892 918	1896 2198	1930 2284	1550 1893	777 957	683 769	710 806	1 4	846 1023	1309 1349	1278 1550	1257 1368	768 930	432 477	557 542	1321 1710	561 755	518 733	694 885	1004 1061	475 624
ARR17	1540	T	A		0 1881	0 1416	1 1646	0 991	0 838	0 1147	0 1309	0 1909	0 1713	0 1194	0 2749	0 943	0 1755	0 1326	0 1193	0 2165	0 2312	0 1803	0 919	0 1341	0 1888	0 2055	2 1525	0 1170	0 918	0 2198	1 2284	0 1893	0 957	0 769	0 806	0 4	1 1023	0 1349	0 1550	0 1368	1 930	0 477	0 542	0 1710	0 755	0 733	0 885	0 1061	0 624
ARR17	1555	AT	A		0 1881	0 1416	0 1646	0 991	0 838	0 1147	0 1309	0 1909	0 1713	0 1194	0 2749	0 943	0 1755	0 1326	0 1193	0 2165	0 2312	1 1803	0 919	1 1341	0 1888	0 2055	0 1525	0 1170	1 918	0 2198	0 2284	0 1893	0 957	0 769	0 806	0 4	0 1023	0 1349	0 1550	0 1368	0 930	0 477	0 542	0 1710	1 755	2 733	0 885	0 1061	0 624
ARR17	1555	A	C		0 1881	0 1416	0 1646	0 991	0 838	0 1147	0 1309	0 1909	0 1713	0 1194	0 2749	0 943	0 1755	0 1326	0 1193	0 2165	0 2312	1 1803	0 919	0 1341	0 1888	0 2055	0 1525	0 1170	0 918	0 2198	0 2284	0 1893	0 957	0 769	0 806	0 4	0 1023	0 1349	0 1550	0 1368	0 930	0 477	0 542	0 1710	0 755	0 733	0 885	0 1061	0 624
ARR17	1565	G	C		1 1881	0 1416	0 1646	0 991	0 838	0 1147	0 1309	0 1909	0 1713	0 1194	0 2749	0 943	0 1755	0 1326	0 1193	0 2165	0 2312	0 1803	0 919	0 1341	0 1888	0 2055	0 1525	0 1170	0 918	0 2198	0 2284	0 1893	0 957	0 769	0 806	0 4	0 1023	0 1349	0 1550	0 1368	0 930	0 477	0 542	0 1710	0 755	0 733	0 885	0 1061	0 624
ARR17	1569	G	A		1 4342	3 3362	0 3822	0 2291	0 1902	0 2591	0 3212	0 4913	2 4093	2 2737	3 6106	1 2316	1 4112	1 3032	0 2732	0 4985	0 5244	1 4132	1 2291	0 3153	0 4459	3 4817	3 3592	0 2698	0 2275	1 5154	2 5589	4 4947	1 2145	0 1850	1 1896	0 6	0 2302	1 3321	1 3603	1 3406	2 2202	1 1173	1 1371	1 3900	1 1725	2 1603	0 2020	1 2548	1 1409
ARR17	1569	G	C		0 4342	1 3362	1 3822	0 2291	0 1902	0 2591	0 3212	1 4913	0 4093	0 2737	0 6106	0 2316	0 4112	1 3032	0 2732	1 4985	1 5244	0 4132	0 2291	0 3153	0 4459	0 4817	0 3592	0 2698	0 2275	0 5154	0 5589	0 4947	0 2145	0 1850	0 1896	0 6	1 2302	1 3321	1 3603	0 3406	0 2202	0 1173	0 1371	0 3900	0 1725	0 1603	0 2020	0 2548	0 1409
ARR17	1610	A	G		1 1670	0 1393	1 1361	1 1038	1 688	0 1030	0 1651	1 2963	0 1671	0 1050	1 1356	0 1294	1 1920	0 1157	1 1148	0 2108	0 1907	1 1892	0 951	0 1356	1 2002	2 1993	2 1459	4 1064	1 1125	2 2246	2 3193	1 3026	0 1047	0 715	1 688	0 1	1 943	0 1381	0 1388	1 1959	1 1118	0 571	0 630	2 2129	1 877	0 821	1 833	0 962	0 652
ARR17	1619	A	G		0 1670	0 1393	0 1361	0 1038	0 688	1 1030	1 1651	2 2963	0 1671	0 1050	0 1356	0 1294	2 1920	0 1157	0 1148	3 2108	1 1907	1 1892	1 951	1 1356	1 2002	2 1993	1 1459	0 1064	1 1125	0 2246	1 3193	1 3026	0 1047	0 715	1 688	0 1	2 943	0 1381	1 1388	0 1959	0 1118	0 571	0 630	2 2129	0 877	1 821	0 833	0 962	0 652
ARR17	1672	C	G		0 84	0 64	0 67	1 45	0 48	0 85	0 63	0 141	0 97	0 46	0 202	0 61	0 73	0 70	0 100	0 99	1 83	0 58	0 71	0 94	0 158	1 347	0 72	0 93	1 105	0 131	0 199	0 90	0 263	0 48	0 50	0 0	0 59	0 93	1 75	0 121	0 40	0 32	0 37	0 93	0 73	0 72	0 41	0 60	0 61
ARR17	1672	C	T		2 84	0 64	3 67	0 45	1 48	1 85	2 63	2 141	1 97	0 46	0 202	1 61	4 73	2 70	0 100	1 99	0 83	2 58	1 71	2 94	4 158	2 347	1 72	1 93	1 105	0 131	4 199	4 90	0 263	1 48	2 50	0 0	1 59	0 93	2 75	0 121	0 40	0 32	0 37	3 93	1 73	1 72	1 41	1 60	0 61
ARR17	1690	T	G		48 32	33 24	33 28	22 22	35 11	50 29	32 21	76 58	54 38	22 22	103 82	29 27	35 33	41 22	57 35	54 36	52 31	29 25	37 28	49 38	94 55	206 126	43 30	50 39	45 52	71 49	109 76	51 32	138 95	19 26	30 19	0 0	28 28	48 38	34 34	64 43	23 15	22 8	23 12	50 37	47 20	37 32	24 18	35 22	34 23
ARR17	1694	TTAGTATTTTCTAATCTAACAGTTCA	GTAGTATTTTCTGATCTAACGGTTCG		0 0	0 0	0 0	0 0	0 0	0 0	0 0	0 0	0 0	0 0	0 0	0 0	0 0	0 0	0 0	0 0	0 0	0 0	0 0	0 0	0 0	0 0	0 0	0 0	0 0	0 0	0 0	0 0	0 0	0 0	0 0	0 0	0 0	0 0	0 0	0 0	0 0	0 0	0 0	0 0	0 0	0 0	0 0	0 0	0 0
ARR17	1697	GTATTTTCTAATCTAACAGTTCA	ATATTTTCTGATTTAACGGTTCG		0 0	0 0	0 0	0 0	0 0	0 0	0 0	0 0	0 0	0 0	0 0	0 0	0 0	0 0	0 0	0 0	0 0	0 0	0 0	0 0	0 0	0 0	0 0	0 0	0 0	0 0	0 0	0 0	0 0	0 0	0 0	0 0	0 0	1 0	0 0	0 0	0 0	0 0	1 0	0 0	0 0	0 0	0 0	0 0	0 0
ARR17	1704	CTAATCTAACAGTTCA	ATGATCTAACAGTTCG		0 0	0 0	0 0	0 0	0 0	0 0	0 0	0 0	0 0	0 0	0 0	0 0	0 0	0 0	0 0	0 0	0 0	0 0	0 0	0 0	0 0	0 0	0 0	0 0	0 0	0 0	0 0	0 0	0 0	0 0	0 0	0 0	0 0	0 0	0 0	0 0	0 0	0 0	0 0	0 0	0 0	0 0	0 0	0 0	0 0
ARR17	1704	CTAATCTAACAGTTCA	TTGATCTAACTGTTCG		44 0	32 0	26 0	16 0	28 0	42 0	27 0	56 0	42 0	12 0	88 0	20 0	28 0	34 0	38 0	48 0	39 0	28 0	32 0	34 0	80 0	171 0	30 0	33 0	34 0	57 0	89 0	43 0	101 0	14 0	18 0	0 0	21 0	39 0	29 0	52 0	18 0	18 0	17 0	44 0	41 0	26 0	16 0	29 0	21 0
ARR17	1706	AATCTAACA	GATCTAACG		0 0	0 0	0 0	0 0	0 0	0 0	0 0	0 0	0 0	0 0	0 0	0 0	0 0	0 0	0 0	0 0	0 0	0 0	0 0	0 0	0 0	0 0	0 0	0 0	0 0	0 0	0 0	0 0	0 0	0 0	0 0	0 0	0 0	0 0	0 0	0 0	0 0	0 0	0 0	0 0	0 0	0 0	0 0	0 0	0 0
ARR17	1706	AATCTAACAGTTCA	GATCTAACGGTTCG		0 0	0 0	0 0	0 0	0 0	0 0	0 0	0 0	0 0	0 0	0 0	0 0	0 0	0 0	0 0	0 0	0 0	0 0	0 0	0 0	0 0	0 0	0 0	0 0	0 0	0 0	0 0	0 0	0 0	0 0	0 0	0 0	0 0	0 0	0 0	0 0	0 0	0 0	0 0	0 0	0 0	0 0	0 0	0 0	0 0
ARR17	1706	AATCTAACA	GATTTAACG		0 0	0 0	0 0	0 0	0 0	0 0	0 0	0 0	0 0	0 0	0 0	0 0	0 0	0 0	0 0	0 0	1 0	0 0	0 0	0 0	0 0	0 0	0 0	0 0	0 0	0 0	0 0	0 0	0 0	0 0	0 0	0 0	0 0	0 0	0 0	0 0	0 0	0 0	0 0	0 0	0 0	0 0	0 0	1 0	0 0
ARR17	1706	AATCTAACAGTTCA	GATTTAACGGTTCG		23 0	20 0	25 0	18 0	9 0	26 0	18 0	45 0	20 0	20 0	62 0	23 0	27 0	17 0	23 0	26 0	23 0	18 0	22 0	31 0	42 0	113 0	25 0	33 0	44 0	41 0	60 0	28 0	69 0	21 0	13 0	0 0	21 0	32 0	26 0	33 0	11 0	7 0	11 0	29 0	14 0	26 0	15 0	16 0	15 0
ARR17	1706	AATCTAACA	GATTTAATG		0 0	0 0	0 0	0 0	0 0	0 0	0 0	0 0	0 0	0 0	0 0	0 0	0 0	0 0	0 0	0 0	0 0	0 0	0 0	0 0	0 0	0 0	0 0	0 0	0 0	0 0	0 0	0 0	0 0	0 0	0 0	0 0	0 0	0 0	0 0	0 0	0 0	0 0	0 0	0 0	0 0	0 0	0 0	0 0	0 0
ARR17	1706	AATCTAACAGTTCA	GATTTAATGGTTCG		1 0	0 0	0 0	0 0	0 0	0 0	0 0	0 0	0 0	0 0	0 0	1 0	0 0	0 0	0 0	0 0	0 0	0 0	0 0	0 0	0 0	0 0	0 0	0 0	0 0	0 0	0 0	0 0	0 0	0 0	0 0	0 0	0 0	0 0	0 0	0 0	0 0	0 0	0 0	0 0	0 0	0 0	0 0	0 0	0 0
ARR17	1706	AATCTAACAGTTCA	TATTTAACGGTTCG		0 0	0 0	0 0	0 0	0 0	0 0	0 0	0 0	0 0	0 0	0 0	0 0	0 0	0 0	0 0	0 0	0 0	0 0	0 0	0 0	0 0	0 0	0 0	0 0	0 0	0 0	0 0	0 0	0 0	0 0	0 0	0 0	0 0	0 0	0 0	0 0	0 0	0 0	0 0	0 0	0 0	0 0	0 0	0 0	0 0
ARR17	1709	CTAACAGTTCA	TTAACGGTTCG		0 0	0 0	0 0	0 0	0 0	0 0	0 0	1 0	0 0	0 0	0 0	0 0	0 0	0 0	0 0	0 0	0 0	0 0	0 0	0 0	0 0	0 0	0 0	0 0	0 0	0 0	0 0	0 0	0 0	0 0	0 0	0 0	0 0	0 0	0 0	0 0	0 0	0 0	0 0	0 0	0 0	0 0	0 0	0 0	0 0
ARR17	1714	AGTTCA	GGTTTG		0 0	0 0	0 0	0 0	0 0	0 0	0 0	0 0	0 0	0 0	0 0	0 0	0 0	0 0	0 0	0 0	0 0	0 0	0 0	0 0	0 0	0 0	0 0	0 0	0 0	0 0	0 0	0 0	0 0	0 0	0 0	0 0	0 0	0 0	0 0	0 0	0 0	0 0	0 0	0 0	0 0	0 0	0 0	0 0	0 0
ARR17	1726	C	T		26 43	20 32	26 26	18 16	10 29	26 46	17 27	44 62	22 43	22 13	69 88	25 23	31 27	16 37	24 45	28 47	24 38	21 29	24 36	32 37	42 79	113 172	25 35	35 34	48 41	42 63	62 92	29 45	70 108	21 16	16 18	0 0	23 18	35 41	25 31	37 56	12 18	8 20	12 18	33 46	14 45	28 29	14 17	18 29	19 21
ARR17	1733	C	T		0 67	0 49	0 47	0 34	0 36	0 67	0 43	0 97	0 62	0 32	1 135	1 43	0 55	0 44	0 59	0 66	0 60	0 46	0 57	0 61	0 112	0 258	1 51	0 66	0 81	0 94	1 137	0 68	0 159	0 31	0 28	0 0	0 40	0 67	0 50	0 84	0 29	0 25	0 27	0 77	0 55	0 50	0 30	0 42	0 36
ARR17	1737	CACG	TAC		21 0	16 0	23 0	14 0	5 0	21 0	7 0	30 0	14 0	14 0	46 0	21 0	18 0	12 0	14 0	17 0	16 0	14 0	17 0	12 0	27 0	81 0	13 0	24 0	31 0	33 0	41 0	17 0	36 0	17 0	11 0	0 0	17 0	20 0	19 0	25 0	9 0	6 0	9 0	26 0	12 0	19 0	8 0	11 0	12 0
ARR17	1738	ACG	TA		0 0	0 0	0 0	0 0	0 0	0 0	0 0	0 0	0 0	0 0	0 0	0 0	0 0	0 0	0 0	0 0	0 0	0 0	0 0	0 0	0 0	0 0	0 0	0 0	0 0	0 0	0 0	0 0	0 0	0 0	0 0	0 0	0 0	0 0	0 0	0 0	0 0	0 0	0 0	0 0	0 0	0 0	0 0	0 0	0 0
ARR17	1739	CG	C		28 0	21 0	18 0	13 0	22 0	38 0	17 0	45 0	26 0	8 0	61 0	10 0	19 0	18 0	27 0	29 0	26 0	21 0	24 0	24 0	53 0	106 0	16 0	27 0	26 0	38 0	61 0	31 0	65 0	8 0	10 0	0 0	13 0	26 0	20 0	36 0	10 0	13 0	12 0	36 0	31 0	20 0	7 0	19 0	14 0
ARR17	1741	GG	A		0 0	0 0	0 0	0 0	0 0	0 0	0 0	0 0	0 0	0 0	0 0	0 0	0 0	0 0	0 0	0 0	0 0	0 0	0 0	0 0	0 0	0 0	0 0	0 0	0 0	1 0	0 0	0 0	0 0	0 0	0 0	0 0	0 0	0 0	0 0	0 0	0 0	0 0	0 0	0 0	0 0	0 0	0 0	0 0	0 0
ARR17	1746	AAACT	CAACC		0 44	0 35	0 42	0 26	0 30	0 52	0 28	0 70	0 38	0 23	0 102	0 28	0 35	0 28	0 33	0 43	0 42	0 32	0 43	0 35	0 79	0 177	0 32	0 42	0 56	0 69	0 94	0 45	0 100	0 23	0 22	0 0	0 24	0 48	0 40	0 57	0 15	0 15	0 19	0 56	0 43	0 37	0 14	0 28	0 22
ARR17	1750	T	C		0 0	0 0	0 0	0 0	0 0	0 0	0 0	0 0	0 0	0 0	0 0	0 0	0 0	0 0	0 0	0 0	0 0	0 0	0 0	0 0	0 0	0 0	0 0	0 0	0 0	0 0	0 0	0 0	0 0	0 0	0 0	0 0	0 0	0 0	0 0	0 0	0 0	0 0	0 0	0 0	0 0	0 0	0 0	0 0	0 0
ARR17	1752	T	TA		0 0	0 0	0 0	0 0	0 0	0 0	0 0	0 0	0 0	0 0	0 0	0 0	0 0	0 0	0 0	0 0	0 0	0 0	0 0	0 0	0 0	0 0	0 0	0 0	0 0	0 0	0 0	0 0	0 0	0 0	0 0	0 0	0 0	0 0	0 0	0 0	0 0	0 0	0 0	0 0	0 0	0 0	0 0	0 0	0 0
ARR17	1754	ATTTTTT	TATAAAAA		12 0	7 0	13 0	9 0	4 0	11 0	5 0	15 0	8 0	9 0	26 0	15 0	13 0	8 0	6 0	11 0	8 0	8 0	9 0	8 0	18 0	46 0	8 0	9 0	23 0	21 0	21 0	9 0	19 0	11 0	4 0	0 0	8 0	14 0	12 0	13 0	5 0	2 0	4 0	16 0	9 0	13 0	4 0	5 0	3 0
ARR17	1755	T	A		0 0	0 0	0 0	0 0	0 0	0 0	0 0	0 0	0 0	0 0	0 0	0 0	0 0	0 0	0 0	0 0	0 0	0 0	0 0	0 0	0 0	0 0	0 0	0 0	0 0	0 0	0 0	0 0	0 0	0 0	0 0	0 0	0 0	0 0	0 0	0 0	0 0	0 0	0 0	0 0	0 0	0 0	0 0	0 0	0 0
ARR17	1755	TTTT	ATTG		0 0	0 0	0 0	0 0	0 0	0 0	0 0	0 0	0 0	0 0	0 0	0 0	0 0	0 0	0 0	0 0	0 0	0 0	0 0	0 0	0 0	0 0	0 0	0 0	0 0	0 0	0 0	0 0	0 0	0 0	0 0	0 0	0 0	0 0	0 0	0 0	0 0	0 0	0 0	0 0	0 0	0 0	0 0	0 0	0 0
ARR17	1766	TAGAGTCTCTAGAATTCTGTTAGAC	GGGAGTCCTTAGGATTTTGTTAGAT		1 0	0 0	2 0	3 0	0 0	3 0	1 0	2 0	2 0	2 0	4 0	0 0	3 0	1 0	1 0	2 0	1 0	1 0	3 0	2 0	2 0	9 0	2 0	1 0	2 0	2 0	4 0	0 0	2 0	0 0	1 0	0 0	0 0	1 0	0 0	6 0	0 0	0 0	2 0	3 0	1 0	1 0	1 0	1 0	0 0
ARR17	1807	ACG	TCT		0 26	0 11	0 25	0 19	0 22	0 32	0 18	0 56	0 44	0 24	0 77	0 23	0 21	0 25	0 26	0 28	0 21	0 20	0 36	0 37	0 51	0 137	0 20	0 25	0 38	0 46	0 60	0 22	0 81	0 11	0 17	0 0	0 23	0 22	0 29	0 52	0 15	0 14	0 8	0 30	0 30	0 18	0 17	0 26	0 16
ARR17	1808	C	T		0 26	0 11	0 25	0 19	0 22	0 32	0 18	0 56	0 44	0 24	0 77	0 23	0 21	0 25	0 26	0 28	0 21	0 20	0 36	0 37	0 51	0 137	0 20	0 25	0 38	0 46	0 60	0 22	0 81	0 11	0 17	0 0	0 23	0 22	0 29	0 52	0 15	0 14	0 8	0 30	0 30	0 18	0 17	0 26	0 16
ARR17	1819	C	T		14 1	8 0	14 0	7 0	17 0	20 0	8 0	38 1	20 1	13 1	40 4	11 0	9 0	13 0	17 0	21 0	15 0	11 2	20 0	24 0	36 2	78 3	13 0	16 0	14 0	25 2	37 1	14 0	49 1	4 1	6 0	0 0	10 1	10 1	12 1	29 1	8 0	13 0	3 0	13 0	19 0	11 0	8 1	13 0	10 1
ARR17	1820	C	T		0 1	0 0	0 0	0 0	0 0	0 0	0 0	0 1	0 1	0 1	0 4	0 0	0 0	0 0	0 0	0 0	0 0	0 2	0 0	0 0	0 2	0 3	0 0	0 0	0 0	0 2	0 1	0 0	0 1	0 1	0 0	0 0	0 1	0 1	0 1	0 1	0 0	0 0	0 0	0 0	0 0	0 0	0 1	0 0	0 1
ARR17	1820	CTGAAG	TTGAAT		0 1	0 0	0 0	0 0	0 0	0 0	0 0	0 1	0 1	0 1	0 4	0 0	0 0	0 0	0 0	0 0	0 0	0 2	0 0	0 0	0 2	0 3	0 0	0 0	0 0	0 2	0 1	0 0	0 1	0 1	0 0	0 0	0 1	0 1	0 1	0 1	0 0	0 0	0 0	0 0	0 0	0 0	0 1	0 0	0 1
ARR17	1825	G	T		10 20	9 12	15 18	12 11	7 15	12 26	8 15	25 41	24 22	14 17	42 55	12 14	17 14	10 17	14 21	11 24	9 20	9 15	17 19	17 29	15 51	66 89	9 14	17 23	29 17	19 31	31 51	9 18	47 72	9 6	11 7	0 0	17 13	13 16	13 16	21 36	5 12	4 13	4 4	21 19	9 25	11 14	9 9	17 15	8 12
ARR17	1831	A	G		0 38	0 25	0 36	0 24	0 29	0 42	0 28	0 77	0 54	0 35	0 109	0 32	0 35	0 35	0 42	0 49	0 32	0 27	0 44	1 49	0 77	0 174	0 31	0 43	0 48	0 64	0 93	0 35	0 138	0 19	0 24	0 0	0 32	0 33	0 31	0 69	0 19	0 17	0 12	0 46	0 33	0 27	0 19	0 36	0 24
ARR17	1833	C	T		0 50	0 33	0 42	0 29	0 33	0 57	0 32	0 96	0 73	0 37	1 133	0 40	1 44	0 39	0 59	0 62	0 41	0 36	0 51	0 65	0 98	2 232	0 40	0 58	0 63	0 85	0 127	0 46	0 182	0 25	0 26	0 0	0 41	0 49	0 37	0 89	0 24	0 24	0 17	0 58	0 43	0 30	0 24	0 42	0 33
ARR17	1839	T	C		32 0	21 0	23 0	16 0	25 0	37 0	24 0	62 0	44 0	20 0	74 0	23 0	22 0	24 0	40 0	41 0	29 0	20 0	30 1	39 0	67 1	151 0	25 0	33 0	27 0	48 0	87 0	32 0	115 0	9 0	13 0	0 0	18 1	27 0	21 0	55 0	15 0	18 2	13 0	31 0	32 0	16 0	13 0	26 0	24 0
ARR17	1839	TG	CA		0 0	0 0	0 0	0 0	0 0	0 0	0 0	0 0	0 0	0 0	0 0	0 0	0 0	0 0	0 0	1 0	0 0	0 0	0 1	0 0	0 1	1 0	0 0	0 0	0 0	0 0	0 0	0 0	0 0	0 0	0 0	0 0	0 1	0 0	0 0	0 0	0 0	0 2	0 0	0 0	0 0	0 0	0 0	0 0	0 0
ARR17	1840	GG	A		0 0	0 0	0 0	0 0	0 0	1 0	1 0	0 0	0 0	0 0	0 0	0 0	0 0	0 0	0 0	0 0	0 0	1 0	0 1	0 0	0 1	1 0	0 0	1 0	0 0	1 0	0 0	0 0	2 0	0 0	0 0	0 0	0 1	0 0	0 0	0 0	0 0	1 2	0 0	2 0	0 0	0 0	1 0	0 0	1 0
ARR17	1840	GG	TA		19 0	14 0	18 0	13 0	9 0	20 0	11 0	39 0	28 0	19 0	65 0	18 0	22 0	14 0	25 0	19 0	14 0	16 0	22 1	27 0	37 1	95 0	18 0	27 0	38 0	37 0	45 0	17 0	73 0	15 0	13 0	0 0	22 1	27 0	19 0	35 0	10 0	5 2	6 0	27 0	11 0	17 0	13 0	19 0	13 0
ARR17	1854	CTTTAAAGTTTGAGTTGTT	TTTTAAAGGTTGAGTTGTC		0 0	0 0	0 0	0 0	0 0	0 0	0 0	0 0	0 0	0 0	0 0	0 0	0 0	0 0	0 0	0 0	0 0	0 0	0 0	0 0	0 0	0 0	0 0	0 0	0 0	0 0	0 0	0 0	0 0	0 0	0 0	0 0	0 0	0 0	0 0	0 0	0 0	0 0	0 0	0 0	0 0	0 0	0 0	0 0	0 0
ARR17	1861	GTTTGAGTTGTT	AATTGAGTTGTC		18 0	13 0	18 0	14 0	9 0	20 0	8 0	37 0	27 0	19 0	59 0	16 0	23 0	12 0	24 0	17 0	10 0	13 0	22 0	24 0	34 0	82 0	15 0	26 0	35 0	36 0	42 0	14 0	69 0	14 0	12 0	0 0	19 0	24 0	20 0	29 0	10 0	6 0	5 0	25 0	12 0	15 0	12 0	16 0	10 0
ARR17	1861	GTTTGAGTTGTT	AGTTAAGTTGTC		0 0	0 0	0 0	0 0	0 0	0 0	0 0	0 0	0 0	0 0	0 0	0 0	0 0	0 0	0 0	0 0	0 0	0 0	0 0	0 0	0 0	0 0	0 0	0 0	0 0	0 0	0 0	0 0	0 0	0 0	0 0	0 0	0 0	0 0	0 0	0 0	0 0	0 0	0 0	0 0	0 0	0 0	0 0	0 0	0 0
ARR17	1861	GTTTGAGTTGTT	AGTTGAGTTGTC		0 0	0 0	0 0	0 0	0 0	0 0	0 0	0 0	0 0	0 0	0 0	0 0	0 0	0 0	0 0	0 0	0 0	0 0	0 0	0 0	0 0	0 0	0 0	0 0	0 0	1 0	0 0	0 0	0 0	0 0	0 0	0 0	0 0	0 0	0 0	1 0	0 0	0 0	0 0	1 0	0 0	0 0	0 0	0 0	0 0
ARR17	1862	T	G		0 0	1 0	0 0	0 0	0 0	0 0	0 0	0 0	0 0	0 0	1 0	0 0	0 0	0 0	0 0	2 0	1 0	0 0	0 0	0 0	1 0	0 0	0 0	0 0	0 0	0 0	1 0	0 0	1 0	0 0	0 0	0 0	0 0	0 0	0 0	0 0	0 0	0 0	0 0	0 0	0 0	0 0	0 0	0 0	0 0
ARR17	1862	TTTGAGTTGTT	GTTGAGTTGTC		29 0	14 0	22 0	16 0	25 0	33 0	21 0	56 0	43 0	17 0	60 0	18 0	19 0	24 0	34 0	38 0	27 0	18 0	28 0	35 0	62 0	134 0	21 0	32 0	30 0	41 0	73 0	30 0	100 0	9 0	10 0	0 0	21 0	23 0	18 0	50 0	15 0	18 0	12 0	31 0	28 0	18 0	12 0	23 0	23 0
ARR17	1872	T	C		0 0	0 0	0 0	0 0	0 0	0 0	0 0	0 0	0 0	0 0	0 0	0 0	0 0	0 0	0 0	0 0	0 0	0 0	0 0	0 0	0 0	0 0	0 0	0 0	0 0	0 0	0 0	0 0	0 0	0 0	0 0	0 0	0 0	0 0	0 0	0 0	0 0	0 0	0 0	0 0	0 0	0 0	0 0	0 0	0 0
ARR17	1877	A	G		0 68	0 47	0 55	0 37	0 41	0 74	0 45	0 121	0 91	0 47	0 173	0 48	0 55	0 52	0 78	0 78	0 62	0 45	0 66	1 87	0 126	0 299	0 56	0 75	0 81	0 112	1 170	0 70	0 239	0 35	0 38	0 0	0 56	0 72	0 57	0 104	0 33	0 31	0 27	0 75	0 55	0 54	0 35	0 55	0 51
ARR17	1878	C	T		0 65	0 45	0 54	0 38	0 42	0 72	0 42	0 122	0 89	0 45	0 169	0 49	0 56	0 50	0 81	0 77	0 62	0 44	0 63	0 89	0 131	0 293	0 54	0 74	0 83	0 108	0 173	0 67	0 246	0 35	0 35	0 0	0 52	0 74	0 55	0 107	0 31	0 31	0 27	0 73	0 56	0 55	0 35	0 56	0 49
ARR17	1885	T	C		29 0	20 0	24 0	20 0	12 0	26 0	15 0	48 0	32 1	21 0	75 0	24 0	27 0	16 1	30 0	29 0	20 0	15 0	26 0	34 0	47 0	112 1	23 0	33 0	45 0	45 0	68 0	24 0	95 1	20 0	18 0	0 0	26 0	34 0	29 0	41 0	13 0	9 0	10 0	37 0	18 0	27 0	16 0	19 0	19 0
ARR17	1886	C	T		45 0	28 0	29 0	18 0	31 0	43 0	31 0	76 0	48 1	23 0	92 0	28 0	33 0	34 1	51 0	51 0	40 0	28 0	38 0	55 0	82 0	188 1	32 0	41 0	40 0	63 0	106 0	45 0	147 1	16 0	20 0	0 0	27 0	42 0	29 0	64 0	20 0	19 0	17 0	36 0	39 0	28 0	17 0	33 0	28 0
ARR17	1889	TCAA	ATCAT		0 75	0 51	0 56	0 40	0 43	0 75	0 46	0 122	0 93	0 45	0 181	0 53	0 57	0 56	0 82	0 85	0 63	0 48	0 67	0 93	0 133	0 307	0 57	0 77	0 88	0 113	0 178	0 75	0 257	0 37	0 43	0 0	0 53	0 81	0 60	0 109	0 34	0 30	0 30	0 76	0 60	0 56	0 35	0 57	0 52
ARR17	1890	C	T		0 75	0 51	0 56	0 40	0 43	0 75	0 46	1 122	0 93	0 45	0 181	0 53	0 57	0 56	0 82	0 85	0 63	0 48	0 67	0 93	0 133	0 307	0 57	0 77	0 88	0 113	2 178	0 75	0 257	0 37	0 43	0 0	0 53	0 81	0 60	0 109	0 34	0 30	0 30	0 76	0 60	0 56	1 35	0 57	0 52
ARR17	1895	A	T		0 77	0 51	0 55	0 41	0 44	0 76	0 47	0 127	0 93	0 47	0 182	0 54	0 62	0 55	0 84	0 89	0 64	0 45	0 67	0 91	0 137	0 311	0 61	0 83	0 91	0 116	0 188	0 74	0 262	0 40	0 42	0 0	0 55	0 82	0 63	0 111	0 31	0 29	0 30	0 80	0 62	0 59	0 36	0 58	0 57
ARR17	1899	G	A		0 78	0 49	0 54	0 41	0 47	0 74	0 46	0 125	1 90	0 44	0 174	0 56	0 60	0 54	1 85	0 86	0 65	0 44	0 67	0 85	0 136	0 309	0 59	0 83	0 93	0 109	0 185	0 72	0 258	0 41	0 40	0 0	0 52	0 81	0 57	0 109	0 33	0 29	0 26	0 72	0 58	0 60	0 37	0 56	0 56
ARR17	1900	G	A		0 80	0 52	0 55	0 40	0 45	0 77	0 45	0 126	0 95	0 45	0 179	0 55	0 62	0 57	0 87	0 83	0 65	0 45	0 68	0 91	0 138	0 316	0 58	0 84	0 95	0 116	0 183	0 69	1 259	0 39	0 43	0 0	0 56	0 86	0 63	0 113	0 34	0 30	0 30	0 81	0 61	0 59	0 39	0 56	0 57
ARR17	1901	C	T		0 72	0 48	0 55	0 41	0 45	0 77	0 46	0 130	0 90	0 45	0 178	1 53	0 63	0 58	0 87	0 85	0 65	0 46	0 67	0 92	0 136	0 310	0 58	0 80	0 89	0 113	0 191	0 73	0 258	0 41	0 41	0 0	0 53	0 81	0 60	0 106	0 34	0 30	0 30	0 78	0 62	0 57	0 37	0 58	0 58
ARR17	1904	CA	AAGGGAACC		0 79	0 54	0 54	0 45	0 46	0 78	0 48	0 136	0 96	0 46	0 184	0 53	0 63	0 58	0 89	0 92	0 67	0 49	0 69	0 93	0 143	0 325	0 60	0 83	0 93	0 118	0 195	0 77	0 270	0 42	0 44	0 0	0 56	0 86	0 63	0 116	0 35	0 32	0 29	0 81	0 66	0 63	0 39	0 59	0 61
ARR17	1907	AC	A		0 81	0 53	0 53	0 46	0 47	0 79	0 51	0 135	0 98	0 47	0 188	0 56	0 67	0 59	0 87	0 93	0 70	0 49	0 65	0 95	0 140	0 326	0 63	0 87	0 95	0 121	0 197	0 77	0 270	0 41	0 41	0 0	0 59	0 87	0 65	0 118	0 36	0 31	0 31	0 82	0 66	0 64	0 36	0 61	0 61
ARR17	1910	G	A		0 77	0 49	0 53	0 44	0 47	0 79	0 44	0 130	0 88	0 47	0 179	0 53	0 64	0 58	0 81	1 89	0 63	0 42	0 66	0 90	0 141	0 313	0 60	0 81	0 94	0 111	0 183	0 72	0 255	0 37	0 41	0 0	0 53	0 82	0 57	0 110	0 33	0 30	0 29	0 73	0 63	0 60	0 37	0 55	0 57
ARR17	1910	GTAAC	ATAAT		0 77	0 49	0 53	0 44	0 47	0 79	0 44	0 130	0 88	0 47	0 179	0 53	0 64	0 58	0 81	0 89	0 63	0 42	0 66	0 90	0 141	0 313	0 60	0 81	0 94	0 111	0 183	0 72	0 255	0 37	0 41	0 0	0 53	0 82	0 57	0 110	0 33	0 30	0 29	0 73	0 63	0 60	0 37	0 55	0 57
ARR17	1918	C	T		0 77	0 49	0 53	0 44	0 47	0 79	0 44	0 130	0 88	0 47	0 179	0 53	0 64	1 58	0 81	0 89	0 63	0 42	0 66	0 90	0 141	0 313	0 60	0 81	0 94	0 111	0 183	0 72	0 255	0 37	0 41	0 0	0 53	0 82	0 57	0 110	0 33	0 30	0 29	0 73	0 63	0 60	0 37	0 55	0 57
ARR17	1930	G	A		28 0	20 0	21 0	17 0	11 0	27 0	16 0	50 0	35 0	21 0	73 0	19 0	26 0	19 0	33 0	33 0	26 0	19 0	27 0	34 1	47 0	114 0	23 0	37 0	51 0	48 0	68 0	25 0	91 0	20 0	17 0	0 0	26 0	31 1	24 0	42 0	15 0	8 0	9 1	40 0	19 0	31 0	20 0	22 1	25 0
ARR17	1930	GAGT	AAGC		0 0	0 0	0 0	0 0	0 0	0 0	0 0	0 0	0 0	0 0	0 0	1 0	0 0	0 0	0 0	0 0	0 0	0 0	0 0	0 1	0 0	0 0	0 0	0 0	0 0	0 0	0 0	0 0	0 0	0 0	0 0	0 0	0 0	0 1	1 0	0 0	0 0	0 0	0 1	0 0	0 0	0 0	0 0	0 1	0 0
ARR17	1930	GAGTCTTTCCATAG	AAGTCTTTCCATAA		0 0	0 0	0 0	0 0	0 0	0 0	0 0	0 0	0 0	0 0	0 0	0 0	0 0	0 0	0 0	0 0	0 0	0 0	0 0	0 1	0 0	0 0	0 0	0 0	0 0	0 0	0 0	0 0	0 0	0 0	0 0	0 0	0 0	0 1	0 0	0 0	0 0	0 0	0 1	0 0	0 0	0 0	0 0	0 1	0 0
ARR17	1932	GT	AC		0 0	1 0	0 0	0 0	0 0	0 0	0 0	0 0	0 0	0 0	0 0	0 0	0 0	0 0	0 0	0 0	0 0	0 0	0 0	0 1	0 0	0 0	0 0	0 0	0 0	0 0	0 0	0 0	0 0	0 0	0 0	0 0	0 0	0 1	0 0	0 0	0 0	0 0	0 1	0 0	0 0	0 0	0 0	0 1	0 0
ARR17	1933	T	C		42 0	29 0	27 0	20 0	29 0	44 0	31 0	76 0	49 0	19 0	93 0	26 0	31 0	29 0	47 0	50 0	45 0	28 0	35 0	57 1	83 0	183 0	33 0	42 0	37 0	67 0	106 0	39 0	143 0	16 0	24 0	0 0	23 0	43 1	30 0	63 0	18 0	20 0	17 1	38 0	44 0	30 0	18 0	33 1	31 0
ARR17	1933	TCTTTCCATAG	CCTTTCCATAA		0 0	0 0	0 0	0 0	0 0	0 0	0 0	0 0	0 0	0 0	0 0	0 0	0 0	0 0	0 0	0 0	0 0	0 0	0 0	0 1	0 0	0 0	0 0	0 0	0 0	0 0	0 0	0 0	0 0	0 0	0 0	0 0	0 0	0 1	0 0	0 0	0 0	0 0	0 1	0 0	0 0	0 0	0 0	0 1	0 0
ARR17	1933	TCTTTC	CCTTTT		0 0	0 0	0 0	0 0	0 0	0 0	0 0	1 0	0 0	0 0	0 0	0 0	0 0	0 0	0 0	0 0	0 0	0 0	0 0	0 1	0 0	0 0	0 0	0 0	0 0	0 0	0 0	0 0	0 0	0 0	0 0	0 0	0 0	0 1	0 0	0 0	0 0	0 0	0 1	0 0	0 0	0 0	0 0	0 1	0 0
ARR17	1952	G	A		67 79	47 52	38 55	29 35	57 61	66 54	49 44	102 134	79 77	37 47	116 100	47 61	49 70	59 87	72 89	65 67	65 44	46 58	47 75	68 69	115 108	240 165	65 92	63 84	62 91	92 91	138 101	58 55	197 153	30 39	42 58	0 0	53 100	74 84	47 82	93 103	35 121	25 30	26 20	54 56	61 55	41 48	31 40	48 35	47 56
ARR17	1955	CTC	TTT		0 66	0 49	0 36	0 29	0 55	0 65	0 47	0 101	0 78	0 38	0 118	0 49	0 51	0 61	0 74	0 67	0 64	0 49	0 50	0 69	0 115	0 240	0 64	0 61	0 65	0 90	0 140	0 58	0 194	0 29	0 42	0 0	0 52	0 74	0 46	0 92	0 34	0 25	0 28	0 55	0 58	0 39	0 33	0 50	0 44
ARR17	1955	CTCTTC	TTTTTT		0 66	0 49	1 36	0 29	1 55	0 65	1 47	1 101	1 78	0 38	0 118	0 49	0 51	0 61	0 74	0 67	0 64	0 49	0 50	0 69	1 115	0 240	0 64	1 61	0 65	1 90	0 140	0 58	1 194	1 29	0 42	0 0	0 52	0 74	1 46	0 92	0 34	0 25	0 28	0 55	0 58	0 39	1 33	0 50	0 44
ARR17	1957	CTTC	TTTT		77 66	49 49	51 36	35 29	59 55	55 65	46 47	138 101	73 78	47 38	100 118	60 49	67 51	81 61	87 74	68 67	46 64	59 49	73 50	63 69	104 115	167 240	92 64	82 61	89 65	92 90	100 140	56 58	151 194	40 29	57 42	0 0	98 52	85 74	79 46	104 92	121 34	30 25	20 28	51 55	56 58	49 39	38 33	34 50	59 44
ARR17	1960	C	T		0 66	0 49	0 36	0 29	0 55	0 65	0 47	1 101	0 78	0 38	0 118	0 49	0 51	0 61	0 74	0 67	0 64	0 49	0 50	0 69	0 115	0 240	0 64	1 61	0 65	0 90	0 140	0 58	0 194	0 29	0 42	0 0	0 52	0 74	0 46	0 92	0 34	0 25	0 28	0 55	1 58	0 39	0 33	0 50	0 44
ARR17	1966	G	A		67 78	49 51	38 54	31 36	58 62	64 55	50 47	103 143	79 77	39 48	124 102	48 62	51 71	62 89	74 86	71 71	64 47	47 59	50 76	67 66	118 108	243 171	66 94	66 89	64 90	93 94	134 107	58 53	196 157	30 41	42 59	0 0	52 102	75 87	48 87	94 104	36 124	26 31	26 21	56 56	62 57	41 51	33 40	49 35	45 62
ARR17	1966	GAA	AAT		0 78	0 51	0 54	0 36	0 62	0 55	0 47	0 143	0 77	0 48	0 102	0 62	0 71	0 89	0 86	0 71	0 47	0 59	0 76	0 66	0 108	0 171	0 94	0 89	0 90	0 94	1 107	0 53	0 157	0 41	0 59	0 0	0 102	0 87	0 87	0 104	0 124	0 31	0 21	0 56	0 57	0 51	0 40	0 35	0 62
ARR17	1968	A	T		0 78	0 51	0 54	0 36	0 62	0 55	0 47	0 143	0 77	0 48	0 102	0 62	0 71	0 89	0 86	0 71	0 47	0 59	0 76	0 66	0 108	0 171	0 94	0 89	0 90	0 94	0 107	0 53	0 157	0 41	0 59	0 0	0 102	0 87	0 87	0 104	0 124	0 31	0 21	0 56	0 57	0 51	0 40	0 35	0 62
ARR17	1976	G	A		0 143	0 102	0 92	0 66	0 119	0 118	0 95	0 242	0 155	0 86	0 224	0 108	0 123	0 151	0 163	0 144	0 113	1 108	0 125	0 137	0 225	0 415	0 159	0 153	0 155	0 188	0 244	0 115	0 355	0 69	0 100	0 0	0 155	0 161	0 132	0 200	0 156	0 56	0 46	0 112	0 119	1 91	0 72	0 85	0 106
ARR17	1977	C	G		0 143	0 102	0 92	0 66	0 119	0 118	0 95	0 242	0 155	0 86	0 224	0 108	0 123	0 151	0 163	0 144	0 113	0 108	0 125	0 137	0 225	0 415	0 159	0 153	0 155	0 188	0 244	0 115	0 355	0 69	0 100	0 0	0 155	0 161	0 132	0 200	0 156	0 56	0 46	0 112	0 119	0 91	0 72	0 85	0 106
ARR17	1982	C	T		0 67	0 50	0 37	0 31	0 58	0 65	0 48	0 102	0 81	0 39	0 123	0 48	0 52	0 61	0 75	0 71	0 66	0 49	0 51	0 69	0 118	0 244	0 67	0 66	0 65	0 95	0 142	0 60	0 200	0 28	0 42	0 0	0 52	0 74	0 50	0 95	0 36	0 26	0 27	1 56	0 63	0 41	0 33	0 50	0 48
ARR17	1982	CAG	TAA		0 67	1 50	0 37	0 31	0 58	0 65	0 48	1 102	0 81	0 39	0 123	0 48	0 52	0 61	0 75	1 71	0 66	0 49	0 51	0 69	0 118	1 244	0 67	0 66	0 65	1 95	0 142	0 60	0 200	0 28	0 42	0 0	0 52	0 74	0 50	0 95	0 36	0 26	0 27	0 56	0 63	1 41	0 33	0 50	1 48
ARR17	1984	G	A		77 67	49 50	53 37	36 31	60 58	55 65	43 48	128 102	73 81	45 39	103 123	60 48	67 52	87 61	82 75	68 71	42 66	58 49	67 51	63 69	107 118	161 244	91 67	85 66	87 65	90 95	102 142	55 60	151 200	40 28	58 42	0 0	99 52	84 74	80 50	103 95	123 36	29 26	20 27	53 56	56 63	49 41	40 33	34 50	59 48
ARR17	1991	GG	AA		0 0	0 0	0 0	0 0	0 0	0 0	0 0	0 0	0 0	0 0	0 0	0 0	0 0	0 0	0 0	0 0	0 0	0 0	0 0	0 0	0 0	0 0	0 0	0 0	0 0	0 0	0 0	0 0	0 0	0 0	0 0	0 0	0 0	0 0	0 0	0 0	0 0	0 0	0 1	0 0	0 0	0 0	0 0	0 0	0 0
ARR17	1992	G	A		43 0	28 0	18 0	13 0	46 0	22 0	21 0	69 0	30 0	22 0	8 0	30 0	37 0	64 0	45 0	26 0	12 0	34 0	39 0	21 0	42 0	24 0	62 0	38 0	29 0	43 0	17 0	15 0	39 0	11 0	35 0	0 0	65 0	38 0	44 0	45 0	101 0	20 0	8 1	10 0	34 0	15 0	17 0	6 0	27 0
ARR17	1992	GACATG	AACATA		0 0	0 0	0 0	0 0	0 0	0 0	0 0	0 0	0 0	0 0	0 0	0 0	0 0	0 0	0 0	0 0	0 0	0 0	0 0	0 0	0 0	0 0	0 0	0 0	0 0	0 0	0 0	0 0	0 0	0 0	0 0	0 0	0 0	0 0	0 0	0 0	0 0	0 0	0 1	0 0	0 0	0 0	0 0	0 0	0 0
ARR17	1997	G	A		0 0	0 0	0 0	0 0	0 0	0 0	0 0	0 0	0 0	0 0	0 0	0 0	0 0	0 0	0 0	0 0	0 0	0 0	0 0	0 0	0 0	0 0	0 0	0 0	0 0	0 0	0 0	0 0	0 0	0 0	0 0	0 0	0 0	0 0	0 0	0 0	0 0	0 0	0 1	0 0	0 0	0 0	0 0	0 0	0 0
ARR17	2006	C	T		8 0	7 0	2 0	1 0	18 0	5 0	7 0	16 0	16 0	12 0	0 0	13 0	9 0	12 0	6 0	4 0	8 0	11 0	6 0	6 0	13 0	12 0	18 0	9 0	11 0	10 0	4 0	1 0	8 0	5 0	10 0	0 0	17 0	18 0	11 0	13 0	11 0	3 0	1 1	2 0	8 0	3 0	4 0	11 0	6 0
ARR17	2009	G	A		0 8	0 7	0 1	0 1	0 18	0 6	0 6	0 16	0 16	0 12	1 0	0 13	0 7	0 13	1 6	0 4	0 8	0 11	0 7	0 7	0 14	0 12	0 20	1 9	0 11	0 10	0 4	0 0	0 8	1 5	0 9	0 0	0 18	0 18	0 11	0 14	0 11	0 4	0 2	0 2	0 7	1 3	1 5	0 11	0 7
ARR17	2009	G	T		43 8	28 7	21 1	13 1	48 18	22 6	21 6	75 16	30 16	22 12	8 0	30 13	37 7	65 13	43 6	28 4	13 8	34 11	39 7	23 7	42 14	24 12	63 20	40 9	31 11	44 10	19 4	16 0	39 8	14 5	37 9	0 0	66 18	39 18	45 11	51 14	102 11	20 4	8 2	11 2	34 7	15 3	19 5	8 11	25 7
ARR17	2013	CTACATATTAGTTTTATGTATCTT	TTACATATTAGTTCTAGGTATCTC		0 0	0 0	0 0	0 0	0 0	0 0	0 0	0 0	0 0	0 0	0 0	0 0	0 0	0 0	0 0	0 0	0 0	0 0	0 0	0 0	0 0	0 0	0 0	0 0	0 0	0 0	0 0	0 0	0 0	0 0	0 0	0 0	0 0	0 0	0 0	0 0	0 0	0 0	0 1	0 0	0 0	0 0	0 0	0 0	0 0
ARR17	2013	CTACATATTAGTTTTATGTATCT	TTACATATTAGTTTTAGGTATCA		6 0	5 0	1 0	0 0	18 0	5 0	5 0	15 0	15 0	11 0	0 0	11 0	4 0	11 0	4 0	4 0	8 0	10 0	5 0	5 0	11 0	9 0	17 0	7 0	10 0	7 0	3 0	1 0	2 0	5 0	10 0	0 0	14 0	17 0	8 0	11 0	10 0	2 0	1 1	1 0	7 0	3 0	4 0	10 0	4 0
ARR17	2014	TACATATTAGTTTTATGTATCTT	AAACCATATTAGTTTTATTCCAGAACCCGC		0 0	0 0	0 0	0 0	0 0	0 0	0 0	0 0	0 0	0 0	0 0	0 0	0 0	0 0	0 0	0 0	0 0	0 0	0 0	0 0	0 0	0 0	0 0	0 0	0 0	0 0	0 0	0 0	0 0	0 0	0 0	0 0	0 0	0 0	0 0	0 0	0 0	0 0	0 1	0 0	0 0	0 0	0 0	0 0	0 0
ARR17	2014	TACATATTAGTTTTATGTAT	GACTTCTTACAATCACGTG		0 0	0 0	0 0	0 0	0 0	0 0	0 0	0 0	0 0	0 0	0 0	0 0	0 0	0 0	0 0	0 0	0 0	0 0	0 0	0 0	0 0	0 0	0 0	0 0	0 0	0 0	0 0	0 0	0 0	0 0	0 0	0 0	0 0	0 0	0 0	0 0	0 0	0 0	0 1	0 0	0 0	0 0	0 0	0 0	0 0
ARR17	2029	TGTATCT	GGTATCA		0 0	0 0	0 0	0 0	0 0	0 0	0 0	0 0	0 0	0 0	0 0	0 0	0 0	0 0	0 0	0 0	0 0	0 0	0 0	0 0	0 0	0 0	0 0	0 0	0 0	0 0	0 0	0 0	0 0	0 0	0 0	0 0	0 0	0 0	0 0	0 0	0 0	0 0	0 1	0 0	0 0	0 0	0 0	0 0	0 0
ARR17	2029	TGTATCT	GGTATCC		40 0	28 0	21 0	11 0	44 0	19 0	18 0	70 0	26 0	20 0	7 0	30 0	35 0	61 0	41 0	27 0	12 0	34 0	35 0	21 0	38 0	22 0	61 0	35 0	27 0	43 0	17 0	15 0	34 0	12 0	33 0	0 0	61 0	36 0	37 0	40 0	98 0	20 0	7 1	10 0	29 0	13 0	17 0	8 0	23 0
ARR17	2030	GTATC	ATATA		0 0	0 0	0 0	0 0	0 0	0 0	0 0	0 0	0 0	0 0	0 0	0 0	0 0	0 0	0 0	0 0	0 0	0 0	0 0	0 0	0 0	0 0	0 0	0 0	0 0	0 0	0 0	0 0	0 0	0 0	0 0	0 0	0 0	0 0	0 0	0 0	0 0	0 0	0 1	0 0	0 0	0 0	0 0	0 0	0 0
ARR17	2034	C	A		0 0	0 0	0 0	0 0	0 0	0 0	0 0	0 0	0 0	0 0	0 0	0 0	0 0	0 0	0 0	0 0	0 0	0 0	0 0	0 0	0 0	0 0	0 0	0 0	0 0	0 0	0 0	0 0	0 0	0 0	0 0	0 0	0 0	0 0	0 0	0 0	0 0	0 0	0 1	0 0	0 0	0 0	0 0	0 0	0 0
ARR17	2044	GCAATTTATGAGAACAACTGCTTCATTTCATAAAGG	TTAGTTTATGAGAACAACTACTTCATTTCATAAAGGAA		25 0	14 0	16 0	9 0	30 0	15 0	11 0	47 0	17 0	12 0	7 0	13 0	27 0	46 0	27 0	18 0	10 0	17 0	26 0	10 0	24 0	17 0	39 0	24 0	18 0	27 0	10 0	8 0	22 0	7 0	21 0	0 0	29 0	24 0	24 0	21 0	61 0	14 0	4 1	4 0	23 0	9 0	10 0	3 0	14 0
ARR17	2047	ATTTATGAGAACAACTGCTTCATTTCATAAAGGAAAAAAACATAATATGTATTAGTT	GTTTATGAGAACAACTGCTTCCTTTTATAAAGGAAAAAAAACATAATATGTACTAGTC		0 0	0 0	0 0	0 0	0 0	0 0	0 0	0 0	0 0	0 0	0 0	0 0	0 0	0 0	0 0	0 0	0 0	0 0	0 0	0 0	0 0	0 0	0 0	0 0	0 0	0 0	0 0	0 0	0 0	0 0	0 0	0 0	0 0	0 0	0 0	0 0	0 0	0 0	0 1	0 0	0 0	0 0	0 0	0 0	0 0
ARR17	2112	TTTAATGAATGTTCAATATTTAAGAGAGCATCAATTAAGAACACTTCAG	GTTAATGAATGTCCAGTAATTAAGAGAGCATCGACTAAGAATACTTTAA		10 0	8 0	4 0	4 0	11 0	7 0	6 0	14 0	7 0	2 0	3 0	5 0	6 0	13 0	4 0	6 0	3 0	12 0	8 0	3 0	7 0	3 0	16 0	10 0	8 0	7 0	2 0	5 0	5 0	5 0	5 0	0 0	15 0	7 0	7 0	4 0	24 0	7 0	1 0	1 0	12 0	1 0	4 0	1 0	3 0
ARR17	2120	A	G		0 33	0 26	0 15	0 9	0 36	0 20	0 18	0 56	0 23	0 24	0 6	0 25	0 26	0 43	0 30	0 19	0 12	0 31	0 32	0 16	0 32	0 20	0 47	0 33	0 25	0 38	0 14	0 8	0 30	0 14	0 27	0 0	0 37	0 38	0 38	0 35	0 82	0 21	0 11	0 8	0 29	0 16	0 15	0 7	0 19
ARR17	2120	A	T		0 33	0 26	0 15	0 9	0 36	0 20	0 18	0 56	0 23	0 24	0 6	0 25	0 26	0 43	0 30	0 19	0 12	0 31	0 32	0 16	0 32	0 20	0 47	0 33	0 25	0 38	0 14	0 8	0 30	0 14	0 27	0 0	0 37	0 38	0 38	0 35	0 82	0 21	0 11	0 8	0 29	0 16	0 15	0 7	0 19
ARR17	2124	TCAATATTTAAGAGAGCATCAATTAAGAACACTTCAG	CCAGTAATTAAGAGAGCATCGACTAAGAATACTTTAA		10 0	9 0	4 0	4 0	11 0	7 0	6 0	15 0	7 0	2 0	3 0	5 0	6 0	13 0	4 0	6 0	3 0	12 0	8 0	3 0	8 0	3 0	16 0	10 0	8 0	7 0	2 0	5 0	5 0	5 0	5 0	0 0	15 0	7 0	7 0	4 0	24 0	7 0	1 0	1 0	12 0	1 0	4 0	1 0	3 0
ARR17	2168	ACTTTGATGCAATGAGAATTTCATAATT	CATGATTATTGTAAGAAGAATCTATTTATGAGAAAC		0 6	0 3	0 3	0 5	0 7	0 2	0 4	0 10	0 6	0 4	0 1	0 6	0 8	0 11	0 10	0 6	0 2	0 8	0 3	0 2	0 5	0 7	0 9	0 8	0 7	0 7	0 0	0 1	0 2	0 3	0 9	0 0	0 8	0 4	0 3	0 7	0 22	0 3	0 1	0 0	0 5	2 2	0 5	0 1	0 1
ARR17	2176	G	A		0 6	0 3	0 3	0 5	0 7	0 2	0 4	0 10	0 6	0 4	0 1	0 6	0 8	0 11	0 10	0 6	0 2	0 8	0 3	0 2	0 5	0 7	0 9	0 8	0 7	0 7	0 0	0 1	0 2	0 3	0 9	0 0	0 8	0 4	0 3	0 7	0 22	0 3	0 1	0 0	0 5	0 2	0 5	0 1	0 1
ARR17	2194	T	A		0 21	0 10	0 9	0 8	0 22	0 14	0 8	0 37	0 16	0 12	0 2	0 15	0 25	0 22	0 19	0 11	0 9	0 19	0 14	0 9	0 14	0 18	0 28	0 23	0 16	0 23	0 2	0 4	0 18	0 6	0 17	0 0	0 36	0 18	0 18	0 20	0 42	0 12	0 5	0 5	0 15	2 9	0 7	0 7	0 10
ARR17	2194	T	C		0 21	0 10	0 9	0 8	0 22	0 14	0 8	0 37	0 16	0 12	0 2	0 15	0 25	0 22	0 19	0 11	0 9	0 19	0 14	0 9	0 14	0 18	0 28	0 23	0 16	0 23	0 2	0 4	0 18	0 6	0 17	0 0	0 36	0 18	0 18	0 20	0 42	0 12	0 5	0 5	0 15	0 9	0 7	0 7	0 10
ARR17	2210	ATTTTCTTTGCAAAATATTTTTATCCCATGG	TTTTTATTCCATGA		12 0	1 0	3 0	4 0	9 0	6 0	2 0	16 0	6 0	3 0	0 0	8 0	11 0	11 0	10 0	1 0	3 0	8 0	9 0	1 0	5 0	10 0	11 0	8 0	3 0	10 0	0 0	2 0	6 0	3 0	8 0	0 0	15 0	5 0	7 0	10 0	16 0	5 0	2 0	1 0	7 0	6 0	4 0	3 0	4 0
ARR17	2249	TTCATTCTAGATTTATTAATCTAATA	CATTAAAGAAAAAGTTGAAGTTGCT		0 21	0 12	0 10	0 9	0 24	0 14	0 6	0 34	0 16	0 15	0 2	0 19	0 19	0 24	0 23	0 8	2 5	0 16	0 16	0 12	0 21	0 15	0 29	0 25	0 12	0 24	0 7	0 8	0 19	0 6	0 15	0 0	0 36	0 15	0 20	0 24	0 46	0 10	0 4	0 3	0 15	0 7	0 8	0 5	0 9
ARR17	2268	TCTAATATTATATGAATATTAAAGATAAATTAAACTTTTAATAATAATAAATAT	CCATAAAAGATGTTTTTCATGATACAAATTCGAGGTTGAATCTTTTTAAAGAAA		0 35	0 19	0 15	0 11	0 34	0 16	0 9	0 57	0 21	0 17	0 6	0 25	0 30	0 41	0 38	0 21	0 11	0 20	0 24	0 19	0 36	0 18	0 40	0 31	0 21	0 35	0 13	0 11	0 30	0 11	0 29	0 0	0 52	0 25	0 34	0 34	0 69	0 15	0 6	0 7	0 23	0 11	0 12	0 7	0 21
ARR17	2268	TCTAATATTATATGAATATTAAAGATAAATTAAACTTTTAATAATAATAAAT	CCCGGTAATGTTGAGGGTTTGGATTTAATTGAACAAAATAAATTAAACAAAAAGTTCTAGG		0 35	0 19	0 15	0 11	0 34	0 16	0 9	0 57	0 21	0 17	0 6	0 25	0 30	0 41	0 38	0 21	0 11	0 20	0 24	0 19	0 36	0 18	0 40	0 31	0 21	0 35	0 13	0 11	0 30	0 11	0 29	0 0	0 52	0 25	0 34	0 34	0 69	0 15	0 6	0 7	0 23	0 11	0 12	0 7	0 21
ARR17	2269	CTAATATTATATGAATATTAAAGATAAATTAAACTTTTAATAATAATAAAT	ATAAGCTGATATGAAAACTGATAGCGACTTGAATTATTTCAAAAGCACC		0 35	0 19	0 15	0 11	0 34	0 16	0 9	0 57	0 21	0 17	0 6	0 25	0 30	0 41	0 38	0 21	0 11	0 20	0 24	0 19	0 36	0 18	0 40	0 31	0 21	0 35	0 13	0 11	0 30	0 11	0 29	0 0	0 52	0 25	0 34	0 34	0 69	0 15	0 6	0 7	0 23	0 11	0 12	0 7	0 21
ARR17	2269	CTAATATTATATGAATATTAAAGATAAATTAAACTTTTAATAATAATAAATA	TTACTATGGTGTGTGATTATTAATGTGTAAATTAAACTATTGATGGATGAATAAGAGATT		0 35	0 19	0 15	0 11	0 34	0 16	0 9	0 57	0 21	0 17	0 6	0 25	0 30	0 41	0 38	0 21	0 11	0 20	0 24	0 19	0 36	0 18	0 40	0 31	0 21	0 35	0 13	0 11	0 30	0 11	0 29	0 0	0 52	0 25	0 34	0 34	0 69	0 15	0 6	0 7	0 23	0 11	0 12	0 7	0 21
ARR17	2277	ATATGAATATTAAAGATAAATTAAACTTTTAATAATAATAAATATG	TTAACTAGATATAATGGATTAAATTGTTTAAAATAAAAAATTAGC		0 35	0 19	0 15	0 11	0 34	0 16	0 9	0 57	0 21	0 17	0 6	0 25	0 30	0 41	0 38	0 21	0 11	0 20	0 24	0 19	0 36	0 18	0 40	0 31	0 21	0 35	0 13	0 11	0 30	0 11	0 29	0 0	0 52	0 25	0 34	0 34	0 69	0 15	0 6	0 7	0 23	0 11	0 12	0 7	0 21
ARR17	2281	G	A		0 35	0 19	0 15	0 11	0 34	0 16	0 9	1 57	0 21	0 17	0 6	0 25	0 30	0 41	0 38	0 21	0 11	0 20	0 24	0 19	0 36	0 18	0 40	0 31	0 21	0 35	0 13	0 11	0 30	0 11	0 29	0 0	0 52	0 25	0 34	0 34	0 69	0 15	0 6	0 7	0 23	0 11	0 12	0 7	0 21
ARR17	2323	GATTTATATAAATATAATAATGTCATATATAATTAGAGTATATTAAACAAA	AATTTATATAGATAATTGTTAAATAAATTAGTTGTACTATTATAATAGTTTG		0 0	0 0	0 0	0 0	0 0	0 0	0 0	0 0	0 0	0 0	0 0	0 0	0 0	0 0	0 0	0 0	0 0	0 0	0 0	0 0	0 0	0 0	0 0	0 0	0 0	0 0	0 0	0 0	0 0	0 0	0 0	0 0	0 0	0 0	0 0	0 0	0 0	0 0	0 0	0 0	0 0	0 0	0 0	0 0	0 0
ARR17	2323	GATTTATATAAATATAATAATGTCATATATAATTAGAGTATATTAAACAAA	AATTTATATAGATATATAATTGATAATGAATTAAAAGAAGTATTAAAATAGATTG		0 0	0 0	0 0	0 0	0 0	0 0	0 0	0 0	0 0	0 0	0 0	0 0	0 0	0 0	0 0	0 0	0 0	0 0	0 0	0 0	0 0	0 0	0 0	0 0	0 0	0 0	0 0	0 0	0 0	0 0	0 0	0 0	0 0	0 0	0 0	0 0	0 0	0 0	0 0	0 0	0 0	0 0	0 0	0 0	0 0
ARR17	2323	GATTTATATAAATATAATAATGTCATATATAATTAGAGTATATTAAACAAAAA	AATTTGTTGAACTACCACGATTCACGAATTACCAATTTACAGTTTGGAAAAGAAACAAGG		0 0	0 0	0 0	0 0	0 0	0 0	0 0	0 0	0 0	0 0	0 0	0 0	0 0	0 0	0 0	0 0	0 0	0 0	0 0	0 0	0 0	0 0	0 0	0 0	0 0	0 0	0 0	0 0	0 0	0 0	0 0	0 0	0 0	0 0	0 0	0 0	0 0	0 0	0 0	0 0	0 0	0 0	0 0	0 0	0 0
ARR17	2323	GATTTATATAAATATAATAATGTCATATATAATTAGAGTATATTAAACAA	CATTAGACATTTGATATCTCATGGTGTTATTTCTTTGGATTTTATCAAGTATAG		0 0	0 0	0 0	0 0	0 0	0 0	0 0	0 0	0 0	0 0	0 0	0 0	0 0	0 0	0 0	0 0	0 0	0 0	0 0	0 0	0 0	0 0	0 0	0 0	0 0	0 0	0 0	0 0	0 0	0 0	0 0	0 0	0 0	0 0	0 0	0 0	0 0	0 0	0 0	0 0	0 0	0 0	0 0	0 0	0 0
ARR17	2323	GATTTATATAAATATAATAATGTCATATATAATTAGAGTATATTAAACAAA	TAAATATATTATAGAATTTTGTAACAAAATTAGATAATATTTACATT		0 0	0 0	0 0	0 0	0 0	0 0	0 0	0 0	0 0	0 0	0 0	0 0	0 0	0 0	0 0	0 0	0 0	0 0	0 0	0 0	0 0	0 0	0 0	0 0	0 0	0 0	0 0	0 0	0 0	0 0	0 0	0 0	0 0	0 0	0 0	0 0	0 0	0 0	0 0	0 0	0 0	0 0	0 0	0 0	0 0
ARR17	2323	GATTTATATAAATATAATAATGTCATATATAATTAGAGTATATTAAACAAA	TATTTATATAAATATAATAATATCATATATAATTAGAGTATATTAAACTAAC		6 0	6 0	3 0	0 0	13 0	5 0	3 0	12 0	11 0	6 0	0 0	8 0	8 0	10 0	7 0	2 0	5 0	7 0	4 0	7 0	13 0	10 0	18 0	7 0	8 0	7 0	4 0	0 0	8 0	5 0	7 0	0 0	12 0	11 0	8 0	11 0	10 0	2 0	1 0	4 0	5 0	3 0	3 0	10 0	7 0
ARR17	2323	GATTTATATAAATATAATAATGTCATATATAATTAGAGTATATTAAACAAAA	TATTTATATAAATATAATAATGTCATATATAATTAGAGTATATTAAACTAACG		0 0	0 0	0 0	0 0	0 0	0 0	0 0	0 0	0 0	0 0	0 0	0 0	0 0	0 0	0 0	0 0	0 0	0 0	0 0	0 0	0 0	0 0	0 0	0 0	0 0	0 0	0 0	0 0	0 0	0 0	0 0	0 0	0 0	0 0	0 0	0 0	0 0	0 0	0 0	0 0	0 0	0 0	0 0	0 0	0 0
ARR17	2325	TTTATATAAATATAATAATGTCATATATAATTAGAGTATATTAAACAAAAA	AAGAGTCCATATATAAATCAACAATGCTAGAACTAATTAGAGTAGTTTAAAGTAAAG		0 0	0 0	0 0	0 0	0 0	0 0	0 0	0 0	0 0	0 0	0 0	0 0	0 0	0 0	0 0	0 0	0 0	0 0	0 0	0 0	0 0	0 0	0 0	0 0	0 0	0 0	0 0	0 0	0 0	0 0	0 0	0 0	0 0	0 0	0 0	0 0	0 0	0 0	0 0	0 0	0 0	0 0	0 0	0 0	0 0
ARR17	2325	TTTATATAAATATAATAATGTCATATATAATTAGAGTATATTAAACAAAAA	AGGATGATACAAATCAAGTCATGTCTGAATTTGGCTTTAAAATAGTTGCTAACCAGTTT		0 0	0 0	0 0	0 0	0 0	0 0	0 0	0 0	0 0	0 0	0 0	0 0	0 0	0 0	0 0	0 0	0 0	0 0	0 0	0 0	0 0	0 0	0 0	0 0	0 0	0 0	0 0	0 0	0 0	0 0	0 0	0 0	0 0	0 0	0 0	0 0	0 0	0 0	0 0	0 0	0 0	0 0	0 0	0 0	0 0
ARR17	2325	TTTATATAAATATAATAATGTCATATATAATTAGAGTATATTAAAC	ATCATAGTAATGGTAACGTAACAATGGTAATTAAGAACTAATTTATGAAAGAG		0 0	0 0	0 0	0 0	0 0	0 0	0 0	0 0	0 0	0 0	0 0	0 0	0 0	0 0	0 0	0 0	0 0	0 0	0 0	0 0	0 0	0 0	0 0	0 0	0 0	0 0	0 0	0 0	0 0	0 0	0 0	0 0	0 0	0 0	0 0	0 0	0 0	0 0	0 0	0 0	0 0	0 0	0 0	0 0	0 0
ARR17	2328	ATATAAATATAATAATGTCATATATAATTAGAGTATATT	GTGGCAATATTATATGTCATTCTTTTACCAAGATAGTG		0 0	0 0	0 0	0 0	0 0	0 0	0 0	0 0	0 0	0 0	0 0	0 0	0 0	0 0	0 0	0 0	0 0	0 0	0 0	0 0	0 0	0 0	0 0	0 0	0 0	0 0	0 0	0 0	0 0	0 0	0 0	0 0	0 0	0 0	0 0	0 0	0 0	0 0	0 0	0 0	0 0	0 0	0 0	0 0	0 0
ARR17	2332	AAATATAATAATGTCATATATAATTAGAGTATATTAAACAAAA	GTATACACAATAACAGAAAATTAGATACATACAAGG		0 0	0 0	0 0	0 0	0 0	0 0	0 0	0 0	0 0	0 0	0 0	0 0	0 0	0 0	0 0	0 0	0 0	0 0	0 0	0 0	0 0	0 0	0 0	0 0	0 0	0 0	0 0	0 0	0 0	0 0	0 0	0 0	0 0	0 0	0 0	0 0	0 0	0 0	0 0	0 0	0 0	0 0	0 0	0 0	0 0
ARR17	2344	GTCATATATAATTAGAGTATATTAAACAAA	ATCATATATAATTAGAGTATATTAAACTAAC		6 0	7 0	3 0	0 0	16 0	4 0	3 0	15 0	14 0	9 0	0 0	10 0	9 0	11 0	7 0	2 0	5 0	7 0	4 0	7 0	11 0	9 0	20 0	6 0	7 0	6 0	4 0	0 0	8 0	5 0	8 0	0 0	12 0	13 0	9 0	14 0	12 0	2 0	0 1	4 0	5 0	3 0	3 0	11 0	7 0
ARR17	2344	GTCATATATAATTAGAGTATATTAAACAAAAATAACATTGTATGGTTTCTCTC	TTTAGATAGAAATCAAGCATGCAATACTAGTTATAACATTCCACGACTTACTGT		0 0	0 0	0 0	0 0	0 0	0 0	0 0	0 0	0 0	0 0	0 0	0 0	0 0	0 0	0 0	0 0	0 0	0 0	0 0	0 0	0 0	0 0	0 0	0 0	0 0	0 0	0 0	0 0	0 0	0 0	0 0	0 0	0 0	0 0	0 0	0 0	0 0	0 0	0 1	0 0	0 0	0 0	0 0	0 0	0 0
ARR17	2345	TCATATATAATTAGAGTATATTAAACAAAAATAACATTGTATGGTTTCTCTCAA	GTGTTATTTCTTTGGATTTTATCAAGTATAGAAATAACATTACGGATTCGCTCACT		0 0	0 0	0 0	0 0	0 0	0 0	0 0	0 0	0 0	0 0	0 0	0 0	0 0	0 0	0 0	0 0	0 0	0 0	0 0	0 0	0 0	0 0	0 0	0 0	0 0	0 0	0 0	0 0	0 0	0 0	0 0	0 0	0 0	0 0	0 0	0 0	0 0	0 0	0 1	0 0	0 0	0 0	0 0	0 0	0 0
ARR17	2346	CATATATAATTAGAGTATATTAAACAAAAATAACATTGTATGGTTTCTCTC	GCTATGAATTTGAAGATCCATTTTAATAGGAAGATGACAACCCTGCGAGATTTCTTATA		0 0	0 0	0 0	0 0	0 0	0 0	0 0	0 0	0 0	0 0	0 0	0 0	0 0	0 0	0 0	0 0	0 0	0 0	0 0	0 0	0 0	0 0	0 0	0 0	0 0	0 0	0 0	0 0	0 0	0 0	0 0	0 0	0 0	0 0	0 0	0 0	4 0	0 0	0 1	0 0	0 0	0 0	0 0	0 0	0 0
ARR17	2347	ATATATAATTAGAGTATATTAAACAAAAATAACATTGTATGGTT	TGAATTTGGCTTTAAAATAGTTGCTAACCAGTTTTAAGAGGTCATGCATA		0 0	0 0	0 0	0 0	0 0	0 0	0 0	0 0	0 0	0 0	0 0	0 0	0 0	0 0	0 0	0 0	0 0	0 0	0 0	0 0	0 0	0 0	0 0	0 0	0 0	0 0	0 0	0 0	0 0	0 0	0 0	0 0	0 0	0 0	0 0	0 0	4 0	0 0	0 1	0 0	0 0	0 0	0 0	0 0	0 0
ARR17	2354	ATTAGAGTATATTAAACAAAA	TAATTAGAGTATATTAAACTAACG		0 0	0 0	0 0	0 0	0 0	0 0	0 0	0 0	0 0	0 0	0 0	0 0	0 0	0 0	0 0	0 0	0 0	0 0	0 0	0 0	0 0	0 0	0 0	0 0	0 0	0 0	0 0	0 0	0 0	0 0	0 0	0 0	0 0	0 0	0 0	0 0	0 0	0 0	0 1	0 0	0 0	0 0	0 0	0 0	0 0
ARR17	2357	AGAGTATATTAAACAAAA	TGAGTATATTAAACTAACG		0 0	0 0	0 0	0 0	0 0	0 0	0 0	0 0	0 0	0 0	0 0	0 0	0 0	0 0	0 0	0 0	0 0	0 0	0 0	0 0	0 0	0 0	0 0	0 0	0 0	0 0	0 0	0 0	0 0	0 0	0 0	0 0	0 0	0 0	0 0	0 0	0 0	0 0	0 1	0 0	0 0	0 0	0 0	0 0	0 0
ARR17	2371	AAAAAT	TAACAAC		0 0	0 0	0 0	0 0	0 0	0 0	0 0	0 0	0 0	0 0	0 0	0 0	0 0	0 0	0 0	0 0	0 0	0 0	0 0	0 0	0 0	0 0	0 0	0 0	0 0	0 0	0 0	0 0	0 0	0 0	0 0	0 0	0 0	0 0	0 0	0 0	0 0	0 0	0 1	0 0	0 0	0 0	0 0	0 0	0 0
ARR17	2371	AAAAATAACATTGT	TAACAACAACATTGC		42 0	23 0	19 0	11 0	36 0	18 0	15 0	66 0	28 0	17 0	8 0	30 0	33 0	50 0	42 0	22 0	10 0	29 0	29 0	20 0	36 0	17 0	49 0	36 0	25 0	37 0	16 0	13 0	39 0	9 0	29 0	0 0	56 0	33 0	36 0	43 0	82 0	15 0	7 1	6 0	28 0	9 0	17 0	7 0	25 0
ARR17	2371	AAAA	TAACG		0 0	0 0	0 0	0 0	0 0	0 0	0 0	0 0	0 0	0 0	0 0	0 0	0 0	0 0	0 0	0 0	0 0	0 0	0 0	0 0	0 0	0 0	0 0	0 0	0 0	0 0	0 0	0 0	0 0	0 0	0 0	0 0	0 0	0 0	0 0	0 0	0 0	0 0	0 1	0 0	0 0	0 0	0 0	0 0	0 0
ARR17	2371	AAAA	TAACT		0 0	0 0	0 0	0 0	0 0	0 0	0 0	0 0	0 0	0 0	0 0	0 0	0 0	0 0	0 0	0 0	0 0	0 0	0 0	0 0	0 0	0 0	0 0	0 0	0 0	0 0	0 0	0 0	0 0	0 0	0 0	0 0	0 0	0 0	0 0	0 0	0 0	0 0	0 1	0 0	0 0	0 0	0 0	0 0	0 0
ARR17	2429	G	A		0 192	0 278	0 302	0 168	0 231	0 267	0 236	0 251	0 196	0 240	1 562	0 214	0 276	0 304	0 273	0 233	0 192	0 358	0 217	0 235	0 333	0 318	0 309	0 162	0 346	0 358	0 341	0 358	1 230	0 280	0 212	0 327	1 210	1 367	0 295	0 194	0 390	0 314	0 583	0 269	0 441	2 470	0 235	0 218	1 224
ARR17	2462	A	T		0 192	0 278	0 302	0 168	1 231	0 267	0 236	0 251	0 196	0 240	0 562	0 214	0 276	0 304	0 273	0 233	0 192	0 358	0 217	0 235	0 333	0 318	0 309	0 162	0 346	0 358	0 341	0 358	0 230	0 280	0 212	0 327	0 210	0 367	0 295	0 194	0 390	0 314	0 583	0 269	0 441	1 470	0 235	0 218	0 224
ARR17	2484	G	A		0 194	0 281	0 312	0 177	0 237	0 272	0 241	0 259	0 209	0 244	0 588	0 224	2 280	0 310	0 273	0 242	0 205	0 368	0 225	0 238	0 344	1 325	0 314	1 163	0 361	0 367	0 345	0 370	0 244	0 289	0 214	0 333	0 221	0 374	0 303	1 200	0 404	0 328	0 593	0 277	1 454	0 481	0 248	0 221	0 239
ARR17	2490	C	A		0 191	0 281	0 315	0 177	0 238	0 278	0 242	0 257	0 209	0 243	0 588	0 224	0 284	0 306	0 277	0 240	0 205	0 367	0 226	0 235	0 342	0 326	0 312	0 167	0 361	0 366	0 344	0 368	0 243	0 289	0 215	0 339	0 222	0 377	0 308	0 203	0 403	0 325	0 595	0 278	0 454	0 478	0 245	0 218	0 238
ARR17	2490	C	T		0 191	0 281	0 315	0 177	0 238	0 278	0 242	1 257	0 209	0 243	0 588	0 224	0 284	0 306	0 277	0 240	0 205	0 367	0 226	0 235	0 342	0 326	0 312	0 167	0 361	0 366	0 344	0 368	0 243	0 289	0 215	0 339	0 222	1 377	0 308	0 203	0 403	0 325	0 595	1 278	0 454	0 478	0 245	0 218	0 238
ARR17	2498	G	T		108 72	142 117	166 133	97 70	120 100	162 105	122 105	137 111	108 85	126 106	302 256	104 107	146 119	166 126	143 118	121 112	97 89	183 160	120 92	134 88	198 128	172 139	164 131	82 74	190 145	189 154	178 148	193 154	118 113	151 115	112 86	181 143	108 97	213 149	157 129	94 95	203 180	182 132	311 248	147 115	228 188	235 210	136 100	106 95	114 98
ARR17	2513	T	A		0 72	0 117	0 133	1 70	0 100	0 105	0 105	0 111	0 85	0 106	0 256	0 107	0 119	0 126	0 118	0 112	0 89	0 160	0 92	0 88	0 128	0 139	0 131	0 74	0 145	0 154	0 148	0 154	0 113	0 115	0 86	0 143	0 97	0 149	0 129	0 95	0 180	0 132	0 248	0 115	0 188	0 210	0 100	1 95	0 98
ARR17	2518	A	AT		1 72	0 117	0 133	0 70	0 100	0 105	0 105	0 111	0 85	0 106	0 256	0 107	0 119	0 126	0 118	1 112	0 89	0 160	0 92	0 88	0 128	0 139	0 131	0 74	0 145	0 154	0 148	0 154	0 113	0 115	0 86	0 143	0 97	0 149	0 129	0 95	0 180	0 132	0 248	0 115	0 188	1 210	0 100	0 95	0 98
ARR17	2530	T	C		0 72	0 117	0 133	0 70	0 100	0 105	0 105	0 111	0 85	0 106	0 256	0 107	0 119	0 126	0 118	0 112	0 89	1 160	1 92	0 88	0 128	0 139	0 131	0 74	0 145	0 154	0 148	0 154	0 113	0 115	0 86	0 143	0 97	0 149	0 129	0 95	1 180	0 132	0 248	0 115	0 188	0 210	0 100	0 95	0 98
ARR17	2536	A	G		0 179	0 261	0 298	0 164	0 221	0 262	0 220	0 250	0 190	0 225	0 545	0 210	0 264	0 288	0 252	0 223	0 195	0 341	0 211	0 222	0 321	0 298	0 288	0 156	0 334	0 339	0 329	0 348	0 216	0 273	0 199	0 317	1 203	0 355	0 286	0 188	0 372	0 309	0 551	0 259	2 413	0 448	0 217	0 200	0 209
ARR17	2567	ATTT	GTGG		0 181	0 260	0 297	0 165	0 213	0 260	0 226	0 248	0 194	0 228	0 554	0 212	0 260	0 288	0 258	0 223	0 193	0 348	0 212	0 213	0 319	0 303	0 301	0 153	0 332	0 343	0 328	0 345	0 214	0 274	0 198	0 322	0 205	0 358	0 288	0 191	0 372	0 305	0 554	0 266	0 414	0 449	0 229	0 201	0 209
ARR17	2575	AATAT	TGTAC		0 181	0 263	0 298	0 161	0 218	0 258	0 221	0 247	0 191	0 224	0 551	0 212	0 264	0 291	0 260	0 221	0 191	0 344	0 213	0 214	0 319	0 306	0 298	0 156	0 330	0 339	0 330	0 342	0 218	0 273	0 197	0 322	0 205	0 359	0 289	0 190	0 380	0 303	0 559	0 263	0 417	0 455	0 230	0 202	0 215
ARR17	2581	T	G		68 105	103 144	115 163	67 92	82 128	86 155	84 125	99 136	73 109	85 122	203 298	92 109	98 147	98 167	96 146	86 119	78 107	142 191	82 122	75 126	113 187	119 174	122 156	64 78	128 186	131 198	130 184	136 191	87 113	106 155	71 112	125 184	91 106	123 208	112 152	80 96	165 195	107 175	217 312	101 148	157 231	181 251	83 129	78 107	76 120
ARR17	2589	AAACAGGTGCATGGAGGGAGGAGCTCAAGAATTCTTG	GAAACAGGTCCAGCAGCGATGTCTCCTCCGCAGGCCAGT		0 120	0 191	0 232	0 120	0 143	0 184	0 146	0 180	0 132	0 147	0 390	0 150	0 176	0 212	0 175	0 152	0 130	0 242	0 147	0 136	0 217	0 229	0 215	0 101	0 237	0 252	0 229	0 238	0 129	0 202	0 131	0 222	0 134	0 251	0 211	0 131	0 281	0 230	0 405	0 192	0 278	0 341	0 142	0 137	0 117
ARR17	2628	GAAG	C		0 153	0 213	0 261	0 151	0 177	0 212	0 166	0 222	0 164	0 171	0 465	0 175	0 213	0 243	0 213	0 186	0 152	0 276	0 181	0 155	0 255	0 275	0 252	0 126	0 280	0 292	0 267	0 275	0 165	0 234	0 161	0 259	0 163	0 302	0 248	0 157	0 328	0 262	0 459	0 235	0 328	0 407	0 171	0 167	0 149
ARR17	2635	CTTCAGCTATCAGATGC	GTATGGACCTTCAATGG		0 127	0 167	0 210	0 119	0 142	0 155	0 128	0 176	0 131	0 134	0 392	0 136	0 163	0 201	0 171	0 146	0 125	0 219	0 144	0 125	0 207	0 222	0 187	0 100	0 220	0 233	0 212	0 224	0 127	0 187	0 118	0 215	0 143	0 234	0 194	0 131	0 265	0 206	0 365	0 206	0 264	0 324	0 135	0 126	0 106
ARR17	2636	TTCAGCTATCAGAT	ATCAGCACAGAC		0 127	0 167	0 210	0 119	0 142	0 155	0 128	0 176	0 131	0 134	0 392	0 136	0 163	0 201	0 171	0 146	0 125	0 219	0 144	0 125	0 207	0 222	0 187	0 100	0 220	0 233	0 212	0 224	0 127	0 187	0 118	0 215	0 143	0 234	0 194	0 131	0 265	0 206	0 365	0 206	0 264	0 324	0 135	0 126	0 106
ARR17	2638	C	G		0 150	0 216	0 265	0 149	0 171	0 204	0 160	0 215	0 161	0 174	0 468	0 178	0 219	0 246	0 221	0 196	0 148	0 267	0 176	0 161	0 256	0 279	0 246	0 126	0 275	0 294	0 279	0 284	0 156	0 236	0 160	0 248	0 171	0 297	0 252	0 164	0 336	0 261	0 467	0 231	0 336	0 408	0 181	0 159	0 155
ARR17	2640	GCTATCAGATGC	CCTTCAATGG		0 129	0 187	0 224	0 129	0 151	0 163	0 137	0 186	0 142	0 145	0 414	0 150	0 172	0 214	0 181	0 161	0 132	0 233	0 154	0 133	0 220	0 236	0 195	0 103	0 232	0 251	0 226	0 247	0 131	0 198	0 126	0 220	0 152	0 249	0 212	0 145	0 281	0 221	0 384	0 215	0 282	0 348	0 148	0 135	0 118
ARR17	2642	TATCAGAT	ACAGAC		0 129	0 187	0 224	0 129	0 151	0 163	0 137	0 186	0 142	0 145	0 414	0 150	0 172	0 214	0 181	0 161	0 132	0 233	0 154	0 133	0 220	0 236	0 195	0 103	0 232	0 251	0 226	0 247	0 131	0 198	0 126	0 220	0 152	0 249	0 212	0 145	0 281	0 221	0 384	0 215	0 282	0 348	0 148	0 135	0 118
ARR17	2688	T	C		0 107	0 156	0 187	0 109	0 137	0 148	0 131	0 165	0 135	0 149	0 349	0 144	0 166	0 192	0 168	0 154	0 120	0 204	0 144	0 139	0 199	0 207	0 174	0 105	0 199	0 224	0 201	0 225	0 152	1 177	0 128	0 188	0 127	0 223	0 186	1 128	0 254	0 203	0 363	0 170	0 267	0 285	0 156	1 142	0 131
ARR17	2689	T	C		0 35	0 75	0 89	0 48	0 66	0 72	0 52	0 75	0 57	0 69	0 154	0 71	0 72	0 81	0 69	1 77	0 60	0 79	0 70	0 64	0 89	1 89	0 83	0 50	0 97	0 108	0 98	0 106	0 76	0 85	0 58	0 95	0 66	0 97	0 95	0 64	1 121	0 82	0 173	0 72	0 116	0 130	0 65	0 57	0 63
ARR17	2689	T	G		74 35	90 75	98 89	62 48	76 66	90 72	86 52	92 75	79 57	85 69	205 154	78 71	101 72	121 81	109 69	77 77	66 60	133 79	77 70	75 64	119 89	122 89	97 83	58 50	109 97	121 108	109 98	127 106	78 76	101 85	76 58	106 95	65 66	132 97	101 95	71 64	131 121	128 82	202 173	102 72	164 116	171 130	88 65	86 57	76 63
ARR17	2701	C	G		0 134	0 189	0 221	0 121	0 159	0 192	0 163	0 188	0 161	0 181	0 410	0 170	0 199	0 221	0 203	0 174	0 138	0 248	0 166	0 164	0 236	0 247	0 209	0 121	0 242	0 262	0 247	0 262	0 177	0 207	0 158	0 236	0 161	0 260	0 222	0 149	0 304	0 227	0 432	0 200	0 313	0 340	0 182	0 162	0 157
ARR17	2704	G	C		1 147	0 207	0 241	0 133	0 176	0 211	0 176	0 205	0 173	0 194	0 438	0 180	0 216	0 242	0 220	0 192	0 152	0 273	0 179	0 179	0 257	0 270	0 233	0 131	0 265	0 287	0 263	0 287	0 187	0 228	0 164	0 266	0 179	0 287	0 230	0 158	0 338	0 250	0 469	0 217	0 334	1 366	0 195	0 175	0 173
ARR17	2711	T	A		55 91	95 110	110 130	60 78	83 95	85 124	77 103	93 113	72 98	93 101	203 238	90 87	95 117	103 141	92 127	96 93	75 78	111 159	82 103	86 89	115 146	114 161	113 129	60 69	129 139	136 149	120 136	136 156	94 91	104 126	69 91	121 143	89 89	124 171	115 122	74 83	158 173	104 157	215 251	101 122	148 184	159 205	82 113	81 94	81 91
ARR17	2724	CGAATT	C		121 0	178 0	205 0	120 0	156 0	178 0	148 0	188 0	150 0	164 0	396 0	160 0	186 0	215 0	193 0	177 0	134 0	239 0	156 0	154 0	235 0	229 0	199 0	117 0	233 0	251 0	228 0	255 0	166 0	191 0	152 0	224 0	153 0	241 0	206 0	145 0	293 0	219 0	411 0	193 0	288 0	326 1	175 0	157 0	159 0
ARR17	2731	A	C		0 167	0 240	0 262	0 157	0 199	0 240	0 196	0 233	0 183	0 212	0 503	0 196	0 250	0 268	0 240	0 218	0 175	0 313	0 204	0 201	0 288	0 298	0 257	0 149	0 304	0 321	0 289	0 318	0 211	0 251	0 189	0 289	0 199	0 318	0 261	0 180	0 361	2 286	0 520	0 243	0 377	0 408	0 217	0 191	0 208
ARR17	2733	C	T		0 167	0 240	0 260	0 158	0 201	0 242	0 199	0 231	0 182	0 213	0 503	0 197	0 249	0 270	0 238	0 218	0 175	0 314	0 202	0 200	0 287	0 298	0 256	0 148	0 304	0 321	0 289	0 318	0 213	0 253	0 188	0 290	0 198	0 316	0 262	0 181	0 361	0 287	0 521	0 244	0 376	0 411	0 216	0 195	0 206
ARR17	2740	AAAAGATATCAGAAAGAGAGACAAGAAGGG	CAAATATTCAAATTATAGAGATTTAAAGGT		0 87	0 117	0 128	0 82	0 101	0 127	0 106	0 119	0 100	0 99	0 239	0 97	0 131	0 137	0 130	0 101	0 82	0 165	0 111	0 98	0 142	0 165	0 111	0 66	0 147	0 160	0 149	0 165	0 99	0 137	0 91	0 153	0 90	0 165	0 122	0 88	0 178	0 161	0 264	0 124	0 191	0 205	0 112	0 96	0 104
ARR17	2740	AAAAGATATCAGAAAGAGAGACAA	TAGAGCTCTCGGCAAAAGCTTCAAG		0 87	0 117	0 128	0 82	0 101	0 127	0 106	0 119	0 100	0 99	0 239	0 97	0 131	0 137	0 130	0 101	0 82	0 165	0 111	0 98	0 142	0 165	0 111	0 66	0 147	0 160	0 149	0 165	0 99	0 137	0 91	0 153	0 90	0 165	0 122	0 88	0 178	0 161	0 264	0 124	0 191	0 205	0 112	0 96	0 104
ARR17	2742	AAGATATCAGAAAGAGAGACAAGAAGGG	CAATGATGATCAACTGAAATGAAGAAGGA		0 87	0 117	0 128	0 82	0 101	0 127	0 106	0 119	0 100	0 99	0 239	0 97	0 131	0 137	0 130	0 101	0 82	0 165	0 111	0 98	0 142	0 165	0 111	0 66	0 147	0 160	0 149	0 165	0 99	0 137	0 91	0 153	0 90	0 165	0 122	0 88	0 178	0 161	0 264	0 124	0 191	0 205	0 112	0 96	0 104
ARR17	2744	GATATCAGAAAGAGAGACAAGAAGGG	TCATCCAAGAAAGTATGTAAGCATGT		0 87	0 117	0 128	0 82	0 101	0 127	2 106	0 119	0 100	0 99	0 239	0 97	0 131	0 137	0 130	0 101	0 82	0 165	0 111	0 98	0 142	0 165	0 111	0 66	0 147	0 160	0 149	0 165	0 99	0 137	0 91	0 153	0 90	0 165	0 122	0 88	32 178	8 161	30 264	0 124	0 191	8 205	0 112	0 96	0 104
ARR17	2762	AA	GG		0 87	0 117	0 128	0 82	1 101	0 127	1 106	0 119	0 100	0 99	0 239	0 97	1 131	1 137	0 130	0 101	1 82	0 165	0 111	0 98	1 142	0 165	0 111	0 66	0 147	0 160	0 149	0 165	0 99	0 137	0 91	1 153	0 90	0 165	1 122	0 88	0 178	1 161	0 264	0 124	0 191	2 205	0 112	0 96	0 104
ARR17	2763	A	G		53 87	100 117	106 128	59 82	82 101	86 127	71 106	93 119	67 100	91 99	197 239	87 97	100 131	110 137	83 130	93 101	74 82	113 165	77 111	80 98	115 142	101 165	107 111	63 66	123 147	136 160	115 149	118 165	92 99	97 137	72 91	111 153	84 90	120 165	107 122	74 88	146 178	101 161	205 264	100 124	147 191	165 205	83 112	78 96	82 104
ARR17	2770	GAA	CAG		0 188	0 267	0 294	0 171	0 227	0 264	0 224	0 251	0 208	0 235	0 550	0 215	0 274	0 297	0 256	0 230	0 192	0 346	0 222	0 221	0 318	0 321	0 302	0 159	0 341	0 352	0 334	0 357	0 221	0 271	0 204	0 318	0 216	0 352	0 290	0 195	0 418	0 320	0 605	0 262	0 420	0 461	0 239	0 219	0 229
ARR17	2771	AA	TT		0 188	0 267	0 294	0 171	0 227	0 264	0 224	0 251	0 208	0 235	0 550	0 215	0 274	0 297	0 256	0 230	0 192	0 346	0 222	0 221	0 318	0 321	0 302	0 159	0 341	0 352	0 334	0 357	0 221	0 271	0 204	0 318	0 216	0 352	0 290	0 195	0 418	0 320	0 605	0 262	0 420	0 461	0 239	0 219	0 229
ARR17	2774	ATGTTGAATTGGAGGCGTAATTCTAGGGCTACTGCAATCAATAGAAGTTGTTTAACTTATGTGGGTTATG	GCATTAATACAAGGCTAGTTGTAAGCCTCTTTTTCAACTCCTGTAAGCTTTGTTCACATTCTCTCGACCATTCC		0 86	0 110	0 141	0 79	0 97	0 127	0 95	0 116	0 110	0 101	0 260	0 97	0 123	0 143	0 127	0 91	0 77	0 162	0 102	0 96	0 123	0 153	0 125	0 52	0 152	0 146	0 147	0 167	0 100	0 122	0 87	0 141	0 87	0 162	0 128	0 80	0 159	0 145	0 259	0 108	0 195	0 198	0 112	0 90	0 100
ARR17	2775	TGTTGAATTGGAGGCGTAATTCTAGGGCTACTGCAATCAATAGAAGTTGTTTAACTTATGTGGGTTATG	AAATGGATTGAATTAAACTAGAGGAATGAGGAAAACAAGATATTGCAGTTTCCCCTCTTGTTTTCCT		0 86	0 110	0 141	0 79	0 97	0 127	0 95	0 116	0 110	0 101	0 260	0 97	0 123	0 143	0 127	0 91	0 77	0 162	0 102	0 96	0 123	0 153	0 125	0 52	0 152	0 146	0 147	0 167	0 100	0 122	0 87	0 141	0 87	0 162	0 128	0 80	0 159	0 145	0 259	0 108	0 195	0 198	0 112	0 90	0 100
ARR17	2775	TGTTGAATTGGAGGCGTAATTCTAGGGCTACTGCAATCAATAGAAGTTGTTTAACTTATGTGGGTTATG	GAAATGATACATATTTTAGCATGCAAAATATGTATCATTTCTTTTTTCCTTCTT		0 86	0 110	0 141	0 79	0 97	0 127	0 95	0 116	0 110	0 101	0 260	0 97	0 123	0 143	0 127	0 91	0 77	0 162	0 102	0 96	0 123	0 153	0 125	0 52	0 152	0 146	0 147	0 167	0 100	0 122	0 87	0 141	0 87	0 162	0 128	0 80	0 159	0 145	0 259	0 108	0 195	0 198	0 112	0 90	0 100
ARR17	2775	TGTTGAATTGGAGGCGTAATTCTAGGGCTACTGCAATCAATAGAAGTTGTTTAACTTATGTGGGTTATG	GGTTGCATCGAAAGCCCTTAAGGGAGAGCTCAGGTAATTACAATATCTTTTATCTTATTGCCATCTTTATCTTTTC		0 86	0 110	0 141	0 79	0 97	0 127	0 95	0 116	0 110	0 101	0 260	0 97	0 123	0 143	0 127	0 91	0 77	0 162	0 102	0 96	0 123	0 153	0 125	0 52	0 152	0 146	0 147	0 167	0 100	0 122	0 87	0 141	0 87	0 162	0 128	0 80	0 159	0 145	0 259	0 108	0 195	0 198	0 112	0 90	0 100
ARR17	2776	GTTGAATTGGAGGCGTAATTCTAGGGCTACTGCAATCAATAGAAGTTGTTTAACTTATGTGGGTTATG	ATTGAAGCAGTAGTAAGTCTCTGTTTTAGCTCCTGAAAACTTTTTTCACATTTTTTTGACTAGATC		0 86	0 110	0 141	0 79	0 97	0 127	0 95	0 116	0 110	0 101	0 260	0 97	0 123	0 143	0 127	0 91	0 77	0 162	0 102	0 96	0 123	0 153	0 125	0 52	0 152	0 146	0 147	0 167	0 100	0 122	0 87	0 141	0 87	0 162	0 128	0 80	0 159	0 145	0 259	0 108	0 195	0 198	0 112	0 90	0 100
ARR17	2777	TTGAATTGGAGGCGTAATTCTAGGGCTACTGCAATCAATAGAAGTTGTTTAACTTATGTGGGTTAT	AAAATGGATTTGGGTTCTTTTTCTCAAATAAAAAAGGGAGAATTTACGTG		0 86	0 110	0 141	0 79	0 97	0 127	0 95	0 116	0 110	0 101	0 260	0 97	0 123	0 143	0 127	0 91	0 77	0 162	0 102	0 96	0 123	0 153	0 125	0 52	0 152	0 146	0 147	0 167	0 100	0 122	0 87	0 141	0 87	0 162	0 128	0 80	0 159	0 145	0 259	0 108	0 195	0 198	0 112	0 90	0 100
ARR17	2777	TTGAATTGGAGGCGTAATTCTAGGGCTACTGCAATCAATAGAAGTTGTTTAACTTATGTGGGTTATG	AATAGATATGATCATTTATGTATGTACCATATGTACATACATAAATGATCATATCTATT		0 86	0 110	0 141	0 79	0 97	0 127	0 95	0 116	0 110	0 101	0 260	0 97	0 123	0 143	0 127	0 91	0 77	0 162	0 102	0 96	0 123	0 153	0 125	0 52	0 152	0 146	0 147	0 167	0 100	0 122	0 87	0 141	0 87	0 162	0 128	0 80	0 159	0 145	0 259	0 108	0 195	0 198	0 112	0 90	0 100
ARR17	2777	TTGAATTGGAGGCGTAATTCTAGGGCTACTGCAATCAATAGAAGTTGTTTAACTTATGTGGGTTA	AATTTGGTATTCTTCTTTTATCATCCTTTCAAGTGACATGTTGGTTAGCTCATAGTTGTAGGTGG		0 86	0 110	0 141	0 79	0 97	0 127	1 95	0 116	0 110	0 101	0 260	0 97	0 123	0 143	0 127	0 91	0 77	0 162	0 102	0 96	0 123	0 153	0 125	0 52	0 152	0 146	0 147	0 167	0 100	0 122	0 87	0 141	0 87	0 162	0 128	0 80	17 159	5 145	20 259	0 108	0 195	4 198	0 112	0 90	0 100
ARR17	2778	T	TA		0 86	0 110	0 141	0 79	0 97	0 127	0 95	0 116	0 110	0 101	0 260	0 97	0 123	0 143	0 127	0 91	0 77	0 162	0 102	0 96	0 123	0 153	0 125	0 52	0 152	0 146	0 147	0 167	0 100	0 122	0 87	0 141	0 87	0 162	0 128	0 80	0 159	0 145	0 259	0 108	0 195	0 198	0 112	0 90	0 100
ARR17	2787	GGCGTAATTCTAGGGCTACTGCAATCAATAGAAGTTGTTTAACTTATGTGGGTTATG	TTAAACTAGAGGAATGAGGAAAACAAGATATTGCAGTTTCCCCTCTTGTTTTCCT		0 0	0 0	0 0	0 0	0 0	0 0	0 0	0 0	0 0	0 0	0 0	0 0	0 0	0 0	0 0	0 0	0 0	0 0	0 0	0 0	0 0	0 0	0 0	0 0	0 0	0 0	0 0	0 0	0 0	0 0	0 0	0 0	0 0	0 0	0 0	0 0	0 0	0 0	0 0	0 0	0 0	0 0	0 0	0 0	0 0
ARR17	2829	C	A		0 86	0 110	0 141	0 79	0 97	0 127	0 95	0 116	0 110	0 101	0 260	0 97	0 123	0 143	0 127	0 91	0 77	0 162	0 102	0 96	0 123	0 153	0 125	0 52	0 152	0 146	0 147	0 167	0 100	0 122	0 87	0 141	0 87	0 162	0 128	0 80	0 159	0 145	0 259	0 108	0 195	0 198	0 112	0 90	0 100
ARR17	2839	T	C		0 86	0 110	0 141	0 79	0 97	0 127	1 95	0 116	0 110	1 101	1 260	0 97	0 123	0 143	1 127	0 91	1 77	0 162	0 102	2 96	0 123	0 153	0 125	0 52	0 152	0 146	1 147	0 167	0 100	0 122	0 87	0 141	0 87	0 162	0 128	1 80	0 159	0 145	1 259	0 108	0 195	0 198	1 112	0 90	0 100
ARR17	2839	TTA	CTG		63 86	106 110	104 141	57 79	81 97	98 127	69 95	93 116	66 110	87 101	194 260	90 97	100 123	107 143	86 127	95 91	76 77	115 162	80 102	84 96	122 123	111 153	117 125	73 52	127 152	137 146	121 147	120 167	87 100	96 122	72 87	127 141	87 87	115 162	115 128	76 80	159 159	117 145	220 259	99 108	156 195	178 198	83 112	82 90	82 100
ARR17	2867	G	C		2 2757	0 2481	4 3261	1 1194	1 2040	1 2102	3 2808	1 3857	2 1899	1 1847	2 2376	1 1178	1 2440	0 2020	0 1808	4 1570	2 2422	0 2425	0 1623	1 1745	2 1856	2 2512	0 2644	1 2060	1 2042	2 2091	1 2022	0 1893	0 1624	1 1617	0 1788	2 0	0 2114	0 2022	4 2132	1 1659	0 1334	0 1821	0 2739	3 3191	9 1917	5 2785	0 2105	1 3443	2 2018
ARR17	2891	A	AG		210 2472	159 2279	215 2979	90 1072	155 1836	156 1906	239 2520	481 3272	170 1673	173 1624	225 2093	92 1051	235 2139	167 1815	162 1612	131 1406	153 2223	208 2165	118 1448	100 1609	166 1648	255 2198	247 2336	182 1822	152 1855	156 1894	188 1786	102 1742	168 1406	87 1492	150 1594	1 0	200 1870	171 1813	191 1888	139 1487	138 1166	130 1646	194 2487	200 2951	202 1675	200 2526	165 1880	328 3011	198 1729
ARR17	2906	A	C		0 2685	1 2420	0 3152	0 1153	1 1977	0 2043	0 2742	1 3734	1 1838	0 1781	1 2302	0 1136	2 2346	0 1971	0 1740	0 1526	0 2352	0 2355	0 1559	0 1694	1 1795	0 2450	1 2561	2 1990	0 1981	0 2036	1 1961	0 1826	1 1541	0 1574	0 1738	0 1	1 2050	1 1972	0 2068	0 1613	0 1306	0 1782	5 2660	1 3112	1 1866	0 2709	0 2019	0 3303	1 1934
ARR17	2914	G	T		2419 2	2224 1	2891 3	1038 1	1783 1	1850 1	2450 6	3177 0	1632 5	1567 2	2039 4	1019 1	2078 3	1775 1	1541 0	1362 3	2167 3	2112 1	1403 2	1556 4	1596 3	2145 2	2261 4	1774 3	1806 2	1823 2	1743 1	1688 0	1338 1	1459 1	1544 1	0 1	1798 2	1758 1	1848 4	1440 2	1132 0	1622 0	2397 3	2847 4	1632 16	2455 7	1799 1	2914 2	1658 5
ARR17	2922	A	C		204 2	156 1	209 3	85 1	153 1	150 1	230 6	487 0	172 5	169 2	226 4	96 1	235 3	167 1	157 0	121 3	147 3	207 1	122 2	97 4	160 3	252 2	244 4	178 3	149 2	157 2	189 1	103 0	165 1	79 1	151 1	0 1	200 2	172 1	190 4	138 2	135 0	133 0	188 3	190 4	181 16	191 7	161 1	321 2	194 5
ARR17	2939	A	ATAT		2303 208	2124 157	2793 208	992 87	1682 150	1768 154	2348 244	3028 482	1532 175	1490 173	1932 225	954 92	1963 239	1694 162	1441 160	1285 129	2059 151	2007 205	1314 118	1475 98	1521 165	2057 253	2178 241	1675 179	1736 150	1746 156	1660 187	1606 101	1231 161	1386 81	1462 153	0 1	1708 198	1672 176	1744 195	1352 136	1083 133	1531 127	2275 197	2734 198	1555 200	2360 200	1692 162	2750 323	1506 199
DSH 12	50	TAGTGTATGCTGATCCGTG	CAGTGTATGCTGATCCGTA		69 0	66 0	69 0	42 0	52 0	83 0	36 0	46 0	53 0	61 0	49 0	39 0	51 0	71 0	54 0	69 0	52 0	57 0	55 0	46 0	58 0	58 0	49 0	60 0	74 0	76 0	44 0	50 0	36 0	51 0	43 0	70 0	33 0	82 0	80 0	51 0	70 0	86 0	0 0	50 0	86 0	69 0	38 0	48 0	25 0
DSH 12	58	GCTGATCCGTG	ACTGATCCGTA		0 0	0 0	0 0	0 0	0 0	0 0	0 0	0 0	0 0	0 0	0 0	0 0	0 0	0 0	0 0	0 0	0 0	0 0	0 0	0 0	0 0	0 0	0 0	0 0	0 0	0 0	0 0	0 0	0 0	0 0	0 0	0 0	0 0	0 0	0 0	0 0	0 0	0 0	0 0	0 0	0 0	0 0	0 0	0 0	0 0
DSH 12	68	G	A		55 0	38 0	42 0	35 0	40 0	55 0	32 0	53 0	36 0	47 0	36 0	35 0	65 0	53 0	47 0	60 0	36 0	52 0	34 0	43 0	53 0	53 0	57 0	30 0	51 0	63 0	40 0	43 0	30 0	50 0	27 0	64 0	34 0	67 0	67 0	39 0	63 0	74 0	0 0	40 0	86 0	71 0	35 0	42 0	38 0
DSH 12	77	C	T		54 72	41 65	43 71	34 44	43 50	54 85	32 38	56 48	37 52	47 63	37 48	39 39	67 53	52 73	46 60	60 66	38 52	49 61	35 54	46 47	59 55	54 58	58 47	30 65	53 75	63 78	38 48	41 58	32 35	50 50	27 44	70 63	34 36	67 84	71 83	46 48	63 71	76 83	0 0	41 49	84 87	74 66	34 41	45 47	38 28
DSH 12	122	G	T		0 125	1 105	0 114	0 77	0 90	0 138	0 67	0 103	0 88	0 105	0 82	0 74	0 119	0 126	0 104	0 127	0 88	0 109	0 88	0 90	0 111	0 108	0 102	0 93	0 125	0 142	0 87	0 97	0 65	0 99	0 69	0 133	0 70	0 146	0 151	0 89	0 133	0 159	0 0	0 90	0 173	0 136	0 73	0 90	0 63
DSH 12	126	GATCACATATACCCGGAGCAATACTCCTACAT	TCCTGAGTACACCACTGATTACCTCATGGCTTCAC		0 116	0 98	0 111	0 77	0 91	0 132	0 61	0 97	0 79	0 98	0 76	0 70	0 112	0 118	0 92	0 118	0 84	0 103	0 79	0 85	0 99	0 103	0 96	0 84	0 114	0 133	0 81	0 87	0 55	0 97	0 66	0 125	0 60	0 138	0 139	0 78	0 130	0 148	0 0	0 87	0 159	0 134	0 68	0 82	0 57
DSH 12	163	AGCTAAAGCGTGCACTAGACGCTAAAG	TTGGCTCAGGGCTGCACCATCGTTGAGC		0 53	0 53	0 62	0 39	0 37	0 75	0 36	0 34	0 39	0 45	0 35	0 30	0 47	0 58	0 46	0 50	0 38	0 51	0 39	0 37	0 42	0 39	0 37	0 45	0 56	0 69	0 41	0 46	0 27	0 41	0 34	0 60	0 26	0 71	0 70	0 36	0 69	0 65	0 0	0 44	0 73	0 56	0 30	0 40	0 17
DSH 12	182	C	T		54 53	36 53	34 62	23 39	43 37	42 75	22 36	47 34	31 39	39 45	33 35	26 30	49 47	45 58	42 46	54 50	31 38	51 51	27 39	33 37	45 42	45 39	45 37	25 45	45 56	55 69	34 41	39 46	22 27	41 41	22 34	49 60	24 26	56 71	58 70	30 36	51 69	61 65	0 0	39 44	73 73	70 56	26 30	39 40	30 17
DSH 12	194	CTGCCTGCTTGA	TGTGCTG		0 95	0 86	0 93	0 51	0 75	0 112	0 52	0 81	0 67	0 71	0 60	0 50	0 85	0 96	0 74	0 97	0 65	0 92	0 58	0 55	0 84	0 81	0 73	0 63	0 100	0 119	0 70	0 80	0 44	0 76	0 47	0 103	0 48	0 122	0 119	0 65	0 116	0 122	0 0	0 73	0 143	0 112	0 52	0 65	0 34
DSH 12	203	TGA	G		0 98	0 86	0 95	0 52	0 78	0 113	0 53	0 82	0 67	0 72	0 62	0 53	0 86	0 97	0 76	0 97	0 67	0 95	0 58	0 60	0 85	0 84	0 75	0 64	0 102	0 119	0 71	0 82	0 45	0 77	0 49	0 105	0 49	0 123	0 122	0 66	0 116	0 125	0 0	0 75	0 146	0 113	0 52	0 66	0 35
DSH 12	231	A	G		0 69	0 51	0 57	0 29	0 42	0 68	0 26	0 44	0 41	0 37	0 24	0 26	0 37	0 50	0 33	0 58	0 35	0 62	0 25	0 27	0 47	0 48	0 49	0 31	0 57	0 79	0 38	0 44	0 22	0 48	0 28	0 59	0 26	0 74	0 68	0 35	0 58	0 78	0 0	0 42	0 85	0 54	0 26	0 29	0 15
DSH 12	240	C	T		0 69	0 51	0 57	0 29	0 42	0 68	0 26	0 44	0 41	0 37	0 24	0 26	0 37	0 50	0 33	0 58	0 35	0 62	0 25	1 27	0 47	0 48	0 49	0 31	0 57	0 79	0 38	0 44	0 22	0 48	0 28	1 59	0 26	0 74	0 68	0 35	0 58	0 78	0 0	0 42	0 85	0 54	0 26	0 29	0 15
DSH 12	248	AATCACAAGCTACACTATCTCTAAACCTC	GGGCTAGAAACTGACAGCCGCGGACAGCTG		0 30	0 23	0 19	0 6	0 9	0 18	0 8	0 11	0 11	0 10	0 9	0 7	0 8	0 17	0 7	0 23	0 10	0 26	0 3	0 10	0 19	0 12	0 14	0 11	0 18	0 27	0 17	0 16	0 3	0 11	0 7	0 20	0 7	0 19	0 24	0 9	0 22	0 31	0 0	0 19	0 24	0 18	0 9	0 9	0 3
DSH 12	251	C	T		0 30	0 23	0 19	0 6	0 9	0 18	0 8	0 11	0 11	0 10	0 9	0 7	0 8	0 17	0 7	0 23	0 10	0 26	0 3	0 10	0 19	0 12	0 14	0 11	0 18	0 27	0 17	1 16	0 3	0 11	0 7	0 20	0 7	0 19	0 24	0 9	0 22	0 31	0 0	0 19	0 24	0 18	0 9	0 9	0 3
DSH 12	276	C	A		0 30	0 22	0 20	0 9	0 12	0 21	0 8	0 13	0 13	0 10	0 8	0 9	0 7	0 19	0 8	0 25	0 11	0 27	0 3	0 12	0 21	0 15	0 13	0 13	0 18	0 32	0 18	0 18	0 3	0 11	0 6	0 19	0 8	0 21	0 26	0 9	0 26	0 32	0 0	0 18	0 28	0 22	0 10	0 8	0 4
DSH 12	276	C	G		0 30	0 22	0 20	0 9	0 12	0 21	0 8	0 13	0 13	0 10	0 8	0 9	0 7	0 19	0 8	0 25	0 11	0 27	0 3	0 12	0 21	0 15	0 13	0 13	0 18	0 32	0 18	0 18	0 3	0 11	0 6	0 19	0 8	0 21	0 26	0 9	0 26	0 32	0 0	0 18	0 28	0 22	0 10	0 8	0 4
DSH 12	281	CGCAATCAAGCTAATTTACT	TCAACAGCATGTATCAGACC		0 3	0 2	0 0	0 0	0 0	0 0	0 0	0 0	0 2	0 1	0 2	0 2	0 2	0 1	0 0	0 3	0 0	0 2	0 0	0 1	0 2	0 0	0 2	0 1	0 2	0 4	0 1	0 0	0 0	0 1	0 1	0 2	0 0	0 2	0 0	0 1	0 1	0 0	0 0	0 2	0 4	0 2	0 2	0 0	0 0
DSH 12	302	C	T		0 0	0 0	0 0	0 0	0 0	0 0	0 0	0 0	0 0	0 0	0 0	0 0	0 0	0 0	0 0	0 0	0 0	0 0	0 0	0 0	0 0	0 0	0 0	0 0	0 0	0 0	0 0	0 0	0 0	0 0	0 0	0 0	0 0	0 0	0 0	0 0	0 0	0 0	0 0	0 0	0 0	0 0	0 0	0 0	0 0
DSH 12	305	TCG	AGC		0 0	0 0	0 0	0 0	0 0	0 0	0 0	0 0	0 0	0 0	0 0	0 0	0 0	0 0	0 0	0 0	0 0	0 0	0 0	0 0	0 0	0 0	0 0	0 0	0 0	0 0	0 0	0 0	0 0	0 0	0 0	0 0	0 0	0 0	0 0	0 0	0 0	0 0	0 0	0 0	0 0	0 0	0 0	0 0	0 0
DSH 12	308	CACAGTTCACGAGATGG	AACAATTTAATGAAGC		0 0	0 0	0 0	0 0	0 0	0 0	0 0	0 0	0 0	0 0	0 0	0 0	0 0	0 0	0 0	0 0	0 0	0 0	0 0	0 0	0 0	0 0	0 0	0 0	0 0	0 0	0 0	0 0	0 0	0 0	0 0	0 0	0 0	0 0	0 0	0 0	0 0	0 0	0 0	0 0	0 0	0 0	0 0	0 0	0 0
DSH 12	312	GTTCACGAGA	CGTTTACGCGG		0 0	0 0	0 0	0 0	0 0	0 0	0 0	0 0	0 0	0 0	0 0	0 0	0 0	0 0	0 0	0 0	0 0	0 0	0 0	0 0	0 0	0 0	0 0	0 0	0 0	0 0	0 0	0 0	0 0	0 0	0 0	0 0	0 0	0 0	0 0	0 0	0 0	0 0	0 0	0 0	0 0	0 0	0 0	0 0	0 0
DSH 12	331	CCCTAGCCGAATTGAAGTTA	AGGTATTCGTGTAAATGGTG		0 0	0 0	0 0	0 0	0 0	0 0	0 0	0 0	0 0	0 0	0 0	0 0	0 0	0 0	0 0	0 0	0 0	0 0	0 0	0 0	0 0	0 0	0 0	0 0	0 0	0 0	0 0	0 0	0 0	0 0	0 0	0 0	0 0	0 0	0 0	0 0	0 0	0 0	0 0	0 0	0 0	0 0	0 0	0 0	0 0
DSH 12	338	CGAATTGAAGTT	ATCACTAAAGAA		0 0	0 0	0 0	0 0	0 0	0 0	0 0	0 0	0 0	0 0	0 0	0 0	0 0	0 0	0 0	0 0	0 0	0 0	0 0	0 0	0 0	0 0	0 0	0 0	0 0	0 0	0 0	0 0	0 0	0 0	0 0	0 0	0 0	0 0	0 0	0 0	0 0	0 0	0 0	0 0	0 0	0 0	0 0	0 0	0 0
DSH 12	350	A	G		0 0	0 0	0 0	0 0	0 0	0 0	0 0	0 0	0 1	0 0	0 0	0 0	0 0	0 0	0 0	0 0	0 0	0 1	0 0	0 0	0 0	0 0	0 0	0 0	0 0	0 0	0 0	0 0	0 0	0 0	0 0	0 0	0 0	0 0	0 0	0 0	0 0	0 0	0 0	0 0	0 0	0 0	0 0	0 0	0 0
DSH 12	383	TGCTGCCAAGATTTTGGCGATTGGATTGTCTTCG	AGGAATCCAGATTTTGGCGGTGGTGTTCATCC		0 1	0 0	0 2	0 0	0 2	0 1	0 2	0 1	0 4	0 2	0 3	0 1	0 1	0 0	0 3	0 1	0 0	0 3	0 2	0 1	0 4	0 4	0 0	0 3	0 4	0 2	0 0	0 0	0 0	0 0	0 0	0 4	0 3	0 0	0 1	0 1	0 3	0 5	0 0	0 2	0 4	0 0	0 2	0 4	0 0
DSH 12	461	T	C		0 67	0 44	0 48	0 39	0 64	0 86	0 31	0 56	0 55	0 56	0 41	0 38	0 50	0 56	0 58	0 56	0 30	0 53	0 51	0 38	0 58	0 50	0 44	0 50	0 60	0 81	0 40	0 41	0 28	0 48	0 34	1 70	0 41	0 82	0 71	0 49	0 64	0 90	0 0	0 46	0 92	0 63	0 34	0 54	0 26
DSH 12	471	GTT	ATC		0 83	0 63	0 64	0 51	0 70	0 101	0 39	0 67	0 70	0 73	0 52	0 43	0 67	0 73	0 74	0 74	0 51	0 71	0 58	0 49	0 72	0 69	0 60	0 62	0 75	0 93	0 51	0 45	0 40	0 58	0 46	0 90	0 46	0 100	0 86	0 64	0 87	0 111	0 0	0 63	0 111	0 86	0 40	0 60	0 36
DSH 12	482	GTGTCGGAAAAGGACTGCGAGTTGGGTTAG	TGCTGCAAGGAAGGTCAACGATGAGGAGT		0 79	0 49	0 60	0 41	0 65	0 96	0 38	0 55	0 62	0 69	0 44	0 37	0 70	0 68	0 61	0 65	0 45	0 60	0 53	0 50	0 65	0 63	0 54	0 54	0 63	0 88	0 49	0 39	0 36	0 50	0 36	0 77	0 45	0 87	0 77	0 59	0 80	0 104	0 0	0 54	0 86	0 72	0 39	0 54	0 28
DSH 12	495	ACTGCGAGTTGGGTTAG	TCAACGATGAGGAGT		0 84	0 67	0 68	0 47	0 68	0 103	0 47	0 62	0 65	0 73	0 55	0 46	0 79	0 79	0 69	0 71	0 48	0 67	0 60	0 59	0 75	0 72	0 67	0 66	0 76	0 100	0 55	0 51	0 39	0 61	0 45	0 88	0 50	0 97	0 95	0 65	0 86	0 114	0 0	0 63	0 106	0 84	0 43	0 62	0 36
DSH 12	522	GC	A		0 110	0 91	0 92	0 63	0 83	0 124	0 58	0 84	0 80	0 95	0 69	0 64	0 94	0 106	0 90	0 105	0 66	0 95	0 76	0 79	0 95	0 92	0 88	0 80	0 100	0 119	0 67	0 73	0 59	0 79	0 63	0 115	0 58	0 124	0 127	0 75	0 112	0 136	0 0	0 75	0 148	0 113	0 58	0 83	0 55
DSH 12	531	C	T		0 97	0 75	0 87	0 54	0 63	0 108	0 53	0 74	0 71	0 76	0 53	0 53	0 87	0 80	0 68	0 81	1 53	0 79	0 67	0 66	0 80	0 83	0 71	0 64	0 92	0 101	0 57	0 57	0 49	0 62	0 58	0 105	0 49	0 103	0 116	0 66	0 99	0 114	0 0	0 71	0 123	0 98	0 49	1 70	0 43
DSH 12	533	GAATGTCGAGACTTGTGAGTTTTTTGAAAATTACGAGAGGGCTGC	ATATTCAAGAGCTGCCAATGCTTTAATGGTCATGGGCCTGT		0 97	0 75	0 87	0 54	0 63	0 108	0 53	0 74	0 71	0 76	0 53	0 53	0 87	0 80	0 68	0 81	0 53	0 79	0 67	0 66	0 80	0 83	0 71	0 64	0 92	0 101	0 57	0 57	0 49	0 62	0 58	0 105	0 49	0 103	0 116	0 66	0 99	0 114	0 0	0 71	0 123	0 98	0 49	0 70	0 43
DSH 2	24	TCCAAAATTACATGCATTATTTAGTTCTCATGGCCAAGATAGTTTGA	CAAAACCAAAACAGTGGGATATTACTCTTGCACAAGCTGAATTTGC		0 0	0 0	0 0	0 0	0 0	0 0	0 1	0 0	0 0	0 0	0 0	0 2	0 0	0 0	0 1	0 0	0 0	0 1	0 1	0 0	0 1	0 0	0 0	0 0	0 1	0 0	0 0	0 0	0 1	0 0	0 0	0 1	0 0	0 0	0 0	0 0	1 0	0 1	0 0	0 0	0 0	0 0	0 0	0 0	0 0
DSH 2	44	T	G		1 782	0 719	1 639	0 405	0 588	2 594	0 482	0 715	0 531	0 418	1 648	0 367	0 620	0 762	1 485	0 701	1 598	0 618	2 491	0 360	1 720	0 708	1 555	0 501	0 538	0 714	1 607	0 496	0 353	0 570	0 455	1 578	0 448	0 651	0 577	0 380	0 916	0 888	0 1071	0 693	0 738	0 957	0 375	0 485	0 330
DSH 2	45	TAGTTCTCATGGCCAAGATAGTTTGACTTGAGAG	AAGTGCTGAGGTAAATGGGACAGCTTTAGTATTTCCAAA		0 659	0 595	0 524	0 338	0 504	0 507	0 396	0 591	0 448	0 367	0 569	0 314	0 511	0 634	0 421	0 574	0 487	0 518	0 418	0 311	0 601	0 606	0 458	0 435	0 453	0 603	0 506	0 414	0 317	0 477	0 397	0 487	0 375	0 543	0 479	0 320	0 796	0 755	0 896	0 584	0 612	0 785	0 316	0 424	0 279
DSH 2	47	GTTCTCATGGCCAAGATAGTTTGACTTGAGAG	AGAAATCGTTCACACTGATAC		0 659	0 595	0 524	0 338	0 504	0 507	0 396	0 591	0 448	0 367	0 569	0 314	0 511	0 634	0 421	0 574	0 487	0 518	0 418	0 311	0 601	0 606	0 458	0 435	0 453	0 603	0 506	0 414	0 317	0 477	0 397	0 487	0 375	0 543	0 479	0 320	0 796	0 755	0 896	0 584	0 612	0 785	0 316	0 424	0 279
DSH 2	52	C	G		1 659	0 595	0 524	0 338	0 504	0 507	0 396	0 591	0 448	0 367	0 569	0 314	0 511	0 634	1 421	0 574	0 487	1 518	0 418	0 311	0 601	0 606	0 458	0 435	0 453	0 603	0 506	0 414	0 317	0 477	0 397	0 487	0 375	1 543	0 479	0 320	0 796	0 755	0 896	0 584	0 612	1 785	0 316	0 424	0 279
DSH 2	52	C	T		0 659	0 595	0 524	0 338	0 504	2 507	0 396	1 591	1 448	0 367	0 569	1 314	0 511	0 634	0 421	0 574	0 487	1 518	0 418	1 311	0 601	0 606	1 458	0 435	0 453	0 603	0 506	1 414	0 317	0 477	0 397	0 487	0 375	1 543	0 479	0 320	0 796	0 755	0 896	0 584	2 612	1 785	0 316	0 424	0 279
DSH 2	60	A	T		0 659	1 595	1 524	0 338	0 504	0 507	0 396	0 591	0 448	0 367	0 569	0 314	0 511	0 634	0 421	0 574	0 487	0 518	0 418	0 311	1 601	0 606	0 458	0 435	0 453	0 603	0 506	0 414	0 317	0 477	0 397	0 487	0 375	0 543	0 479	0 320	0 796	2 755	0 896	0 584	0 612	0 785	0 316	0 424	0 279
DSH 2	65	G	T		0 659	0 595	0 524	0 338	0 504	0 507	0 396	0 591	0 448	0 367	0 569	0 314	0 511	0 634	0 421	0 574	0 487	0 518	0 418	0 311	0 601	0 606	0 458	0 435	0 453	0 603	0 506	0 414	0 317	0 477	0 397	0 487	0 375	0 543	0 479	0 320	0 796	0 755	0 896	0 584	0 612	1 785	0 316	0 424	0 279
DSH 2	73	T	A		0 659	0 595	0 524	0 338	0 504	2 507	0 396	0 591	0 448	1 367	0 569	0 314	0 511	0 634	0 421	1 574	0 487	0 518	0 418	1 311	1 601	1 606	1 458	0 435	0 453	0 603	1 506	0 414	0 317	1 477	0 397	0 487	0 375	0 543	1 479	0 320	1 796	0 755	0 896	0 584	2 612	6 785	0 316	0 424	0 279
DSH 2	76	G	C		0 659	0 595	0 524	0 338	0 504	0 507	0 396	0 591	0 448	0 367	0 569	0 314	0 511	0 634	0 421	0 574	0 487	0 518	0 418	0 311	0 601	0 606	0 458	0 435	0 453	0 603	0 506	0 414	0 317	0 477	0 397	0 487	0 375	0 543	0 479	0 320	0 796	0 755	0 896	0 584	0 612	0 785	0 316	0 424	0 279
DSH 2	84	TGATAGTT	CGATAGTA		0 675	0 618	0 542	0 354	0 527	0 526	0 412	0 607	0 457	0 381	0 561	0 317	0 524	0 666	0 447	0 601	0 505	0 534	0 423	0 305	0 611	0 615	0 502	0 457	0 466	0 621	0 521	0 434	0 316	0 506	0 409	0 500	0 389	0 575	0 490	0 330	0 815	0 776	0 938	0 601	0 658	0 823	0 338	0 438	0 278
DSH 2	90	TTA	ATT		0 675	0 618	0 542	0 354	0 527	0 526	0 412	0 607	0 457	0 381	0 561	0 317	0 524	0 666	0 447	0 601	0 505	0 534	0 423	0 305	0 611	0 615	0 502	0 457	0 466	0 621	0 521	0 434	0 316	0 506	0 409	0 500	0 389	0 575	0 490	0 330	1 815	0 776	0 938	0 601	0 658	1 823	0 338	0 438	0 278
DSH 2	101	T	C		0 675	0 618	0 542	0 354	0 527	0 526	0 412	0 607	1 457	0 381	0 561	0 317	0 524	1 666	0 447	0 601	0 505	0 534	0 423	0 305	0 611	0 615	0 502	0 457	0 466	0 621	0 521	0 434	0 316	0 506	0 409	0 500	0 389	0 575	0 490	0 330	0 815	0 776	0 938	0 601	0 658	1 823	0 338	0 438	0 278
DSH 2	135	T	G		0 617	0 527	0 488	0 325	1 497	0 481	0 377	0 549	0 426	0 347	0 526	0 294	0 470	0 615	0 403	0 542	0 461	0 467	0 391	0 268	0 562	1 571	0 436	0 414	0 420	0 565	0 486	0 379	0 291	0 452	0 375	0 453	0 347	0 511	0 440	0 295	0 738	1 699	0 838	0 543	0 590	0 736	0 296	0 400	0 250
DSH 2	157	T	G		0 592	0 506	0 471	0 303	0 470	0 452	0 341	1 522	0 414	1 327	0 498	0 279	1 448	0 584	0 378	0 510	0 439	0 426	0 375	0 245	0 535	0 548	0 413	0 395	0 416	0 545	0 463	0 341	0 278	0 424	0 362	0 427	0 327	0 501	0 407	0 282	0 699	0 672	0 794	0 509	0 536	0 710	0 275	0 376	0 245
DSH 2	166	C	T		0 556	0 463	1 419	0 283	0 446	1 429	0 332	0 494	0 389	0 312	0 477	0 267	0 419	0 543	0 358	0 479	0 413	0 402	0 361	0 223	0 496	0 520	1 372	0 371	0 395	0 507	0 426	0 298	1 260	0 391	0 346	0 388	0 313	0 473	0 362	1 270	0 649	1 628	0 745	1 483	0 505	0 660	0 249	0 357	1 221
DSH 2	185	T	C		0 480	0 392	0 360	1 241	0 389	0 376	0 274	0 425	0 321	0 269	1 402	1 227	1 359	0 467	0 302	1 405	1 343	0 332	0 312	0 189	0 419	0 449	0 322	0 314	1 323	0 424	0 366	0 255	0 215	0 329	0 282	0 318	0 262	0 399	0 304	0 236	2 548	0 546	1 605	1 415	1 409	1 546	0 197	0 308	0 175
DSH 2	189	C	T		117 90	87 76	78 69	53 52	94 82	105 86	57 59	101 105	70 58	66 46	90 105	54 60	70 70	102 100	76 77	100 85	79 76	74 55	79 62	37 51	103 105	89 112	68 71	79 64	73 54	106 90	66 80	50 55	55 40	72 71	78 62	80 46	59 54	96 92	65 67	60 39	130 114	127 118	122 150	100 89	99 72	116 117	44 45	77 74	27 26
DSH 2	196	C	T		0 251	0 198	0 179	0 119	0 206	0 211	0 139	0 226	0 155	0 132	0 229	0 125	0 175	0 235	0 185	0 209	0 182	0 154	0 161	0 106	0 234	1 232	1 154	0 165	0 152	0 231	0 170	0 125	0 108	1 173	0 160	0 158	0 139	0 208	0 157	0 113	0 289	0 280	0 313	0 223	0 203	0 280	0 109	0 167	0 71
DSH 2	215	T	G		0 186	0 155	0 118	0 85	0 170	0 179	0 105	0 192	0 134	0 103	0 181	0 99	0 128	0 187	0 147	0 157	0 152	0 114	1 116	0 67	0 186	0 181	0 118	0 128	0 119	0 177	0 146	0 90	0 85	0 127	0 142	0 123	0 101	0 170	0 116	0 101	0 232	0 215	0 240	0 164	0 151	0 218	0 80	0 140	0 47
DSH 2	230	T	C		0 52	0 51	0 35	0 30	0 62	1 62	0 33	1 72	0 51	0 36	0 68	0 42	0 45	1 66	0 51	1 58	0 52	0 30	0 51	0 20	0 58	0 59	0 34	0 44	0 41	0 58	0 47	0 28	0 25	0 43	0 50	0 43	0 40	0 60	0 34	0 41	0 86	0 84	0 84	0 65	0 46	0 82	0 19	0 48	0 12
DSH 2	252	G	A		0 109	0 104	0 102	0 38	0 72	0 95	0 81	0 128	0 67	0 46	0 112	0 46	0 73	0 128	0 48	0 111	0 100	0 87	0 50	0 34	0 89	0 107	0 80	0 54	0 73	0 123	0 91	0 81	0 19	0 107	0 52	0 82	0 64	0 88	0 66	0 61	0 157	0 122	0 150	0 97	0 100	0 166	0 28	0 57	0 16
DSH 2	259	A	G		157 121	142 111	133 97	67 41	89 68	123 100	86 82	132 124	75 68	58 49	129 97	54 41	88 82	147 118	72 58	131 92	122 90	110 100	54 54	42 52	119 96	139 115	101 81	85 55	92 76	125 127	124 99	102 70	41 22	120 113	72 49	109 88	74 52	113 99	97 95	77 52	189 149	161 121	193 167	122 108	135 92	197 165	42 39	64 73	32 28
DSH 2	263	CCGGAAGTGCACACGAGCTCTGTAGGCTTGTCAAAATTCTCGATTTTGT	GGGCATGGAAACAGCAGATGCGCTGATGGGTTCGGCTGCTGG		0 0	0 0	0 0	0 0	0 0	0 0	0 0	0 0	0 0	0 0	0 0	0 0	0 0	0 0	0 0	0 0	0 0	0 0	0 0	0 0	0 0	0 0	0 0	0 0	0 0	0 0	0 0	0 0	0 0	0 0	0 0	0 0	0 0	0 0	0 0	0 0	0 0	0 0	0 0	0 0	0 0	0 0	0 0	0 0	0 0
DSH 2	264	CGGAAGTGCACACGAGCTCTGTAG	GGGCATGGAAACAGCAGATGC		0 0	0 0	0 0	0 0	0 0	0 0	0 0	0 0	0 0	0 0	0 0	0 0	0 0	0 0	0 0	0 0	0 0	0 0	0 0	0 0	0 0	0 0	0 0	0 0	0 0	0 0	0 0	0 0	0 0	0 0	0 0	0 0	0 0	0 0	0 0	0 0	0 0	0 0	0 0	0 0	0 0	0 0	0 0	0 0	0 0
DSH 2	264	CGGAAGTGCACA	TGGAAGCGCACAGCAGCTTCC		0 0	0 0	0 0	0 0	0 0	0 0	0 0	0 0	0 0	0 0	0 0	0 0	0 0	0 0	0 0	0 0	0 0	0 0	0 0	0 0	0 0	0 0	0 0	0 0	0 0	0 0	0 0	0 0	0 0	0 0	0 0	0 0	0 0	0 0	0 0	0 0	0 0	0 0	0 0	0 0	0 0	0 0	0 0	0 0	0 0
DSH 2	264	CGGAAGTGCACAC	TGGACAGCAGCTTCCT		0 0	0 0	0 0	0 0	0 0	0 0	0 0	0 0	0 0	0 0	0 0	0 0	0 0	0 0	0 0	0 0	0 0	0 0	0 0	0 0	0 0	0 0	0 0	0 0	0 0	0 0	0 0	0 0	0 0	0 0	0 0	0 0	0 0	0 0	0 0	0 0	0 0	0 0	0 0	0 0	0 0	0 0	0 0	0 0	0 0
DSH 2	265	GGAAGTGCACA	AGAAGCGCACAGCAGCTTCC		0 0	0 0	0 0	0 0	0 0	0 0	0 0	0 0	0 0	0 0	0 0	0 0	0 0	0 0	0 0	0 0	0 0	0 0	0 0	0 0	0 0	0 0	0 0	0 0	0 0	0 0	0 0	0 0	0 0	0 0	0 0	0 0	0 0	0 0	0 0	0 0	0 0	0 0	0 0	0 0	0 0	0 0	0 0	0 0	0 0
DSH 2	266	GAAGTGCACA	AAAGCACACAGCAGCTTCC		0 0	1 0	0 0	0 0	0 0	0 0	0 0	0 0	0 0	0 0	0 0	0 0	0 0	0 0	0 0	0 0	0 0	0 0	0 0	0 0	0 0	0 0	0 0	0 0	0 0	0 0	1 0	0 0	0 0	0 0	0 0	0 0	0 0	0 0	0 0	0 0	0 0	0 0	0 0	0 0	0 0	0 0	0 0	0 0	0 0
DSH 2	266	GAAGTGCACACGAGCTCTGTAGGCTTGTCAAAATTCTC	AAAGCACACAGCAGCTTCCCGAGCTCTGTAGGCTTGTCAAAATTCTT		0 0	1 0	0 0	0 0	0 0	0 0	0 0	0 0	0 0	0 0	0 0	0 0	0 0	0 0	0 0	0 0	0 0	0 0	0 0	0 0	0 0	0 0	0 0	0 0	0 0	0 0	1 0	0 0	0 0	0 0	0 0	0 0	0 0	0 0	0 0	0 0	0 0	0 0	0 0	0 0	0 0	0 0	0 0	0 0	0 0
DSH 2	266	GAAGTGCACA	AAAGCGCACAGCAGCTTCC		0 0	0 0	0 0	0 0	0 0	0 0	0 0	0 0	0 0	0 0	0 0	0 0	0 0	0 0	0 0	0 0	0 0	0 0	0 0	0 0	0 0	0 0	0 0	0 0	0 0	0 0	0 0	0 0	0 0	0 0	0 0	0 0	0 0	0 0	0 0	0 0	0 0	0 0	0 0	0 0	0 0	0 0	0 0	0 0	0 0
DSH 2	266	GAAGTGCACACGAGCTCTGTAGGCTTGTCAAAATTCTCGATTTTGT	CACTGGCACTACATACCGTAAGTGGACAGAAGATTCTCTACCCGCA		0 0	0 0	0 0	0 0	0 0	0 0	0 0	0 0	0 0	0 0	0 0	0 0	0 0	0 0	0 0	0 0	0 0	0 0	0 0	0 0	0 0	0 0	0 0	0 0	0 0	0 0	0 0	0 0	0 0	0 0	0 0	0 0	0 0	0 0	0 0	0 0	0 0	0 0	0 0	0 0	0 0	0 0	0 0	0 0	0 0
DSH 2	268	AGTGCACAC	CAGCAGCTTCCT		0 0	0 0	0 0	0 0	0 0	0 0	0 0	0 0	0 0	0 0	0 0	0 0	0 0	0 0	0 0	0 0	0 0	0 0	0 0	0 0	0 0	0 0	0 0	0 0	0 0	0 0	0 0	0 0	0 0	0 0	0 0	0 0	0 0	0 0	0 0	0 0	0 0	0 0	0 0	0 0	0 0	0 0	0 0	0 0	0 0
DSH 2	268	AGTGCACA	TGCGCACAGCAGCTTCC		125 0	114 0	98 0	43 0	65 0	88 0	75 0	118 0	67 0	45 0	98 0	45 0	72 0	115 0	51 0	93 0	88 0	95 0	52 0	49 0	92 0	111 0	86 0	50 0	67 0	119 0	85 0	67 0	21 0	102 0	42 0	81 0	53 0	92 0	92 0	44 0	136 0	117 0	156 0	111 0	94 0	155 0	38 0	69 0	21 0
DSH 2	268	AGTGCACACGAGCTCTGTAGGCTTGTCAAAATTCTC	TGCGCACAGCAGCTTCCCGAGCTCTGTAGGCTTGTCAAAATTCTT		2 0	5 0	3 0	0 0	1 0	2 0	1 0	6 0	3 0	5 0	4 0	1 0	4 0	4 0	0 0	4 0	5 0	8 0	1 0	2 0	0 0	4 0	5 0	3 0	1 0	6 0	2 0	1 0	1 0	4 0	1 0	0 0	0 0	4 0	2 0	1 0	5 0	7 0	16 0	2 0	4 0	9 0	2 0	2 0	2 0
DSH 2	270	TGCACA	CACACAGCAGCTTCC		152 0	145 0	132 0	70 0	99 0	122 0	83 0	118 0	76 0	54 0	123 0	58 0	84 0	153 0	74 0	136 0	117 0	114 0	58 0	40 0	119 0	140 0	94 0	84 0	98 0	116 0	128 0	108 0	38 0	124 0	76 0	107 0	74 0	117 0	100 0	78 0	174 0	165 0	187 0	118 0	128 0	189 0	36 0	68 0	34 0
DSH 2	270	TGCACACGAGCTCTGTAGGCTTGTCAAAATTCTC	CACACAGCAGCTTCCCGAGCTCTGTAGGCTTGTCAAAATTCTT		144 0	139 0	124 0	68 0	95 0	118 0	77 0	108 0	74 0	50 0	117 0	58 0	78 0	148 0	69 0	129 0	113 0	109 0	56 0	39 0	112 0	133 0	89 0	77 0	93 0	111 0	124 0	101 0	37 0	120 0	74 0	103 0	67 0	109 0	92 0	74 0	161 0	157 0	170 0	111 0	123 0	179 0	35 0	63 0	33 0
DSH 2	270	TGCACA	CGCACAGCAGCTTCC		0 0	1 0	0 0	0 0	2 0	0 0	1 0	0 0	0 0	1 0	0 0	0 0	0 0	1 0	0 0	1 0	1 0	0 0	1 0	0 0	0 0	0 0	1 0	0 0	0 0	0 0	1 0	0 0	0 0	0 0	0 0	0 0	0 0	0 0	0 0	0 0	0 0	0 0	0 0	1 0	0 0	1 0	2 0	0 0	0 0
DSH 2	270	TGCACACG	CGCACAGCAGCTTCCCA		0 0	0 0	0 0	0 0	0 0	0 0	0 0	0 0	0 0	0 0	0 0	0 0	0 0	0 0	0 0	0 0	0 0	0 0	0 0	0 0	0 0	0 0	0 0	0 0	0 0	0 0	0 0	0 0	0 0	0 0	0 0	0 0	0 0	0 0	0 0	0 0	0 0	0 0	0 0	0 0	0 0	0 0	0 0	0 0	0 0
DSH 2	270	TGCACACGAGCTCTGTAGGCTTGTCAAAATTCTC	CGCACAGCAGCTTCCCAAGCTCTGTAGGCTTGTCAAAATTCTT		0 0	0 0	0 0	0 0	0 0	0 0	0 0	0 0	0 0	0 0	0 0	0 0	0 0	0 0	0 0	0 0	0 0	0 0	0 0	0 0	0 0	0 0	0 0	0 0	0 0	0 0	0 0	0 0	0 0	0 0	0 0	0 0	0 0	0 0	0 0	0 0	0 0	0 0	0 0	0 0	0 0	0 0	0 0	0 0	0 0
DSH 2	270	TGCACACGAGCTCTGTAGGCTTGTCAAAATTCTCG	CGCACAGCAGCTTCCCGAGCTCTGTAGGCTTGTCAAAATTCTCA		0 0	0 0	0 0	0 0	0 0	0 0	0 0	0 0	0 0	0 0	0 0	0 0	0 0	0 0	0 0	0 0	0 0	0 0	0 0	0 0	0 0	0 0	0 0	0 0	0 0	0 0	0 0	0 0	0 0	0 0	0 0	0 0	0 0	0 0	0 0	0 0	0 0	0 0	0 0	0 0	0 0	0 0	0 0	0 0	0 0
DSH 2	270	TGCACACGAGCTCTGTAGGCTTGTCAAAATTCTC	CGCACAGCAGCTTCCCGAGCTCTGTAGGCTTGTCAAAATTCTT		0 0	0 0	0 0	0 0	2 0	0 0	1 0	0 0	0 0	0 0	0 0	0 0	0 0	1 0	0 0	0 0	1 0	0 0	0 0	0 0	0 0	0 0	1 0	0 0	0 0	0 0	0 0	0 0	0 0	0 0	0 0	0 0	0 0	0 0	0 0	0 0	0 0	0 0	0 0	1 0	0 0	0 0	1 0	0 0	0 0
DSH 2	270	TGCACACGAGCTCTGTAGGC	CGCACAGCAGCTTCCCGAGCTCTGTAGGG		0 0	0 0	0 0	0 0	0 0	0 0	0 0	0 0	0 0	0 0	0 0	0 0	0 0	0 0	0 0	0 0	0 0	0 0	0 0	0 0	0 0	0 0	0 0	0 0	0 0	0 0	0 0	0 0	0 0	0 0	0 0	0 0	0 0	0 0	0 0	0 0	0 0	0 0	0 0	0 0	0 0	0 0	0 0	0 0	0 0
DSH 2	270	TGCACACGAGCTCTGTAGGCTTGTCAAAATTCTCG	CGCACAGCAGCTTCCCGAGCTCTGTAGGGTTGTGAAAATTCTCA		0 0	0 0	0 0	0 0	0 0	0 0	0 0	0 0	0 0	0 0	0 0	0 0	0 0	0 0	0 0	0 0	0 0	0 0	0 0	0 0	0 0	0 0	0 0	0 0	0 0	0 0	0 0	0 0	0 0	0 0	0 0	0 0	0 0	0 0	0 0	0 0	0 0	0 0	0 0	0 0	0 0	0 0	0 0	0 0	0 0
DSH 2	270	TGCACACGAGCTCTGTAGGC	CGCACAGCAGCTTCCCGAGCTCTGTAGGT		0 0	0 0	0 0	0 0	0 0	0 0	0 0	0 0	0 0	0 0	0 0	0 0	0 0	0 0	0 0	0 0	0 0	0 0	0 0	0 0	0 0	0 0	0 0	0 0	0 0	0 0	0 0	0 0	0 0	0 0	0 0	0 0	0 0	0 0	0 0	0 0	0 0	0 0	0 0	0 0	0 0	0 0	0 0	0 0	0 0
DSH 2	270	TGCACACGAGCTCTGTAGGCTTGTCAAAATTCTCG	CGCACAGCAGCTTCCCGAGCTCTGTAGGTTTGTCAAAATTCTCA		0 0	0 0	0 0	0 0	0 0	0 0	0 0	0 0	0 0	0 0	0 0	0 0	0 0	0 0	0 0	0 0	0 0	0 0	0 0	0 0	0 0	0 0	0 0	0 0	0 0	0 0	0 0	0 0	0 0	0 0	0 0	0 0	0 0	0 0	0 0	0 0	0 0	0 0	0 0	0 0	0 0	0 0	0 0	0 0	0 0
DSH 2	294	C	G		0 705	0 672	0 588	0 347	0 495	0 528	0 422	0 616	0 436	0 356	0 555	0 305	0 512	0 688	0 401	0 617	0 531	0 548	0 388	0 298	0 603	0 614	0 485	0 417	0 470	0 616	0 566	0 449	0 253	0 521	0 370	0 507	0 375	0 569	0 504	0 327	0 823	0 792	0 942	0 613	0 633	0 863	0 278	0 410	0 238
DSH 2	303	C	T		392 332	364 320	331 280	199 152	273 240	300 250	217 219	324 312	236 215	204 177	315 263	181 140	297 244	386 321	226 197	358 276	299 247	305 269	226 173	160 145	330 306	331 302	263 240	250 189	273 218	322 323	314 259	255 207	167 111	274 262	217 168	285 228	220 180	316 281	285 254	203 137	456 385	438 376	523 455	322 307	350 296	477 414	162 142	224 202	137 107
DSH 2	304	G	A		0 731	0 701	1 609	0 357	0 513	1 538	0 438	0 642	0 457	0 387	0 585	1 322	1 538	1 709	0 417	0 644	0 545	0 578	0 401	0 313	0 639	0 636	1 501	1 442	0 498	0 643	0 581	0 466	0 283	0 544	0 381	0 524	0 392	0 595	0 536	0 341	1 844	0 825	1 979	0 630	2 651	0 892	0 307	0 431	0 252
DSH 2	320	G	T		0 757	0 718	0 626	0 362	0 548	0 566	0 463	0 664	0 477	0 392	0 608	0 337	1 565	0 735	0 445	0 679	0 572	0 602	0 431	0 325	0 671	0 671	0 532	0 463	0 510	0 692	0 593	0 479	0 290	0 558	0 407	0 553	0 414	0 625	0 561	0 350	0 877	1 850	0 1021	1 659	0 693	0 919	0 321	0 448	0 272
DSH 2	337	T	C		1 780	0 740	0 646	0 378	0 571	0 591	1 477	1 696	0 502	1 404	0 629	0 351	1 598	1 757	1 467	0 694	0 582	0 620	0 451	0 343	0 702	0 699	0 554	0 484	0 535	0 708	1 606	0 497	0 318	1 577	0 433	1 567	0 436	0 646	0 576	1 363	0 900	1 883	0 1056	0 678	0 715	2 951	0 347	0 465	0 296
DSH 2	343	A	T		0 779	0 732	0 639	0 382	0 567	0 585	0 476	0 689	0 503	1 402	0 632	0 349	0 593	0 746	1 464	0 694	0 582	0 622	0 446	0 340	0 694	1 696	0 549	0 481	0 529	0 703	0 605	0 497	0 318	0 571	0 435	0 563	0 434	0 641	1 579	0 366	0 899	1 878	2 1040	0 674	1 712	0 944	0 343	0 465	0 295
DSH 2	352	C	T		374 407	360 380	303 351	181 204	285 289	272 321	245 232	356 343	249 258	192 214	296 335	162 192	288 321	355 404	226 238	315 384	281 306	309 323	206 258	173 174	344 355	349 356	269 286	216 267	246 285	356 357	281 328	239 264	132 190	282 288	195 243	268 308	209 230	300 345	285 299	160 208	424 492	422 458	500 556	351 333	349 369	451 498	164 176	237 240	140 160
DSH 2	372	T	G		0 789	0 755	0 657	0 399	1 592	0 597	0 489	1 713	1 522	0 413	0 653	0 361	0 615	1 777	0 479	0 712	0 601	0 634	0 472	0 355	0 713	0 723	0 568	0 501	0 543	0 725	0 620	0 506	1 336	0 587	0 447	0 585	0 449	1 664	0 597	0 383	0 931	0 897	0 1087	0 689	1 737	1 970	0 362	0 484	1 316
DSH 2	375	C	T		0 382	0 361	0 314	0 190	0 303	0 272	2 251	0 368	0 257	0 201	0 318	0 171	0 308	0 366	0 237	1 332	0 293	0 313	0 226	0 176	1 352	0 362	0 282	0 223	0 258	0 365	1 292	0 248	0 151	0 293	1 197	0 285	0 211	0 316	0 293	0 163	0 454	0 440	0 521	0 355	0 376	0 472	0 182	0 242	0 152
DSH 2	376	G	A		412 382	389 361	350 314	213 190	295 303	332 272	237 251	351 368	269 257	215 201	340 318	190 171	316 308	408 366	241 237	385 332	305 293	326 313	254 226	181 176	364 352	356 362	293 282	270 223	286 258	360 365	329 292	264 248	188 151	294 293	253 197	303 285	240 211	345 316	303 293	218 163	483 454	460 440	573 521	341 355	366 376	505 472	185 182	244 242	172 152
DSH 2	390	T	C		1 796	0 749	1 665	0 402	0 600	0 602	0 490	0 720	1 528	0 417	0 654	0 360	0 622	0 775	0 479	0 715	0 604	0 639	0 481	0 358	0 723	0 718	0 573	1 499	0 544	0 727	0 625	0 506	0 340	0 587	0 455	0 592	0 445	0 663	1 591	3 379	1 945	0 903	0 1091	0 698	1 741	1 969	0 369	0 483	0 317
DSH 2	395	T	C		0 793	0 750	0 666	0 404	1 594	0 605	1 490	0 724	0 527	0 418	0 651	0 362	0 626	0 769	0 485	0 720	0 601	0 632	0 482	0 361	0 717	0 717	1 572	0 495	0 549	0 727	0 624	2 506	0 346	0 584	0 456	0 590	0 447	0 663	0 598	0 384	0 941	0 905	1 1089	0 703	0 746	1 967	0 365	1 482	0 323
DSH 2	405	A	T		0 800	1 756	0 669	0 403	0 607	1 610	0 491	0 725	0 534	0 417	0 663	0 366	0 632	1 783	0 487	0 721	0 609	0 641	0 487	0 365	0 729	0 731	0 585	0 502	0 549	0 734	0 625	0 511	0 353	0 590	0 454	0 595	0 458	0 668	0 601	0 384	0 949	0 907	0 1105	0 704	0 755	0 975	2 376	0 491	0 335
DSH 2	406	G	T		0 800	0 756	0 669	1 403	0 607	0 610	1 491	0 725	0 534	2 417	2 663	0 366	0 632	0 783	0 487	0 721	0 609	0 641	0 487	0 365	0 729	0 731	0 585	0 502	0 549	0 734	1 625	1 511	0 353	1 590	0 454	0 595	0 458	1 668	0 601	0 384	0 949	1 907	0 1105	2 704	1 755	3 975	0 376	0 491	0 335
DSH 2	416	T	C		0 808	1 758	0 676	1 408	0 607	0 615	0 498	0 731	0 534	1 422	0 670	0 370	0 638	0 790	1 495	1 722	0 613	0 648	0 502	1 367	0 736	0 736	0 584	1 504	0 554	0 739	0 631	0 518	0 358	0 591	0 462	0 600	1 459	1 675	2 603	0 390	0 956	0 919	0 1112	0 712	1 759	1 984	0 383	0 494	0 342
DSH 2	420	C	G		0 808	0 755	0 672	0 411	0 609	0 608	0 495	0 729	0 531	0 425	0 666	0 370	0 634	0 788	0 496	0 720	0 613	0 646	0 494	0 368	0 734	0 729	1 582	0 503	0 553	0 734	0 630	0 518	0 356	0 593	0 459	0 596	0 455	0 668	0 603	0 390	0 955	0 912	0 1107	0 709	0 757	0 984	0 382	0 497	0 338
DSH 2	421	C	T		0 808	0 758	0 675	0 407	0 610	0 611	0 499	0 731	0 539	0 424	0 671	0 371	0 640	0 791	0 496	0 721	0 611	0 649	0 494	0 370	1 736	0 738	0 588	0 508	0 552	0 737	0 630	0 518	0 357	0 593	0 462	0 600	0 459	3 669	0 600	0 390	1 955	0 923	1 1108	0 710	1 760	0 981	0 382	1 495	0 342
DSH 2	428	C	T		0 806	0 756	0 673	0 406	0 608	0 614	1 496	0 728	0 537	1 421	1 666	2 370	0 638	0 786	0 495	2 719	1 610	0 650	1 493	0 367	0 727	0 735	0 585	0 509	0 546	0 737	1 629	0 516	0 359	1 592	1 462	0 599	0 456	1 673	0 602	0 390	0 954	1 916	1 1110	2 708	1 755	5 983	0 384	1 492	0 340
DSH 2	431	G	A		0 804	0 760	0 678	0 408	0 611	0 611	0 499	0 734	0 539	1 423	0 671	0 374	0 642	0 791	1 492	0 722	1 610	0 649	0 495	0 369	0 736	0 727	2 584	0 509	1 552	0 739	0 632	1 515	0 355	1 594	0 460	0 598	0 461	0 675	0 601	0 387	0 957	0 918	0 1110	0 713	1 759	0 987	0 382	0 495	1 343
DSH 2	452	C	A		1 808	0 762	0 678	0 415	0 613	0 614	1 502	0 738	0 539	0 428	0 676	0 376	0 643	0 792	0 498	0 724	0 614	0 647	0 505	0 373	0 741	0 736	0 587	0 514	0 558	0 745	0 631	0 520	0 366	0 595	0 470	0 602	0 461	0 678	0 606	0 393	0 963	0 923	0 1111	0 716	0 762	0 985	0 388	0 501	1 346
DSH 2	455	A	G		0 813	1 760	0 678	0 418	0 612	0 617	0 502	0 738	0 542	0 430	0 677	0 379	0 645	1 791	0 500	0 727	0 614	0 649	0 507	0 374	0 742	0 734	0 589	2 511	0 561	0 745	0 632	0 521	0 363	0 597	0 472	1 604	0 463	0 679	1 604	1 392	0 959	0 927	0 1118	0 718	3 763	1 988	0 384	0 504	0 349
DSH 2	474	GCGGGGTTGCC	ATGGGTATTGAA		0 808	0 758	0 678	0 415	0 611	0 610	0 502	0 732	0 540	0 428	0 672	0 373	0 642	0 786	0 494	0 723	0 609	0 649	0 499	0 375	0 737	0 730	0 584	0 507	0 560	0 742	0 624	0 519	0 363	0 592	0 471	0 600	0 462	0 672	0 602	0 389	0 958	0 923	0 1103	0 715	0 764	0 981	0 385	0 499	0 344
DSH 2	476	G	A		0 808	0 758	0 678	2 415	0 611	1 610	0 502	1 732	0 540	1 428	1 672	0 373	0 642	1 786	0 494	0 723	0 609	0 649	2 499	0 375	1 737	0 730	0 584	0 507	0 560	0 742	1 624	1 519	0 363	0 592	0 471	0 600	0 462	1 672	0 602	0 389	0 958	0 923	1 1103	0 715	0 764	0 981	1 385	0 499	0 344
DSH 2	483	C	A		0 808	0 756	0 678	0 412	0 609	1 612	0 502	0 731	0 541	0 424	1 666	1 375	0 639	0 786	1 496	0 725	0 611	0 643	0 502	0 372	0 738	0 731	1 585	0 510	0 558	0 742	0 627	0 523	0 362	0 594	1 469	0 602	0 463	0 671	0 599	0 390	0 953	0 922	0 1111	0 715	0 763	0 984	0 377	0 496	0 344
DSH 2	484	C	A		1 803	1 757	0 679	0 410	0 609	0 615	0 500	1 726	1 538	1 426	0 670	0 378	0 635	1 790	0 501	0 723	1 609	0 646	1 502	0 373	1 736	1 732	0 586	0 505	0 558	0 745	2 628	1 520	0 367	0 591	0 469	0 597	0 461	1 677	0 602	1 388	1 952	0 919	1 1108	0 718	0 759	0 986	0 378	0 497	0 340
DSH 29	48	TCCTTCATATGGGACAGTCTTGCTCTAAAGTATTCTGACCTTG	CACTTCACAAGTTTGATAAATTCCGTGCTACTCCTTTGTACTT		0 186	0 157	0 139	0 125	0 175	0 76	0 120	0 137	0 160	0 126	0 111	0 106	0 125	0 181	0 171	0 155	0 149	0 131	0 105	0 91	0 133	0 158	0 158	0 119	0 114	0 163	0 92	0 92	0 55	0 158	0 118	0 167	0 132	0 154	0 169	0 106	0 593	0 588	0 0	0 161	0 351	0 643	0 86	0 129	0 54
DSH 29	49	CCTTCATATGGGACAGTCTTGCTCTAAAGTATTCTGACCTTG	ACTTCACAAGTTTGATAAATTCCGTGCTACTCGTTTGTACTT		0 186	0 157	0 139	0 125	0 175	0 76	0 120	0 137	0 160	0 126	0 111	0 106	0 125	0 181	0 171	0 155	0 149	0 131	0 105	0 91	0 133	0 158	0 158	0 119	0 114	0 163	0 92	0 92	0 55	0 158	0 118	0 167	0 132	0 154	0 169	0 106	0 593	0 588	0 0	0 161	0 351	0 643	0 86	0 129	0 54
DSH 29	49	CCTTCATATGGGACAGTCTTGCTCTAAAGTATTCTGACCTTGAT	TCTTCTTTTTGCGGAACAGGATTCTTTCATTAAACAAAGACTTGAG		0 186	0 157	0 139	0 125	0 175	0 76	0 120	0 137	0 160	0 126	0 111	0 106	0 125	0 181	0 171	0 155	0 149	0 131	0 105	0 91	0 133	0 158	0 158	0 119	0 114	0 163	0 92	0 92	0 55	0 158	0 118	0 167	0 132	0 154	0 169	0 106	0 593	0 588	0 0	0 161	0 351	0 643	0 86	0 129	0 54
DSH 29	50	CTTCATATGGGACAGTCTTGCTCTAAAGTATTCTGACCTTGAT	GGTAACCCCGCAGAGACTATTGCACTGGAACCAAAAATCAGTTTCCGTGCA		0 186	0 157	0 139	0 125	0 175	0 76	0 120	0 137	0 160	0 126	0 111	0 106	0 125	0 181	0 171	0 155	0 149	0 131	0 105	0 91	0 133	0 158	0 158	0 119	0 114	0 163	0 92	0 92	0 55	0 158	0 118	0 167	0 132	0 154	0 169	0 106	0 593	0 588	0 0	0 161	0 351	0 643	0 86	0 129	0 54
DSH 29	50	CTTCATATGGGACAGTCTTGCTCTAAAGTATTCTGACCTTGAT	GGTAACCCCGCAGAGGCTATTGCACTGGAACCAAAAATCAGTTTCCGTGCA		0 186	0 157	0 139	0 125	0 175	0 76	0 120	0 137	0 160	1 126	0 111	0 106	0 125	0 181	0 171	0 155	0 149	0 131	0 105	0 91	0 133	0 158	0 158	0 119	0 114	0 163	0 92	0 92	0 55	0 158	0 118	0 167	0 132	0 154	0 169	0 106	0 593	0 588	0 0	0 161	0 351	0 643	0 86	0 129	0 54
DSH 29	50	CTTCATATGGGACAGTCTTGCTCTAAAGTATTCTGACCTTG	TTGTCATGTGCTTATCAGTCCTTAATGGCATGAATTACCTCTGT		0 186	0 157	0 139	0 125	0 175	0 76	0 120	0 137	0 160	0 126	0 111	0 106	0 125	0 181	0 171	0 155	0 149	0 131	0 105	0 91	0 133	0 158	0 158	0 119	0 114	0 163	0 92	0 92	0 55	0 158	0 118	0 167	0 132	0 154	0 169	0 106	0 593	0 588	0 0	0 161	0 351	0 643	0 86	0 129	0 54
DSH 29	53	CATATGGGACAGTCTTGCTCTAAAGTATTCTGACC	GCCGAGTGGCTGACTGCGCTACGCAAAGACCATCCTGACCTA		0 186	0 157	0 139	0 125	0 175	0 76	0 120	0 137	0 160	0 126	0 111	0 106	0 125	0 181	0 171	0 155	0 149	0 131	0 105	0 91	0 133	0 158	0 158	0 119	0 114	0 163	0 92	0 92	0 55	0 158	0 118	0 167	0 132	0 154	0 169	0 106	0 593	0 588	0 0	0 161	0 351	0 643	0 86	0 129	0 54
DSH 29	59	G	A		0 186	0 157	0 139	0 125	0 175	0 76	0 120	0 137	0 160	0 126	0 111	0 106	0 125	0 181	0 171	0 155	0 149	0 131	0 105	0 91	0 133	0 158	0 158	0 119	0 114	0 163	0 92	0 92	0 55	0 158	0 118	0 167	0 132	0 154	0 169	0 106	0 593	0 588	0 0	0 161	0 351	0 643	0 86	0 129	0 54
DSH 29	77	G	A		0 186	0 157	0 139	0 125	0 175	0 76	0 120	0 137	0 160	0 126	0 111	0 106	0 125	0 181	0 171	0 155	0 149	0 131	0 105	0 91	0 133	0 158	0 158	0 119	0 114	0 163	0 92	0 92	0 55	0 158	0 118	0 167	0 132	0 154	0 169	0 106	0 593	0 588	0 0	1 161	0 351	1 643	0 86	0 129	0 54
DSH 29	95	CAAAACCACTTGATGG	ACAAATAAACAGAGA		0 194	0 156	0 146	0 124	0 168	0 83	0 115	0 155	0 171	0 144	0 102	0 112	0 128	0 193	0 179	0 171	0 162	0 133	0 109	0 99	0 144	0 173	0 163	0 125	0 115	0 179	0 94	0 96	0 57	0 164	0 121	0 184	0 127	0 156	0 174	0 115	0 617	0 629	0 0	0 162	0 352	0 667	0 86	0 128	0 49
DSH 29	97	A	G		0 194	0 156	0 146	0 124	0 168	0 83	0 115	0 155	0 171	1 144	0 102	0 112	0 128	0 193	0 179	0 171	1 162	0 133	0 109	0 99	0 144	0 173	0 163	0 125	0 115	0 179	0 94	0 96	0 57	0 164	0 121	0 184	0 127	0 156	0 174	0 115	0 617	0 629	0 0	0 162	0 352	4 667	0 86	0 128	0 49
DSH 29	112	AACGAAAAATCTTATTATCAACTCT	TAGTAAACCAGCCTATCATCC		0 164	0 136	0 121	0 115	0 150	0 75	0 89	0 131	0 135	0 99	0 85	0 92	0 99	0 150	0 153	0 137	0 130	0 111	0 86	0 81	0 114	0 155	0 131	0 103	0 93	0 152	0 79	0 75	0 43	0 141	0 105	0 152	0 115	0 131	0 140	0 94	0 523	0 526	0 0	0 144	0 300	0 564	0 69	0 109	0 44
DSH 29	115	G	A		0 164	0 136	0 121	0 115	0 150	0 75	0 89	1 131	0 135	1 99	0 85	0 92	0 99	0 150	0 153	0 137	0 130	0 111	0 86	0 81	0 114	0 155	0 131	0 103	0 93	0 152	1 79	0 75	0 43	0 141	0 105	0 152	0 115	0 131	0 140	0 94	1 523	0 526	0 0	0 144	0 300	0 564	0 69	0 109	0 44
DSH 29	123	T	A		0 202	1 159	0 153	0 133	0 186	0 86	1 119	0 166	0 174	0 149	0 109	0 120	0 125	0 204	0 185	0 173	0 164	0 147	0 114	0 103	0 153	0 186	0 163	0 127	0 117	0 192	0 99	0 99	0 59	0 176	0 133	0 191	0 138	2 160	0 176	0 120	0 646	0 657	0 1	0 171	0 385	6 711	0 89	0 134	0 56
DSH 29	125	ATTATCAACTCTTACACAAATATCAGCAAGATCATCTACACAATCAT	GTTCAAAGCCCATAAGGAAATCAGTCAAGTTCTCAGAATCA		0 1	0 1	0 0	0 0	0 0	0 0	0 0	0 0	0 0	0 0	0 0	0 0	0 1	0 1	0 0	0 0	0 1	0 0	0 0	0 0	0 0	0 0	0 1	0 0	0 1	0 0	0 0	0 0	0 0	0 0	0 0	0 0	0 1	0 0	0 1	0 0	0 0	0 1	0 0	0 0	0 0	0 1	0 0	0 1	0 0
DSH 29	125	ATTATCAACTCTTACACAAATATCAGCAAGATCATCTACACAATCAT	GTTCAAAGCCCATAAGGAAATCAGTCAAGTTCTCAGATTAATCA		0 1	0 1	0 0	0 0	0 0	0 0	0 0	0 0	0 0	0 0	0 0	0 0	0 1	0 1	0 0	0 0	0 1	0 0	0 0	0 0	0 0	0 0	0 1	0 0	0 1	0 0	0 0	0 0	0 0	0 0	0 0	0 0	0 1	0 0	0 1	0 0	0 0	0 1	0 0	0 0	0 0	0 1	0 0	0 1	0 0
DSH 29	130	C	T		0 1	0 1	0 0	0 0	0 0	0 0	0 0	0 0	0 0	0 0	0 0	0 0	0 1	0 1	0 0	0 0	0 1	0 0	0 0	0 0	0 0	0 0	0 1	0 0	0 1	0 0	0 0	0 0	0 0	0 0	0 0	0 0	0 1	0 0	0 1	0 0	0 0	0 1	0 0	0 0	0 0	3 1	0 0	0 1	0 0
DSH 29	137	TACACAAATATCA	GACACAAATATCG		0 1	0 1	0 0	0 0	0 0	0 0	0 0	0 0	0 0	0 0	0 0	0 0	0 1	0 1	0 0	0 0	0 1	0 0	0 0	0 0	0 0	0 0	0 1	0 0	0 1	0 0	0 0	0 0	0 0	0 0	0 0	0 0	0 1	0 0	0 1	0 0	0 0	0 1	0 0	0 0	0 0	0 1	0 0	0 1	0 0
DSH 29	143	AATATCA	GATATCG		0 1	0 1	0 0	0 0	0 0	0 0	0 0	0 0	0 0	0 0	0 0	0 0	0 1	0 1	0 0	0 0	0 1	0 0	0 0	0 0	0 0	0 0	0 1	0 0	0 1	0 0	0 0	0 0	0 0	0 0	0 0	0 0	0 1	0 0	0 1	0 0	0 0	0 1	0 0	0 0	0 0	0 1	0 0	0 1	0 0
DSH 29	149	A	G		88 1	70 1	55 0	51 0	77 0	35 0	30 0	70 0	66 0	45 0	47 0	44 0	40 1	78 1	80 0	62 0	48 1	49 0	46 0	35 0	49 0	75 0	62 1	58 0	40 1	73 0	29 0	28 0	15 0	64 0	44 0	73 0	56 1	59 0	67 1	42 0	230 0	235 1	0 0	75 0	129 0	266 1	31 0	67 1	16 0
DSH 29	176	T	G		37 62	30 37	29 38	24 51	42 54	20 23	13 24	46 44	38 48	36 28	28 31	24 30	23 34	34 54	36 55	29 47	31 34	31 34	26 32	13 31	35 33	32 59	38 42	36 30	25 31	46 47	20 23	24 20	9 15	42 44	26 37	40 50	34 36	26 52	32 54	21 32	128 178	136 187	0 1	34 53	78 86	145 194	17 20	40 37	9 14
DSH 29	180	ACTACATTAAAAGAAGATA	CTCTTCAAGCTAGGCTGG		0 0	0 0	0 0	0 0	0 0	0 0	0 0	0 0	0 0	0 0	0 0	0 0	0 0	0 0	0 0	0 0	0 0	0 0	0 0	0 0	0 0	0 0	0 0	0 0	0 0	0 0	0 0	0 0	0 0	0 0	0 0	0 0	0 0	0 0	0 0	0 0	0 0	0 0	0 0	0 0	0 0	0 0	0 0	0 0	0 0
DSH 29	187	T	C		12 0	10 0	9 0	10 0	19 0	8 0	5 0	10 0	10 0	17 0	12 0	9 0	10 0	18 0	18 0	9 0	7 0	14 0	20 0	8 0	16 0	10 0	20 0	14 0	9 0	20 0	9 0	7 0	3 0	13 0	13 0	13 0	10 0	16 0	13 0	6 0	43 0	57 0	0 0	14 0	26 0	51 0	5 0	21 0	1 0
DSH 29	187	TAAAAGAA	CAAAAGAC		16 0	10 0	6 0	16 0	14 0	9 0	2 0	18 0	19 0	9 0	8 0	7 0	5 0	13 0	19 0	19 0	12 0	10 0	16 0	8 0	5 0	17 0	13 0	9 0	8 0	8 0	7 0	3 0	4 0	10 0	17 0	24 0	14 0	14 0	16 0	10 0	51 0	55 0	0 0	17 0	34 0	64 0	6 0	12 0	7 0
DSH 29	194	A	C		0 0	0 0	1 0	0 0	0 0	0 0	0 0	0 0	0 0	0 0	0 0	0 0	0 0	0 0	0 0	0 0	0 0	0 0	0 0	0 0	0 0	0 0	0 0	0 0	0 0	0 0	0 0	0 0	0 0	0 0	0 0	0 0	0 0	0 0	1 0	0 0	0 0	0 0	0 0	0 0	0 0	4 0	0 0	0 0	0 0
DSH 29	196	ATACTAGCCTATCAACATCATT	CTGGCTAGCTCATCGGACCCTCCC		0 0	0 0	0 0	0 0	0 0	0 0	0 0	0 0	0 0	0 0	0 0	0 0	0 0	0 0	0 0	0 0	0 0	0 0	0 0	0 0	0 0	0 0	0 0	0 0	0 0	0 0	0 0	0 0	0 0	0 0	0 0	0 0	0 0	0 0	0 0	0 0	0 0	0 0	0 0	0 0	0 0	0 1	0 0	0 0	0 0
DSH 29	215	ATTT	GCTC		0 0	0 0	0 0	0 0	0 0	0 0	0 0	0 0	0 0	0 0	0 0	0 0	0 0	0 0	0 0	0 0	0 0	0 0	0 0	0 0	0 0	0 0	0 0	0 0	0 0	0 0	0 0	0 0	0 0	0 0	0 0	0 0	0 0	0 0	0 0	0 0	0 0	0 0	0 0	0 0	0 0	0 1	0 0	0 0	0 0
DSH 29	215	ATTT	GTTC		5 0	1 0	2 0	4 0	9 0	4 0	3 0	5 0	6 0	6 0	1 0	1 0	3 0	4 0	4 0	2 0	2 0	5 0	9 0	3 0	5 0	3 0	7 0	3 0	2 0	7 0	1 0	2 0	1 0	2 0	3 0	3 0	5 0	2 0	4 0	2 0	11 0	11 0	0 0	5 0	13 0	13 1	2 0	5 0	1 0
DSH 29	218	T	C		4 0	2 0	0 0	4 0	5 0	1 0	1 0	5 0	6 0	4 0	5 0	2 0	1 0	4 0	2 0	2 0	2 0	5 0	1 0	2 0	0 0	5 0	3 0	2 0	1 0	2 0	2 0	0 0	1 0	2 0	5 0	5 0	4 0	3 0	4 0	5 0	11 0	16 0	0 0	3 0	8 0	9 1	0 0	0 0	1 0
DSH 29	228	TGTTGCATAGTGGACCTTGCCAAAGAGCTCTG	GGCCTCCATGTTCATGGAAATC		0 0	0 0	0 0	0 0	0 0	0 0	0 0	0 2	0 0	0 0	0 0	0 0	0 0	0 0	0 0	0 1	0 0	0 0	0 1	0 0	0 0	0 0	0 0	0 0	0 0	0 1	0 0	0 0	0 0	0 0	0 0	0 0	0 0	0 0	0 0	0 0	0 1	0 1	0 0	0 0	0 0	0 0	0 0	0 0	0 0
DSH 29	239	G	A		0 0	0 0	0 0	0 0	0 0	0 0	0 0	0 2	0 0	0 0	0 0	0 0	0 0	0 0	0 0	0 1	0 0	0 0	0 1	0 0	0 0	0 0	0 0	0 0	0 0	0 1	0 0	0 0	0 0	0 0	0 0	0 0	0 0	0 0	0 0	0 0	0 1	0 1	0 0	0 0	0 0	0 0	0 0	0 0	0 0
DSH 29	266	CCGGTGCAGGGCAGCA	GTGGTTCTCGTTAGCGGCTT		0 0	0 0	0 0	0 0	0 0	0 0	0 0	0 0	0 0	0 0	0 0	0 0	0 0	0 0	0 0	0 0	0 0	0 0	0 0	0 0	0 0	0 0	0 0	0 0	0 0	0 1	0 0	0 0	0 0	0 0	0 0	0 0	0 0	0 0	0 0	0 0	0 0	0 1	0 0	0 0	0 0	0 0	0 0	0 0	0 0
DSH 29	266	CCGGTGCAGGGCAGCA	GTGGTTCTTGTTAGCGGCTT		0 0	0 0	0 0	0 0	0 0	0 0	0 0	0 0	0 0	0 0	0 0	0 0	0 0	0 0	0 0	0 0	0 0	0 0	0 0	0 0	0 0	0 0	0 0	0 0	0 0	0 1	0 0	0 0	0 0	0 0	0 0	0 0	0 0	0 0	0 0	0 0	0 0	0 1	0 0	0 0	0 0	0 0	0 0	0 0	0 0
DSH 29	268	G	T		0 0	0 0	0 0	0 0	0 0	0 0	0 0	0 0	0 0	0 0	0 0	0 0	0 0	0 0	0 0	1 0	0 0	0 0	0 0	0 0	0 0	0 0	0 0	0 0	0 0	0 1	0 0	0 0	0 0	0 0	0 0	0 0	0 0	0 0	0 0	0 0	1 0	0 1	0 0	0 0	0 0	0 0	0 0	0 0	0 0
DSH 29	273	AGG	TCGTTA		0 0	0 0	0 0	0 0	0 0	0 0	0 0	0 0	0 0	0 0	0 0	0 0	0 0	0 0	0 0	0 1	0 0	0 0	0 0	0 0	0 0	0 0	0 0	0 0	0 0	0 1	0 0	0 0	0 0	0 0	0 0	0 0	0 0	0 0	0 0	0 0	0 1	0 1	0 0	0 0	0 0	0 0	0 0	0 0	0 0
DSH 29	273	AGG	TTGTTA		0 0	0 0	0 0	0 0	0 0	0 0	0 0	0 0	0 0	0 0	0 0	0 0	0 0	0 0	0 0	0 1	0 0	0 0	0 0	0 0	0 0	0 0	0 0	0 0	0 0	0 1	0 0	0 0	0 0	0 0	0 0	0 0	0 0	0 0	0 0	0 0	0 1	0 1	0 0	0 0	0 0	0 0	0 0	0 0	0 0
DSH 29	278	AGCA	GGCTT		0 0	0 0	0 0	0 0	0 0	0 0	0 0	0 0	0 0	0 0	0 0	0 0	0 0	0 0	0 0	0 1	0 0	0 0	0 0	0 0	0 0	0 0	0 0	0 0	0 0	0 1	0 0	0 0	0 0	0 0	0 0	0 0	0 0	0 0	0 0	0 0	0 1	0 1	0 0	0 0	0 0	0 0	0 0	0 0	0 0
DSH 29	282	G	A		0 0	0 0	0 0	0 0	0 0	0 0	0 0	0 0	0 0	0 0	0 0	0 0	0 0	0 0	0 0	0 1	0 0	0 0	0 0	0 0	0 0	0 0	0 0	0 0	0 0	0 1	0 0	0 0	0 0	0 0	0 0	0 0	0 0	0 0	0 0	0 0	0 1	0 1	0 0	0 0	0 0	0 0	0 0	0 0	0 0
DSH 29	283	A	G		0 0	0 0	0 0	0 0	0 0	0 0	0 0	0 0	0 0	0 0	0 0	0 0	0 0	0 0	0 0	1 0	0 0	0 0	0 0	0 0	0 0	0 0	0 0	0 0	0 0	1 0	0 0	0 0	0 0	0 0	0 0	0 0	0 0	0 0	0 0	0 0	1 0	1 0	0 0	0 0	0 0	0 0	0 0	0 0	0 0
DSH 29	287	CCTGTCTTCCTCAGGAAGTGATAGGCCC	GTGTAGCTAGGACGTGGCATGCAGTCTACCA		0 0	0 0	0 0	0 0	0 0	0 0	0 0	0 0	0 0	0 0	0 0	0 0	0 0	0 0	0 0	0 0	0 0	0 0	0 0	0 0	0 0	0 0	0 0	0 0	0 0	0 0	0 0	0 0	0 0	0 0	0 0	0 0	0 0	0 0	0 0	0 0	0 0	0 0	0 0	0 0	0 0	0 0	0 0	0 0	0 0
DSH 29	287	CCTGTCTTCCTCAGGAAGTGATAGGCCC	GTGTAGCTAGGTCGTGGCATGCAGTCTACCA		0 0	0 0	0 0	0 0	0 0	0 0	0 0	0 0	0 0	0 0	0 0	0 0	0 0	0 0	0 0	0 0	0 0	0 0	0 0	0 0	0 0	0 0	0 0	0 0	0 0	0 0	0 0	0 0	0 0	0 0	0 0	0 0	0 0	0 0	0 0	0 0	0 0	0 0	0 0	0 0	0 0	0 0	0 0	0 0	0 0
DSH 29	323	ATAACGTTTCTGAGAGT	TGGCTATTGACACAAG		0 0	0 0	0 0	0 0	0 0	0 0	0 0	0 0	0 0	0 0	0 0	0 0	0 0	0 0	0 0	0 0	0 0	0 0	0 0	0 0	0 0	0 0	0 0	0 0	0 0	0 0	0 0	0 0	0 0	0 0	0 0	0 0	0 0	0 0	0 0	0 0	0 0	0 0	0 0	0 0	0 0	0 0	0 0	0 0	0 0
DSH 29	352	TCAGTG	ACAA		0 0	0 0	0 0	0 0	0 0	0 0	0 0	0 0	0 0	0 0	0 0	0 0	0 0	0 0	0 0	0 0	0 0	0 0	0 0	0 0	0 0	0 0	0 0	0 0	0 0	0 0	0 0	0 0	0 0	0 0	0 0	0 0	0 0	0 0	0 0	0 0	0 0	0 0	0 0	0 0	0 0	0 0	0 0	0 0	0 0
DSH 29	362	GTACTCTGCATATTTTTGGTG	AAAATTTGTCAGATTTCCAGCC		0 0	0 0	0 0	0 0	0 0	0 0	0 0	0 0	0 0	0 0	0 0	0 0	0 0	0 0	0 0	0 0	0 0	0 0	0 0	0 0	0 0	0 0	0 0	0 0	0 0	0 0	0 0	0 0	0 0	0 0	0 0	0 0	0 0	0 0	0 0	0 0	0 0	0 0	0 0	0 0	0 0	0 0	0 0	0 0	0 0
DSH 29	364	ACTCTGCATATTTTTGG	GCTCATGCAAATTGC		0 0	0 0	0 0	0 0	0 0	0 0	0 0	0 0	0 0	0 0	0 0	0 0	0 0	0 0	0 0	0 0	0 0	0 0	0 0	0 0	0 0	0 0	0 0	0 0	0 0	0 0	0 0	0 0	0 0	0 0	0 0	0 0	0 0	0 0	0 0	0 0	0 0	0 0	0 0	0 0	0 0	0 0	0 0	0 0	0 0
DSH 29	387	AATTCCTTCTCAAGAACC	TTGATTCAT		0 0	0 0	0 0	0 0	0 0	0 0	0 0	0 0	0 0	0 0	0 0	0 0	0 0	0 0	0 0	0 0	0 0	0 0	0 0	0 0	0 0	0 0	0 0	0 0	0 0	0 0	0 0	0 0	0 0	0 0	0 0	0 0	0 0	0 0	0 0	0 0	0 0	0 0	0 0	0 0	0 0	0 0	0 0	0 0	0 0
DSH 29	431	T	C		44 51	44 34	33 41	22 31	23 33	21 18	20 22	26 31	23 23	15 22	21 26	16 21	18 14	43 55	20 36	27 32	34 34	34 36	13 13	17 13	27 31	32 39	35 34	19 20	27 22	42 42	20 20	29 29	4 6	40 50	17 26	39 35	16 20	25 35	34 44	22 23	138 137	131 149	0 0	36 40	92 64	149 182	13 12	20 25	2 9
DSH 29	454	C	G		0 154	0 137	0 132	0 85	0 110	0 66	0 90	0 109	0 93	0 71	0 84	0 69	0 68	0 170	0 118	0 125	0 136	0 114	0 57	0 55	0 105	0 131	0 131	0 74	0 83	0 139	0 70	0 90	0 23	0 139	0 90	0 136	0 78	0 122	0 141	0 68	0 468	0 469	0 0	0 134	0 289	0 559	0 48	0 79	0 21
DSH 29	479	T	C		0 218	0 192	0 201	0 142	0 187	0 98	0 153	0 164	0 160	0 144	0 128	0 119	0 138	0 238	0 189	0 196	0 195	0 165	0 98	0 104	0 156	0 194	0 184	0 134	0 124	1 222	0 106	0 138	0 45	0 205	0 133	0 213	1 142	1 182	0 211	1 120	0 730	0 718	0 0	0 199	0 457	0 822	0 88	0 129	0 55
DSH 29	498	T	A		125 104	90 108	103 97	78 67	97 94	53 43	81 77	83 86	74 96	72 77	56 79	61 62	64 80	129 117	114 92	105 105	92 113	86 83	43 62	47 61	78 81	100 103	103 95	65 77	59 74	105 127	61 50	72 70	24 31	111 96	76 67	119 103	72 76	109 90	117 106	67 59	382 391	378 364	0 0	100 108	211 264	440 395	49 53	70 72	23 30
DSH 29	503	G	A		101 129	108 93	97 109	68 82	93 106	45 56	75 83	86 86	98 83	78 81	77 60	63 64	84 73	118 133	91 117	107 110	111 96	88 89	59 43	61 52	82 80	102 106	96 108	74 69	76 62	122 112	48 65	73 76	27 22	99 120	69 79	103 124	77 81	91 111	109 118	62 72	368 398	368 402	0 0	108 102	262 224	382 475	54 53	71 78	34 26
DSH 29	563	T	A		137 117	95 120	109 103	88 74	111 104	61 44	87 86	86 99	92 108	87 88	60 83	62 77	76 98	137 126	116 107	110 124	99 127	87 86	54 72	57 70	88 90	115 114	107 101	79 80	64 81	114 140	65 54	79 70	31 37	123 98	80 74	126 118	85 81	109 95	122 110	74 62	419 416	405 414	0 0	111 119	228 286	472 413	54 58	79 85	35 36
DSH 29	601	A	C		0 273	1 234	1 231	0 176	0 241	0 113	0 177	0 203	0 230	0 200	0 153	0 159	1 188	0 283	1 251	0 260	0 243	0 188	1 146	1 138	0 193	0 239	0 232	0 178	0 155	1 270	0 133	0 161	1 76	0 242	0 160	0 258	0 187	0 224	0 251	0 155	1 910	1 893	0 0	0 247	0 560	0 972	0 133	0 185	1 82
DSH 29	602	CCGAGCACTTAATATGACTCTGTGAGCTTCAATAGGCCTACCTTGCACAAAAAATACGACATCTGGAGGGA	ACAAGCACTTGCAATTGAGTGAGCAATACCTTGAAGTTTAAATGCTACACCCACGTTTGC		0 0	0 0	0 0	0 0	0 0	0 0	0 0	0 0	0 0	0 0	0 0	0 0	0 0	0 0	0 0	0 0	0 0	0 0	0 0	0 0	0 0	0 0	0 0	0 0	0 0	0 0	0 0	0 0	0 0	0 0	0 0	0 0	0 0	0 0	0 0	0 0	0 0	0 0	0 0	0 0	0 0	0 0	0 0	0 0	0 0
DSH 29	640	T	A		0 280	0 237	0 236	0 181	0 246	0 117	0 185	0 205	0 233	0 206	0 158	0 164	0 188	0 285	0 258	1 259	0 245	0 193	0 152	0 140	0 196	0 241	0 235	0 182	0 154	0 270	0 133	0 161	0 80	0 241	0 166	0 261	0 198	0 231	0 256	0 157	0 916	0 909	0 0	0 250	1 568	1 976	1 133	0 187	0 87
DSH 29	640	T	G		0 280	0 237	0 236	0 181	0 246	0 117	0 185	0 205	0 233	0 206	0 158	0 164	0 188	0 285	0 258	0 259	0 245	0 193	0 152	0 140	0 196	0 241	0 235	0 182	0 154	0 270	0 133	0 161	0 80	0 241	0 166	0 261	0 198	0 231	0 256	0 157	0 916	0 909	0 0	0 250	0 568	0 976	0 133	0 187	0 87
DSH 29	641	ACCTTGCACAAAAAATACGACATCTGGAGGGA	GCCTGTGAATAACCAATAGGAATAACAATAGAAGATAG		0 120	0 127	0 108	0 84	0 118	0 44	0 81	0 97	0 112	0 100	0 85	0 83	0 107	0 138	0 107	0 133	0 134	0 95	0 78	0 69	0 90	0 120	0 105	0 88	0 76	0 132	0 62	0 71	0 41	0 107	0 76	0 121	0 91	0 107	0 110	0 70	0 426	0 437	0 0	0 121	0 308	0 456	0 71	0 86	0 41
DSH 29	641	ACCTTGCACAAAAAATACGACATCTGGAGGGAA	GCCTTGAAAACGTTCGACATGAAATCCCGGGTG		0 120	0 127	0 108	0 84	0 118	0 44	0 81	0 97	0 112	0 100	0 85	0 83	0 107	0 138	0 107	0 133	0 134	0 95	0 78	0 69	0 90	0 120	0 105	0 88	0 76	0 132	0 62	0 71	0 41	0 107	0 76	0 121	0 91	0 107	0 110	0 70	0 426	0 437	0 0	0 121	0 308	0 456	0 71	0 86	0 41
DSH 29	641	ACCTTGCACAAAAAATACGACATCTGGAGGGA	TCAGTTCACAAAGTGATACTT		0 120	0 127	0 108	0 84	0 118	0 44	0 81	0 97	0 112	0 100	0 85	0 83	0 107	0 138	0 107	0 133	0 134	0 95	0 78	0 69	0 90	0 120	0 105	0 88	0 76	0 132	0 62	0 71	0 41	0 107	0 76	0 121	0 91	0 107	0 110	0 70	0 426	0 437	0 0	0 121	0 308	0 456	0 71	0 86	0 41
DSH 29	641	ACCTTGCACAAAAAATACGACATCTGGAGGGAA	TCTCTGTGACCCCATACACCTTCAACAACTGGGTCTCAGCAGCAGTG		0 120	0 127	0 108	0 84	0 118	0 44	0 81	0 97	0 112	0 100	0 85	0 83	0 107	0 138	0 107	0 133	0 134	0 95	0 78	0 69	0 90	0 120	0 105	0 88	0 76	0 132	0 62	0 71	0 41	0 107	0 76	0 121	0 91	0 107	0 110	0 70	0 426	0 437	0 0	0 121	0 308	0 456	0 71	0 86	0 41
DSH 29	642	CCTTGCACAAAAAATACGACATCTGGAGGGAA	AGCACAATTGTTAGATGACTGGAAATTTC		0 120	0 127	0 108	0 84	0 118	0 44	0 81	0 97	0 112	0 100	0 85	0 83	0 107	0 138	0 107	0 133	0 134	0 95	0 78	0 69	0 90	0 120	0 105	0 88	0 76	0 132	0 62	0 71	0 41	0 107	0 76	0 121	0 91	0 107	0 110	0 70	0 426	0 437	0 0	0 121	0 308	0 456	0 71	0 86	0 41
DSH 29	642	CCTTGCACAAAAAATACGACATCTGGAGGGAA	GCTTCTTTATCGACCACGGGACGGGTGTG		0 120	0 127	0 108	0 84	0 118	0 44	0 81	0 97	0 112	0 100	0 85	0 83	0 107	0 138	0 107	0 133	0 134	0 95	0 78	0 69	0 90	0 120	0 105	0 88	0 76	0 132	0 62	0 71	0 41	0 107	0 76	0 121	0 91	0 107	0 110	0 70	0 426	0 437	0 0	0 121	0 308	0 456	0 71	0 86	0 41
DSH 29	642	CCTTGCACAAAAAATACGACATCTGGAGGGAA	GTTTGCCATAATAGGTTATGGATGTGGGCTG		0 120	0 127	0 108	0 84	0 118	0 44	0 81	0 97	0 112	0 100	0 85	0 83	0 107	0 138	0 107	0 133	0 134	0 95	0 78	0 69	0 90	0 120	0 105	0 88	0 76	0 132	0 62	0 71	0 41	0 107	0 76	0 121	0 91	0 107	0 110	0 70	0 426	0 437	0 0	0 121	0 308	0 456	0 71	0 86	0 41
DSH 29	642	CCTTGCACAAAAAATACGACATCTGGAGGGA	TACGAACAGAAAACATATAAAGTTTT		0 120	0 127	0 108	0 84	0 118	0 44	0 81	0 97	0 112	0 100	0 85	0 83	0 107	0 138	0 107	0 133	0 134	0 95	0 78	0 69	0 90	0 120	0 105	0 88	0 76	0 132	0 62	0 71	0 41	0 107	0 76	0 121	0 91	0 107	0 110	0 70	0 426	0 437	0 0	0 121	0 308	0 456	0 71	0 86	0 41
DSH 29	642	CCTTGCACAAAAAATACGACATCTGGAGGG	TCAATACCAACGATTGAAGTTTCGTTGAGAGTTC		0 120	0 127	0 108	0 84	0 118	0 44	0 81	0 97	0 112	0 100	0 85	0 83	0 107	0 138	0 107	0 133	0 134	0 95	0 78	0 69	0 90	0 120	0 105	0 88	0 76	0 132	0 62	0 71	0 41	0 107	0 76	0 121	0 91	0 107	0 110	0 70	0 426	0 437	0 0	0 121	0 308	0 456	0 71	0 86	0 41
DSH 29	642	CCTTGCACAAAAAATACGACATCTGGAGGGAA	TCTTGAATATAAAGACTTAAAGTGTG		0 120	0 127	0 108	0 84	0 118	0 44	0 81	0 97	0 112	0 100	0 85	0 83	0 107	0 138	0 107	0 133	0 134	0 95	0 78	0 69	0 90	0 120	0 105	0 88	0 76	0 132	0 62	0 71	0 41	0 107	0 76	0 121	0 91	0 107	0 110	0 70	0 426	0 437	0 0	0 121	0 308	0 456	0 71	0 86	0 41
DSH 29	643	CTTGCACAAAAAATACGACATCTGGAGGGAA	GCGGAAGAATATTACAATGCCACAGGT		0 120	0 127	0 108	0 84	0 118	0 44	0 81	0 97	0 112	0 100	0 85	0 83	0 107	0 138	0 107	0 133	0 134	0 95	0 78	0 69	0 90	0 120	0 105	0 88	0 76	0 132	0 62	0 71	0 41	0 107	0 76	0 121	0 91	0 107	0 110	0 70	0 426	0 437	0 0	0 121	0 308	0 456	0 71	0 86	0 41
DSH 29	643	CTTGCACAAAAAATACGACATCTGGAGGGA	GTACACGCGCAAGAATCGCATCTGCTTCACGTTG		0 120	0 127	0 108	0 84	0 118	0 44	0 81	0 97	0 112	0 100	0 85	0 83	0 107	0 138	0 107	0 133	0 134	0 95	0 78	0 69	0 90	0 120	0 105	0 88	0 76	0 132	0 62	0 71	0 41	0 107	0 76	0 121	0 91	0 107	0 110	0 70	0 426	0 437	0 0	0 121	0 308	0 456	0 71	0 86	0 41
DSH 29	643	CTTGCACAAAAAATACGACATCTGGAGGGAA	TTGTGCAGAGAATGACAAAGAT		0 120	0 127	0 108	0 84	0 118	0 44	0 81	0 97	0 112	0 100	0 85	0 83	0 107	0 138	0 107	0 133	0 134	0 95	0 78	0 69	0 90	0 120	0 105	0 88	0 76	0 132	0 62	0 71	0 41	0 107	0 76	0 121	0 91	0 107	0 110	0 70	0 426	0 437	0 0	0 121	0 308	0 456	0 71	0 86	0 41
DSH 29	644	TTGCACAAAAAATACGACATCTGGAGGGAA	CCGGCACATCGGGTGCGCCGTGGATGGATGCG		0 120	0 127	0 108	0 84	0 118	0 44	0 81	0 97	0 112	0 100	0 85	0 83	0 107	0 138	0 107	0 133	0 134	0 95	0 78	0 69	0 90	0 120	0 105	0 88	0 76	0 132	0 62	0 71	0 41	0 107	0 76	0 121	0 91	0 107	0 110	0 70	0 426	0 437	0 0	0 121	0 308	0 456	0 71	0 86	0 41
DSH 29	645	TGCACAAAAAATACGACATCTGGAGGGAA	GCAAACCCTACTTGGCAATAT		0 120	0 127	0 108	0 84	0 118	0 44	0 81	0 97	0 112	0 100	0 85	0 83	0 107	0 138	0 107	0 133	0 134	0 95	0 78	0 69	0 90	0 120	0 105	0 88	0 76	0 132	0 62	0 71	0 41	0 107	0 76	0 121	0 91	0 107	0 110	0 70	0 426	0 437	0 0	0 121	0 308	0 456	0 71	0 86	0 41
DSH 29	647	CACAAAAAATACGACATCTGGAGGGA	AAGTTTAAATGCTACACCCACGTTTGC		0 120	0 127	0 108	0 84	0 118	0 44	0 81	0 97	0 112	0 100	0 85	0 83	0 107	0 138	0 107	0 133	0 134	0 95	0 78	0 69	0 90	0 120	0 105	0 88	0 76	0 132	0 62	0 71	0 41	0 107	0 76	0 121	0 91	0 107	0 110	0 70	0 426	0 437	0 0	0 121	0 308	0 456	0 71	0 86	0 41
DSH 29	647	CACAAAAAATACGACATCTGGAGGGAA	TCGTAGCTGATCACCCAAGTGGGGCC		0 120	0 127	0 108	0 84	0 118	0 44	0 81	0 97	0 112	0 100	0 85	0 83	0 107	0 138	0 107	0 133	0 134	0 95	0 78	0 69	0 90	0 120	0 105	0 88	0 76	0 132	0 62	0 71	0 41	0 107	0 76	0 121	0 91	0 107	0 110	0 70	0 426	0 437	0 0	0 121	0 308	0 456	0 71	0 86	0 41
DSH 29	659	G	A		150 120	106 127	119 108	90 84	120 118	70 44	93 81	98 97	116 112	98 100	69 85	72 83	82 107	136 138	139 107	120 133	109 134	96 95	70 78	71 69	100 90	118 120	120 105	85 88	71 76	129 132	70 62	84 71	34 41	129 107	84 76	128 121	99 91	119 107	139 110	83 70	473 426	451 437	0 0	126 121	243 308	501 456	60 71	96 86	39 41
DSH 5	42	TCAGTAACCATAAAAAACCTCTCCCCACCCAAATCA	AATTTTAAGAACCATAAAATCAAATTTCCAGTAACCCCAAATT		0 170	0 131	0 116	0 93	0 138	0 146	0 95	0 109	0 129	0 129	0 153	0 119	0 101	0 181	0 146	0 137	0 111	0 129	0 117	0 52	0 196	0 145	0 124	0 134	0 124	0 189	0 132	0 87	0 66	0 143	0 124	0 143	0 120	0 172	0 148	0 113	0 268	0 242	0 616	0 136	0 203	0 247	0 60	0 106	0 66
DSH 5	68	A	C		1 170	1 131	1 116	1 93	0 138	1 146	1 95	0 109	0 129	0 129	0 153	0 119	2 101	0 181	2 146	0 137	0 111	1 129	0 117	0 52	0 196	1 145	0 124	1 134	0 124	0 189	0 132	0 87	1 66	0 143	0 124	1 143	1 120	0 172	1 148	1 113	2 268	1 242	4 616	1 136	0 203	1 247	0 60	0 106	0 66
DSH 5	78	AACTTCACCAAACTGGCCTCCT	CCATTCCCAGCAACC		0 169	0 128	0 130	0 95	0 136	0 160	0 101	0 111	0 137	0 143	0 156	0 126	0 103	0 187	0 154	0 145	0 105	0 126	0 128	0 58	0 183	0 158	0 136	0 131	0 124	0 200	0 128	0 80	0 71	0 151	0 117	0 157	0 124	0 177	0 146	0 110	0 285	0 264	0 651	0 154	0 197	0 261	0 72	0 115	0 70
DSH 5	106	ATCTACAATAAAAGCTCCTTCTCCCTCTCACCAAATTCAACATCG	TCATCCTTTCTTCCCCGTTTGTTTTCCTTCTCACTAAACAAGAC		0 71	0 59	0 44	0 38	0 57	0 71	0 32	0 52	0 61	0 54	0 63	0 58	0 31	0 73	0 66	0 58	0 32	0 49	0 53	0 24	0 88	0 62	0 39	0 47	0 51	0 87	0 61	0 28	0 24	0 50	0 42	0 64	0 51	0 69	0 58	0 49	0 112	0 97	0 255	0 67	0 87	0 103	0 26	0 42	0 16
DSH 5	115	AAAAGCTCCTTCTCCC	CCCCGTTTGTTTTCCT		0 110	0 82	0 76	0 66	0 82	0 109	0 54	0 74	0 89	0 86	0 109	0 88	0 59	0 119	0 108	0 91	0 60	0 69	0 77	0 37	0 122	0 103	0 71	0 74	0 82	0 136	0 92	0 55	0 41	0 91	0 74	0 96	0 81	0 116	0 94	0 72	0 191	0 157	0 410	0 102	0 128	0 170	0 43	0 56	0 30
DSH 5	134	C	G		0 110	0 82	0 76	0 66	0 82	0 109	0 54	0 74	0 89	0 86	0 109	0 88	0 59	0 119	0 108	0 91	0 60	0 69	0 77	0 37	0 122	0 103	0 71	0 74	0 82	0 136	0 92	0 55	0 41	0 91	0 74	0 96	0 81	0 116	0 94	0 72	0 191	0 157	0 410	0 102	0 128	0 170	0 43	0 56	0 30
DSH 5	137	CAAATTCAACATCGCCAAACACTCATCTCT	TAAACAAGACCCAAAGCCTCATC		0 45	0 37	0 37	0 27	0 47	0 49	0 22	0 41	0 55	0 33	0 50	0 48	0 30	0 53	0 50	0 36	0 24	0 38	0 43	0 20	0 61	0 52	0 34	0 40	0 37	0 66	0 43	0 15	0 22	0 43	0 30	0 48	0 36	0 51	0 45	0 34	0 87	0 75	0 191	0 46	0 63	0 88	0 23	0 36	0 16
DSH 5	171	ACAGTAAGC	CTGTGT		0 44	0 35	0 34	0 27	0 46	0 56	0 23	0 40	0 56	0 30	0 52	0 41	0 25	0 57	0 41	0 38	0 20	0 34	0 41	0 18	0 53	0 55	0 29	0 39	0 42	0 74	0 53	0 21	0 15	0 40	0 30	0 45	0 42	0 53	0 39	0 42	0 78	0 67	0 187	0 42	0 70	0 81	0 19	0 43	0 13
DSH 5	184	A	C		0 45	0 32	0 26	1 24	0 36	0 46	0 18	0 37	0 43	1 29	0 50	0 37	0 26	0 48	0 35	0 33	1 20	0 31	0 41	0 11	0 48	0 49	0 23	0 34	0 41	1 58	1 46	0 17	0 12	0 35	0 28	1 45	1 36	1 46	1 35	1 35	1 66	0 61	0 173	0 35	0 54	1 65	0 18	2 33	0 15
DSH 5	223	TCTTGTGGACCAAAACA	ACTATGTAGCACCATTAG		0 0	0 0	0 0	0 0	0 0	0 0	0 0	0 1	0 0	0 0	0 0	0 0	0 0	0 0	0 0	0 0	0 1	0 0	0 0	0 0	0 1	0 0	0 0	0 0	0 0	0 0	0 0	0 1	0 0	0 0	0 0	0 2	0 0	0 0	0 0	0 0	0 0	0 0	0 2	0 0	0 0	0 0	0 0	0 0	0 0
DSH 5	226	TGTGGACCAAAACAG	CTGTTGGTTGAGAAGTAC		0 0	0 0	0 0	0 0	0 0	0 0	0 0	0 1	0 0	0 0	0 0	0 0	0 0	0 0	0 0	0 0	0 1	0 0	0 0	0 0	0 1	0 0	0 0	0 0	0 0	0 0	0 0	0 1	0 0	0 0	0 0	0 2	0 0	0 0	0 0	0 0	0 0	0 0	0 2	0 0	0 0	0 0	0 0	0 0	0 0
DSH 5	245	CA	GCG		0 0	0 0	0 0	0 0	0 0	0 0	0 0	0 0	0 0	0 0	0 0	0 0	0 0	0 0	0 0	0 0	0 0	0 0	0 0	0 0	0 0	0 0	0 0	0 0	0 0	0 0	0 0	0 0	0 0	0 0	0 0	0 1	0 0	0 0	0 0	0 0	0 0	0 0	0 1	0 0	0 0	1 0	0 0	0 0	0 0
DSH 5	251	GACAAAAGGGTCAGTGTCAAAAATGCAAACGGAGCCAT	AACATAAAGCATTAACAGTGGAGAGCCCTCCAGGTC		0 0	0 0	0 0	0 0	0 0	0 0	0 0	0 0	0 0	0 0	0 0	0 0	0 0	0 0	0 0	0 0	0 0	0 0	0 0	0 0	0 0	0 0	0 0	0 0	0 0	0 0	0 0	0 0	0 0	0 0	0 0	0 0	0 0	0 0	0 0	0 0	0 0	0 0	0 0	0 0	0 0	1 0	0 0	0 0	0 0
DSH 5	256	A	G		0 0	0 0	0 0	0 0	0 0	0 0	0 0	0 0	0 0	0 0	0 0	0 0	0 0	0 0	0 0	0 0	0 0	0 0	0 0	0 0	0 0	0 0	0 0	0 0	0 0	0 0	0 0	0 0	0 0	0 0	0 0	0 0	0 0	0 0	0 0	0 0	0 0	0 0	0 0	0 0	0 0	0 1	0 0	0 0	0 0
DSH 5	258	GGGTCAGTGTCAAAAATGCAAACGGAGCCAT	AGCATTAACAGTGGAGAGCCCTCCAGGTC		0 0	0 0	0 0	0 0	0 0	0 0	0 0	0 0	0 0	0 0	0 0	0 0	0 0	0 0	0 0	0 0	0 0	0 0	0 0	0 0	0 0	0 0	0 0	0 0	0 0	0 0	0 0	0 0	0 0	0 0	0 0	0 0	0 0	0 0	0 0	0 0	0 0	0 0	0 0	0 0	0 0	1 0	0 0	0 0	0 0
DSH 5	292	C	A		0 0	0 0	0 0	0 0	1 0	0 0	0 0	0 0	1 0	0 0	0 0	0 0	0 0	0 0	0 0	0 0	0 0	0 0	0 0	0 0	0 0	0 0	0 0	0 0	0 0	0 0	0 0	0 0	0 0	0 0	0 0	0 0	0 0	0 0	0 2	0 0	5 0	28 0	0 0	1 0	0 0	0 1	0 0	0 0	0 0
DSH 5	297	GCAGAGAGAAGGTTGCGAGGGAAAGAGAGGGAAGGAGGGGTGAAGAAGGTGACAGAGGTGACGGAGGAGGTG	AAAGGAAAAGAATCCAAGGAAGATAAAAAAGGTGAAGAAGGTGACAAACAAAACAAAGGTGGTGA		0 0	0 0	0 0	0 0	0 0	0 0	0 0	0 0	0 0	0 0	0 0	0 0	0 0	0 0	0 0	0 0	0 0	0 0	0 0	0 0	0 0	0 0	0 0	0 0	0 0	0 0	0 0	0 0	0 0	0 0	0 0	0 0	0 0	0 0	0 0	0 0	0 0	0 0	0 0	0 0	0 0	0 0	0 0	0 0	0 0
DSH 5	330	GGAGGGGTGAAGAAGGTGACAGAGGTGACGGAGGAGGTGTGTTGGTGGAGGGAGCCGAGGGAGGAAG	AAAGGCGAAGAAGGTGACAAACAAAACAAAGGTGGTGATGGTGGTGCTGGTGAGCAAGGAGAGAA		0 0	0 0	0 0	0 0	0 0	0 0	0 0	0 0	0 0	0 0	0 0	0 0	0 0	0 0	0 0	0 0	0 0	0 0	0 0	0 0	0 0	0 0	0 0	0 0	0 0	0 0	0 0	0 0	0 0	0 0	0 0	0 0	0 0	0 0	0 0	0 0	0 0	0 0	0 0	0 0	0 0	0 0	0 0	0 0	0 0
DSH 5	399	GAAGGGAGGTCATAGAGGTGTATTGTGTCGTCAGCAGAGC	AAAAGATGATCATGTGGTGCTGATTATGTTGATGAGAAAAAAAA		0 33	0 21	0 18	0 13	0 10	0 24	0 9	0 16	0 10	0 12	0 22	0 10	0 10	0 46	1 9	0 23	0 16	0 30	0 3	0 6	0 18	0 26	0 17	0 9	0 26	0 31	0 19	0 12	0 2	0 13	0 11	0 23	0 14	0 34	0 20	0 8	0 34	0 32	0 78	0 23	0 28	0 51	0 7	0 4	0 3
DSH 5	402	GGGAGGTCATAGAGGTGTATTGTGTCGTCAGCAGAGC	AGATGATCATGTGGTGCTGATTATGTTGATGAGAAAAAAAA		0 35	0 26	0 24	0 15	0 15	0 33	0 11	0 19	0 14	0 19	0 24	0 13	0 11	0 56	1 13	0 26	0 21	0 39	0 4	0 7	0 24	0 30	0 20	0 13	0 32	0 35	0 24	0 15	0 3	0 16	0 16	0 27	0 16	0 37	0 25	0 11	0 46	0 42	0 98	0 25	0 35	0 57	0 7	0 4	0 3
DSH 5	431	A	C		0 35	0 26	0 24	0 15	0 15	0 33	0 11	0 19	0 14	0 19	0 24	0 13	0 11	0 56	0 13	0 26	0 21	0 39	0 4	0 7	0 24	0 30	0 20	0 13	0 32	0 35	0 24	0 15	0 3	0 16	0 16	0 27	0 16	0 37	0 25	0 11	0 46	0 42	0 98	0 25	0 35	0 57	0 7	0 4	0 3
DSH 5	442	AAGCGGCGGCGGGGCCGGCGGC	CGCGGCACCACCGTGGTCACCCA		0 0	0 0	0 3	0 0	0 1	0 2	0 0	0 0	0 0	0 2	0 1	0 0	0 0	0 1	0 1	0 1	0 1	0 1	0 0	0 1	0 1	0 0	0 1	0 2	0 0	0 1	0 2	0 1	0 0	0 0	0 0	0 1	0 0	0 1	0 1	0 0	0 0	0 0	0 5	0 0	0 3	0 0	0 1	0 0	0 0
DSH 5	442	AAGCGGCGGCGGGGCCGGCGG	TAGCGGCGGCGGCTGCCGTAGT		0 0	0 0	0 3	0 0	0 1	0 2	0 0	0 0	0 0	0 2	0 1	0 0	0 0	0 1	0 1	0 1	0 1	0 1	0 0	0 1	0 1	0 0	0 1	0 2	0 0	0 1	0 2	0 1	0 0	0 0	0 0	0 1	0 0	0 1	0 1	0 0	0 0	0 0	0 5	0 0	0 3	0 0	0 1	0 0	0 0
DSH 5	443	AGCGGCGGCGGGGCCGGCG	A		0 0	0 0	0 3	0 0	1 1	0 2	0 0	0 0	1 0	0 2	0 1	0 0	0 0	0 1	0 1	0 1	0 1	1 1	0 0	0 1	0 1	0 0	0 1	1 2	0 0	0 1	1 2	0 1	0 0	0 0	0 0	0 1	0 0	0 1	0 1	0 0	1 0	0 0	0 5	0 0	1 3	1 0	0 1	0 0	0 0
DSH 5	443	AGCGGCGGCGG	CGCGGTCCAGCGCCC		0 0	0 0	0 3	0 0	0 1	0 2	0 0	0 0	0 0	0 2	0 1	0 0	0 0	0 1	0 1	0 1	0 1	0 1	0 0	0 1	0 1	0 0	0 1	0 2	0 0	0 1	0 2	0 1	0 0	0 0	0 0	0 1	0 0	0 1	0 1	0 0	0 0	0 0	0 5	0 0	0 3	0 0	0 1	0 0	0 0
DSH 5	444	GCGGCGGCGGGGC	G		0 0	0 0	0 3	0 0	0 1	0 2	0 0	0 0	0 0	0 2	0 1	0 0	0 0	0 1	0 1	0 1	0 1	0 1	0 0	0 1	0 1	0 0	1 1	0 2	0 0	0 1	0 2	0 1	0 0	0 0	0 0	1 1	0 0	0 1	0 1	0 0	0 0	0 0	1 5	0 0	0 3	0 0	0 1	0 0	0 0
DSH 5	446	G	C		0 0	0 0	0 3	0 0	0 1	0 2	0 0	0 0	0 0	0 2	0 1	0 0	0 0	0 1	0 1	0 1	0 1	0 1	0 0	0 1	0 1	0 0	0 1	0 2	0 0	0 1	0 2	0 1	0 0	0 0	0 0	0 1	0 0	0 1	0 1	0 0	0 0	0 0	0 5	0 0	0 3	0 0	0 1	0 0	0 0
DSH 5	449	G	A		168 0	124 0	140 3	77 0	101 1	134 2	80 0	98 0	86 0	89 2	130 1	81 0	79 0	177 1	108 1	127 1	93 1	115 1	64 0	41 1	144 1	121 0	121 1	90 2	106 0	178 1	125 2	80 1	46 0	145 0	96 0	126 1	89 0	145 1	132 1	74 0	267 0	213 0	561 5	131 0	176 3	232 0	50 1	70 0	42 0
DSH 5	449	GGCGGGGCCGG	AGCGGGGCCGC		0 0	0 0	0 3	0 0	0 1	0 2	0 0	0 0	0 0	0 2	0 1	0 0	0 0	0 1	1 1	0 1	0 1	0 1	0 0	0 1	0 1	0 0	0 1	0 2	0 0	0 1	0 2	0 1	0 0	0 0	0 0	0 1	1 0	0 1	0 1	0 0	0 0	1 0	1 5	0 0	1 3	0 0	0 1	0 0	0 0
DSH 5	450	G	A		0 0	0 0	0 3	0 0	0 1	0 2	0 0	0 0	0 0	0 2	0 1	0 0	0 0	0 1	0 1	0 1	0 1	0 1	0 0	0 1	0 1	0 0	0 1	0 2	0 0	0 1	0 2	0 1	0 0	0 0	0 0	0 1	0 0	0 1	0 1	0 0	0 0	0 0	0 5	0 0	0 3	0 0	0 1	0 0	0 0
DSH 5	450	GCGGGGCCGG	ACGGGGCCGC		0 0	0 0	0 3	0 0	0 1	0 2	0 0	0 0	0 0	0 2	0 1	0 0	0 0	0 1	0 1	0 1	0 1	0 1	0 0	0 1	0 1	0 0	0 1	0 2	0 0	0 1	0 2	0 1	0 0	0 0	0 0	0 1	0 0	0 1	0 1	0 0	0 0	0 0	0 5	0 0	0 3	0 0	0 1	0 0	0 0
DSH 5	452	G	A		0 0	0 0	0 3	0 0	0 1	0 2	0 0	0 0	0 0	0 2	0 1	0 0	0 0	0 1	0 1	0 1	0 1	0 1	0 0	0 1	0 1	0 0	0 1	0 2	0 0	0 1	0 2	0 1	0 0	0 0	0 0	0 1	0 0	0 1	0 1	0 0	0 0	0 0	1 5	0 0	0 3	0 0	0 1	0 0	0 0
DSH 5	452	G	T		0 0	0 0	0 3	0 0	0 1	0 2	0 0	0 0	0 0	0 2	0 1	0 0	0 0	0 1	0 1	0 1	0 1	0 1	0 0	0 1	0 1	0 0	0 1	0 2	0 0	0 1	0 2	0 1	0 0	0 0	0 0	0 1	0 0	0 1	0 1	0 0	0 0	0 0	0 5	0 0	0 3	0 0	0 1	0 0	0 0
DSH 5	467	GGCG	AGCA		0 215	0 172	0 188	0 111	0 153	0 197	0 129	0 123	0 133	0 148	0 189	0 131	0 124	0 242	0 170	0 167	0 137	0 163	0 121	0 72	0 220	0 177	0 169	0 142	0 157	0 238	0 168	0 119	0 72	0 196	0 126	0 183	0 132	0 222	0 184	0 127	0 359	0 313	0 789	0 190	0 274	0 326	0 82	0 117	0 77
DSH 5	467	GGCGGAGGTGATGTGAGCG	TGCGCAAGGTTGAGGCTGGCC		0 215	0 172	0 188	0 111	0 153	0 197	0 129	0 123	0 133	0 148	0 189	0 131	0 124	0 242	0 170	0 167	0 137	0 163	0 121	0 72	0 220	0 177	0 169	0 142	0 157	0 238	0 168	0 119	0 72	0 196	0 126	0 183	0 132	0 222	0 184	0 127	0 359	0 313	0 789	0 190	0 274	0 326	0 82	0 117	0 77
DSH 5	470	G	A		0 215	0 172	0 188	0 111	0 153	0 197	0 129	0 123	0 133	0 148	0 189	0 131	0 124	0 242	0 170	0 167	0 137	0 163	0 121	0 72	0 220	0 177	0 169	0 142	0 157	0 238	0 168	0 119	0 72	0 196	0 126	0 183	0 132	0 222	0 184	0 127	0 359	2 313	0 789	0 190	0 274	0 326	0 82	0 117	0 77
DSH 5	491	AGATTGATAGGAGAAAAGTGGGGTTAGCGTGA	TACTTGTTGAGGTTCTCAAAAGTGGAATGGTTACAAGC		0 223	0 186	0 203	0 117	0 170	0 205	0 142	0 141	0 160	0 156	0 205	0 143	0 143	0 249	0 185	0 184	0 149	0 176	0 137	0 82	0 244	0 179	0 179	0 158	0 166	0 256	0 189	0 125	0 79	0 207	0 149	0 198	0 143	0 237	0 190	0 136	0 378	0 330	0 823	0 204	0 283	0 347	0 87	0 130	0 82
DSH 5	524	G	A		0 243	0 199	0 214	0 139	0 192	1 230	0 160	0 159	0 179	0 185	0 227	0 170	0 160	0 270	0 213	0 210	0 159	0 192	0 156	0 97	0 276	0 208	0 199	0 185	0 179	0 279	0 200	0 141	0 101	0 219	0 168	0 214	0 157	0 258	0 211	1 150	0 409	0 378	2 931	0 223	0 316	0 380	0 98	0 147	0 109
DSH 5	526	T	G		0 241	0 200	0 215	0 137	0 190	0 233	0 157	0 158	0 177	0 186	0 227	0 168	0 158	0 269	0 211	0 207	0 159	0 192	0 157	0 98	0 275	0 207	0 195	0 183	0 180	0 276	0 200	0 141	0 100	0 219	0 166	0 212	0 158	0 255	0 211	0 152	0 408	0 377	0 926	0 222	0 315	0 379	0 97	0 148	0 109
DSH 5	546	TTTAAAGTTTTGAGTTTGAAACCCCATATGAATTTCTCGTAGGAACCTGCTATTAGACTCATTGTTCTTCTGTTTGCTTGCTA	ATTGACGTGGCACATGAAACGAAACTCGTGCCCGAATGAACTTTGATTAATCGGAATGGGAACGAATACAGATAGAATCTGTTCTGTGAGGCAATT		0 230	0 186	0 203	0 124	0 180	0 220	0 148	0 141	0 160	0 171	0 206	0 160	0 148	0 252	0 192	0 204	0 148	0 181	0 144	0 94	0 249	0 192	0 185	0 171	0 168	0 248	0 190	0 136	0 95	0 208	0 158	0 199	0 151	0 234	0 202	0 137	0 388	0 349	0 868	0 208	0 294	0 345	0 90	0 137	0 97
DSH 5	547	TTAAAGTTTTGAGTTTGAAACCCCATATGAATTTCTCGTAGGAACCTGCTATTAGACTCATTGTTCTTCTGTTTGCTTGCTA	CTCTCTTTTAGTAGAAAAGGACAGAGCAGAGCCGCAGAGCCACTCTTCGACATAGGTCTATTTTAATGGCAG		0 230	0 186	0 203	0 124	0 180	0 220	0 148	0 141	0 160	0 171	0 206	0 160	0 148	0 252	0 192	0 204	0 148	0 181	0 144	0 94	0 249	0 192	0 185	0 171	0 168	0 248	0 190	0 136	0 95	0 208	0 158	0 199	0 151	0 234	0 202	0 137	0 388	0 349	0 868	0 208	0 294	0 345	0 90	0 137	0 97
DSH 5	590	A	T		0 225	2 183	0 202	0 120	0 169	0 214	0 145	0 138	0 158	2 167	0 205	0 156	0 146	0 248	0 187	0 200	0 147	0 178	0 141	0 93	0 245	0 193	0 185	0 169	0 167	0 244	0 184	0 131	0 89	0 202	0 155	0 196	0 146	0 232	1 200	0 135	0 382	0 348	0 857	0 202	0 290	2 349	0 88	0 135	0 93
DSH 5	619	TTGCTTGCTA	CTCGG		5 0	0 0	0 0	2 0	4 0	15 0	0 0	7 0	10 0	6 0	2 0	6 0	4 0	2 0	2 0	6 0	0 0	2 0	2 0	2 0	0 0	0 0	0 0	4 0	4 0	7 0	0 0	0 0	0 0	15 0	6 0	0 0	1 2	8 0	2 0	6 0	36 0	64 2	35 0	0 0	6 0	13 0	4 0	0 0	0 0
DSH 8	13	GTTGATTGTCCTCTGAATTCAAAAATGGA	TTTAAAATATCCATGCTCTGAATTAACTGAATGATATGCT		0 0	0 1	0 1	0 0	0 0	0 1	0 0	0 0	0 0	0 0	0 2	0 1	0 1	0 0	0 1	0 1	0 1	0 2	0 0	0 0	0 0	0 0	0 1	0 0	0 0	0 1	0 0	0 0	0 0	0 1	0 0	0 0	0 1	0 0	0 0	0 0	0 1	0 4	0 0	0 0	0 0	0 1	0 0	0 0	0 1
DSH 8	47	TTTACCCT	GTTACCCA		0 0	0 0	0 0	0 0	0 0	0 0	0 0	0 0	0 0	0 0	0 0	0 0	0 0	0 0	0 0	0 0	0 0	0 0	0 0	0 0	0 0	0 0	0 0	0 0	0 0	0 0	0 0	0 0	0 0	0 0	0 0	0 0	0 0	0 0	0 0	0 0	0 0	0 0	0 0	0 0	0 0	0 0	0 0	0 0	0 0
DSH 8	54	T	A		193 0	150 0	166 0	113 0	117 0	146 0	167 0	121 0	139 0	185 0	210 0	123 0	167 0	190 0	104 0	149 0	168 0	184 0	120 0	105 0	151 0	157 0	190 0	111 0	159 0	191 0	121 0	157 0	97 0	146 0	135 0	116 0	163 0	169 0	179 0	111 0	212 0	208 0	37 0	215 0	242 0	230 0	108 0	133 0	88 0
DSH 8	78	T	G		191 0	139 1	159 0	109 0	111 0	141 1	168 0	119 0	138 0	176 0	200 0	115 0	159 0	186 0	95 0	137 0	161 0	173 0	110 0	105 0	144 0	153 0	178 0	106 0	154 0	189 0	113 0	153 0	92 0	134 0	119 1	110 0	158 0	166 0	171 0	113 0	204 0	195 0	34 0	209 0	233 0	219 0	99 0	119 0	78 0
DSH 8	78	TTATTTCCGAAATGAGTTGGAGC	GTATTTCCAAAATGAGTTGGAGA		0 0	0 1	0 0	0 0	0 0	0 1	0 0	0 0	0 0	0 0	0 0	0 0	0 0	0 0	0 0	0 0	0 0	0 0	0 0	0 0	0 0	0 0	0 0	0 0	0 0	0 0	0 0	0 0	0 0	0 0	0 1	0 0	0 0	0 0	0 0	0 0	0 0	0 0	0 0	0 0	0 0	0 0	0 0	0 0	0 0
DSH 8	78	TTATTTCCGAAATGAGTTGGAGCAAATTATAGCT	GTATTTCCGAAATGAGTTGGAGCAAATTATAGCA		0 0	0 1	0 0	0 0	0 0	0 1	0 0	0 0	0 0	0 0	0 0	0 0	0 0	0 0	0 0	0 0	0 0	0 0	0 0	0 0	0 0	0 0	0 0	0 0	0 0	0 0	0 0	0 0	0 0	0 0	0 1	0 0	0 0	0 0	0 0	0 0	0 0	0 0	0 0	0 0	0 0	1 0	0 0	0 0	0 0
DSH 8	78	TTATTTCCGAAATGAGTTGGAGCAAATTATAGCT	GTGTTTCCGAAATGAGTTGGAGCAAATTATAGCA		0 0	0 1	0 0	0 0	0 0	0 1	0 0	0 0	0 0	0 0	0 0	0 0	0 0	0 0	0 0	0 0	0 0	0 0	0 0	0 0	0 0	0 0	0 0	0 0	0 0	0 0	0 0	0 0	0 0	0 0	0 1	0 0	0 0	0 0	0 0	0 0	0 0	0 0	0 0	0 0	0 0	0 0	0 0	0 0	0 0
DSH 8	125	A	C		0 186	0 142	0 159	0 110	0 109	0 140	0 160	0 120	0 139	0 175	0 192	0 115	0 156	0 182	1 95	0 137	1 159	0 177	0 114	0 101	0 146	0 153	0 185	0 109	0 153	0 189	0 114	0 149	0 88	0 137	0 130	0 114	0 156	0 166	0 171	0 110	0 210	0 189	0 36	0 210	0 229	0 216	0 99	0 126	0 74
DSH 8	134	A	G		0 186	0 142	0 159	0 110	0 109	0 140	0 160	0 120	0 139	0 175	0 192	0 115	0 156	0 182	0 95	0 137	0 159	0 177	0 114	0 101	0 146	0 153	0 185	1 109	0 153	0 189	0 114	0 149	0 88	0 137	0 130	0 114	0 156	0 166	0 171	0 110	0 210	0 189	0 36	0 210	0 229	0 216	0 99	0 126	0 74
DSH 8	148	G	T		0 183	0 143	0 158	0 106	0 105	0 136	1 159	0 118	0 134	0 169	0 193	0 107	0 153	0 180	0 86	0 140	1 158	0 167	0 107	0 100	0 140	0 143	0 176	0 104	1 151	1 185	0 112	0 148	0 84	0 135	0 126	1 111	0 150	0 162	0 168	0 105	0 199	0 186	0 35	0 203	0 217	0 215	0 97	0 125	0 65
DSH 8	149	CATCAGATGTGCATTTTTTA	TCTTGCTATGATTTGCCAATTCTT		0 183	0 143	0 158	0 106	0 105	0 136	0 159	0 118	0 134	0 169	0 193	0 107	0 153	0 180	0 86	0 140	0 158	0 167	0 107	0 100	0 140	0 143	0 176	0 104	0 151	0 185	0 112	0 148	0 84	0 135	0 126	0 111	0 150	0 162	0 168	0 105	0 199	0 186	0 35	0 203	0 217	0 215	0 97	0 125	0 65
DSH 8	161	A	G		0 183	0 143	0 158	0 106	0 105	0 136	0 159	0 118	0 134	0 169	0 193	0 107	0 153	0 180	0 86	0 140	0 158	0 167	0 107	0 100	0 140	0 143	0 176	0 104	0 151	0 185	0 112	0 148	0 84	0 135	0 126	0 111	0 150	0 162	0 168	0 105	0 199	0 186	0 35	0 203	0 217	0 215	0 97	0 125	0 65
DSH 8	177	T	C		0 186	0 144	0 156	0 103	0 110	0 136	0 163	0 120	0 133	0 175	0 193	0 107	0 153	0 183	0 84	1 137	0 159	0 173	0 108	1 97	0 144	0 148	0 178	0 103	0 154	0 181	0 110	0 150	0 89	0 135	0 124	0 113	0 153	0 168	0 171	0 103	0 203	1 189	0 35	0 208	0 224	0 215	0 100	0 122	0 68
DSH 8	180	A	G		159 23	122 13	123 25	80 23	85 14	106 23	141 20	90 23	108 23	144 27	159 34	81 21	122 29	170 11	72 10	107 26	124 25	141 21	89 9	78 10	124 19	122 20	151 18	82 16	133 17	157 23	92 14	125 18	67 13	120 16	101 18	92 21	129 16	151 13	145 23	87 14	166 34	160 26	29 3	180 19	192 18	173 29	83 13	102 20	53 7
DSH 8	182	CAGTCAT	TGGAAA		0 182	0 139	0 149	0 103	0 104	0 129	0 162	0 116	0 129	0 172	0 191	0 102	0 151	0 181	0 79	0 134	0 153	0 166	0 101	0 87	0 139	0 142	0 171	0 98	0 145	0 181	0 105	0 142	0 84	0 137	0 121	0 109	0 148	0 155	0 165	0 100	0 197	0 189	0 33	0 199	0 210	0 210	0 95	0 114	0 61
DSH 8	258	A	T		79 0	64 2	72 0	33 0	42 0	35 0	68 0	44 0	56 0	53 0	67 0	32 0	54 0	75 0	21 0	55 0	54 0	61 0	34 0	25 0	48 0	61 0	77 0	35 0	54 0	61 0	43 0	52 0	21 0	58 0	33 0	41 0	52 0	65 0	60 0	36 0	79 0	85 0	12 0	88 0	67 0	93 1	32 0	31 0	13 0
DSH 8	258	AGAAAT	TGAAAC		0 0	0 2	0 0	0 0	0 0	0 0	0 0	0 0	0 0	0 0	0 0	0 0	0 0	0 0	0 0	0 0	0 0	0 0	0 0	0 0	0 0	0 0	0 0	0 0	0 0	0 0	0 0	0 0	0 0	0 0	0 0	0 0	0 0	1 0	0 0	0 0	0 0	0 0	0 0	0 0	0 0	0 1	0 0	0 0	0 0
DSH 8	258	AGA	TGC		0 0	1 2	1 0	0 0	0 0	0 0	0 0	2 0	1 0	1 0	0 0	1 0	0 0	0 0	0 0	0 0	1 0	0 0	0 0	0 0	0 0	0 0	0 0	0 0	0 0	0 0	0 0	0 0	0 0	0 0	0 0	2 0	0 0	0 0	0 0	0 0	0 0	0 0	0 0	0 0	0 0	0 1	0 0	0 0	0 0
DSH 8	270	TTTCAAGCATAAAGT	CTTCAAGCTTAAAGC		0 0	0 0	0 0	0 0	0 0	0 0	0 0	0 0	0 0	0 0	0 0	0 0	0 0	0 0	0 0	0 0	0 0	0 0	0 0	0 0	0 0	0 0	0 0	0 0	0 0	0 0	0 0	0 0	0 0	0 0	0 0	0 0	0 0	0 0	0 0	0 0	0 0	0 0	0 0	0 0	0 0	0 0	0 0	0 0	0 0
DSH 8	278	ATAAAGT	TTAAAGC		47 0	46 0	43 0	20 0	18 0	22 0	47 0	25 0	36 0	24 0	39 0	18 0	36 0	37 0	10 0	32 0	25 0	32 0	16 0	8 0	30 0	30 0	44 0	24 0	21 0	34 0	24 0	31 0	10 0	31 0	18 0	29 0	22 0	43 0	35 0	16 0	49 0	48 0	8 0	58 0	41 0	50 0	15 0	16 0	5 0
DSH 8	284	T	C		0 0	0 0	0 0	0 0	0 0	0 0	0 0	0 0	1 0	0 0	0 0	0 0	0 0	0 0	0 0	0 0	0 0	0 0	0 0	0 0	0 0	0 0	0 0	0 0	0 0	0 0	0 0	0 0	0 0	0 0	0 0	0 0	0 0	0 0	0 0	0 0	0 0	0 0	0 0	0 0	0 0	0 0	0 0	0 0	0 0
DSH 8	291	TAAGGT	CAAAG		0 31	0 27	0 28	0 9	0 13	0 8	0 35	0 15	0 20	0 11	0 22	0 11	0 13	0 12	0 7	0 22	0 20	0 21	0 10	0 7	0 17	0 18	0 22	0 11	0 12	0 26	0 8	0 12	0 5	0 20	0 10	0 15	0 14	0 26	0 17	0 8	0 20	0 27	0 6	0 32	0 31	0 31	0 7	0 11	0 3
DSH 8	304	AAGTCA	GTAGT		0 0	0 0	0 0	0 0	0 0	0 0	0 0	0 0	0 0	0 0	0 0	0 0	0 0	0 0	0 0	0 0	0 0	0 0	0 0	0 0	0 0	0 0	0 0	0 0	0 0	0 0	0 0	0 0	0 0	0 0	0 0	0 0	0 0	0 0	0 0	0 0	0 0	0 0	0 0	0 0	0 0	0 0	0 0	0 0	0 0
DSH 8	306	GTC	G		0 0	0 0	0 0	0 0	0 0	0 0	0 0	0 0	0 0	0 0	0 0	0 0	0 0	0 0	0 0	0 0	0 0	0 0	0 0	0 0	0 0	0 0	0 0	0 0	0 0	0 0	0 0	0 0	0 0	0 0	0 0	0 0	0 0	0 0	0 0	0 0	0 0	0 0	0 0	0 0	0 0	0 0	0 0	0 0	0 0
DSH 8	313	AAT	GGA		0 0	0 0	0 0	0 0	0 0	0 0	0 0	0 0	0 0	0 0	0 0	0 0	0 0	0 0	0 0	0 0	0 0	0 0	0 0	0 0	0 0	0 0	0 0	0 0	0 0	0 0	0 0	0 0	0 0	0 0	0 0	0 0	0 0	0 0	0 0	0 0	0 0	0 0	0 0	0 0	0 0	0 0	0 0	0 0	0 0
DSH 8	316	AAGG	CA		0 0	0 0	0 0	0 0	0 0	0 0	0 0	0 0	0 0	0 0	0 0	0 0	0 0	0 0	0 0	0 0	0 0	0 0	0 0	0 0	0 0	0 0	0 0	0 0	0 0	0 0	0 0	0 0	0 0	0 0	0 0	0 0	0 0	0 0	0 0	0 0	0 0	0 0	0 0	0 0	0 0	0 0	0 0	0 0	0 0
DSH 8	353	TTCAGCCTGGAAAAGCATGT	AGCACCTTGGTGAAGGATTGC		0 0	0 0	0 0	0 0	1 0	0 0	0 0	0 0	0 0	0 0	0 0	0 0	0 0	0 0	0 0	0 0	0 0	0 0	0 0	0 0	0 0	0 0	0 0	0 0	0 0	0 0	0 0	0 0	0 0	0 0	0 0	0 0	0 0	0 0	0 0	0 0	0 0	0 0	0 0	0 0	1 0	0 0	0 0	0 0	0 0
DSH 8	377	TCATGA	ATGTGG		0 0	0 0	0 0	0 0	1 0	0 0	0 0	0 0	0 0	0 0	0 0	0 0	0 0	0 0	0 0	0 0	0 0	0 0	0 0	0 0	0 0	0 0	0 0	0 0	0 0	0 0	0 0	0 0	0 0	0 0	0 0	0 0	0 0	0 0	0 0	0 0	0 0	0 0	0 0	0 0	1 0	0 0	0 0	0 0	0 0
DSH 8	387	G	CAAT		0 0	0 0	0 0	0 0	0 0	0 0	0 0	0 0	0 0	0 0	0 0	0 0	0 0	0 0	0 0	0 0	0 0	0 0	0 0	0 0	0 0	0 0	0 0	0 0	0 0	0 0	0 0	0 0	0 0	0 0	0 0	0 0	0 0	0 0	0 0	0 0	0 0	0 0	0 0	0 0	1 0	0 0	0 0	0 0	0 0
DSH 8	392	GGATC	ATG		0 0	0 0	0 0	0 0	1 0	0 0	0 0	0 0	0 0	0 0	0 0	0 0	0 0	0 0	0 0	0 0	0 0	0 0	0 0	0 0	0 0	0 0	0 0	0 0	0 0	0 0	0 0	0 0	0 0	0 0	0 0	0 0	0 0	0 0	0 0	0 0	0 0	0 0	0 0	0 0	1 0	0 0	0 0	0 0	0 0
DSH 8	405	ACTGAGCAACCATGTTTCTGTCGGT	GCCATCAACCTTGCAACCATGTCGGTGCCTGGA		0 0	0 0	0 0	0 0	1 0	0 0	0 0	0 1	0 1	0 0	0 0	0 0	0 0	0 0	0 0	0 0	0 0	0 0	0 0	0 0	0 0	0 0	0 0	0 0	0 0	0 0	0 1	0 0	0 0	0 0	0 0	0 1	0 0	0 1	0 0	0 1	0 0	0 1	0 0	0 0	1 0	0 2	0 0	0 0	0 1
DSH 8	418	G	A		0 0	0 0	1 0	0 0	2 0	1 0	0 0	1 1	1 1	1 0	0 0	0 0	0 0	2 0	2 0	1 0	1 0	0 0	3 0	0 0	0 0	2 0	1 0	3 0	1 0	2 0	1 1	0 0	2 0	0 0	0 0	0 1	4 0	0 1	1 0	2 1	2 0	1 1	0 0	2 0	4 0	2 2	1 0	2 0	0 1
DSH 8	451	G	A		0 62	0 38	0 36	0 37	0 34	0 37	0 58	0 40	0 46	0 59	0 61	0 35	0 49	0 48	0 32	0 46	0 39	0 42	0 42	0 25	0 50	0 42	0 37	0 45	0 48	0 57	0 36	0 25	0 29	0 39	0 29	0 29	0 50	0 49	0 41	0 32	0 56	0 58	0 16	0 67	0 63	0 76	0 23	0 39	0 14
DSH 8	452	C	T		0 46	0 28	0 27	0 34	0 25	0 28	0 47	0 35	0 35	1 40	0 44	0 27	0 34	0 32	0 20	0 41	0 28	0 37	0 35	0 18	0 41	0 34	0 26	0 32	0 41	0 40	0 30	0 18	0 23	0 30	0 21	0 27	0 39	0 34	0 32	0 25	0 40	0 51	0 14	0 49	1 48	0 58	0 16	0 32	0 8
DSH 8	454	GATTTAGGAGGGGAAAGTCAGGAATGCCATAGCTGTTCTTGCAG	ACGATGGGTAGTGGGCATGACGGGATCTCGGCGTTGACTGCAGATGCTGT		0 46	0 28	0 27	0 34	0 25	0 28	0 47	0 35	0 35	0 40	0 44	0 27	0 34	0 32	0 20	0 41	0 28	0 37	0 35	0 18	0 41	0 34	0 26	0 32	0 41	0 40	0 30	0 18	0 23	0 30	0 21	0 27	0 39	0 34	0 32	0 25	0 40	0 51	0 14	0 49	0 48	0 58	0 16	0 32	0 8
DSH 8	466	G	A		0 46	0 28	0 27	0 34	0 25	0 28	0 47	0 35	0 35	0 40	0 44	0 27	0 34	0 32	0 20	0 41	0 28	0 37	0 35	0 18	0 41	0 34	0 26	0 32	0 41	0 40	0 30	0 18	0 23	0 30	0 21	0 27	0 39	0 34	0 32	0 25	0 40	0 51	0 14	0 49	1 48	0 58	0 16	0 32	0 8
DSH 8	470	G	T		0 46	0 28	0 27	0 34	0 25	0 28	0 47	0 35	0 35	0 40	0 44	0 27	0 34	0 32	0 20	0 41	0 28	0 37	0 35	0 18	0 41	0 34	0 26	0 32	0 41	0 40	0 30	0 18	0 23	0 30	0 21	0 27	0 39	0 34	0 32	0 25	0 40	0 51	0 14	0 49	0 48	0 58	0 16	0 32	0 8
DSH 8	480	C	G		0 91	0 70	0 68	0 55	0 54	0 63	0 88	0 70	0 84	0 90	0 97	0 61	1 75	0 81	0 54	0 66	0 67	1 64	0 65	0 46	1 86	1 73	0 73	0 63	0 78	0 98	0 58	0 59	0 49	1 72	0 61	0 52	0 88	0 77	0 74	0 56	0 89	0 89	0 20	0 106	0 101	0 120	0 48	1 71	0 29
DSH 8	480	CCATAGCTGTTCTTGCA	GCATAGCTGTTCTTGCG		0 46	0 28	0 27	0 34	0 25	0 28	0 47	0 35	0 35	0 40	0 44	0 27	0 34	0 32	0 20	0 41	0 28	0 37	0 35	0 18	0 41	0 34	0 26	0 32	0 41	0 40	0 30	0 18	0 23	0 30	0 21	0 27	0 39	0 34	0 32	0 25	0 40	0 51	0 14	0 49	0 48	0 58	0 16	0 32	0 8
DSH 8	482	ATAGCTGTTCTTGCAG	GTTGACTGCAGATGCTGT		0 87	0 66	0 70	0 56	0 54	0 59	0 88	0 66	0 83	0 81	0 91	0 58	0 69	0 81	0 46	0 67	0 69	0 66	0 64	0 43	0 79	0 76	0 69	0 64	0 80	0 88	0 57	0 51	0 50	0 73	0 56	0 53	0 79	0 72	0 69	0 51	0 85	0 93	0 20	0 99	0 98	0 116	0 49	0 68	0 26
DSH 8	485	G	A		0 87	0 66	0 70	0 56	0 54	0 59	0 88	0 66	0 83	0 81	0 91	0 58	0 69	0 81	0 46	0 67	0 69	0 66	0 64	0 43	0 79	0 76	0 69	0 64	0 80	0 88	0 57	0 51	0 50	0 73	0 56	0 53	0 79	0 72	0 69	0 51	0 85	0 93	0 20	0 99	0 98	0 116	0 49	0 68	0 26
DSH 8	494	G	T		0 87	0 66	0 70	0 56	0 54	0 59	0 88	0 66	0 83	0 81	0 91	0 58	0 69	0 81	0 46	0 67	0 69	0 66	0 64	0 43	0 79	0 76	0 69	0 64	0 80	0 88	0 57	0 51	0 50	0 73	0 56	0 53	0 79	0 72	0 69	0 51	0 85	0 93	0 20	0 99	0 98	0 116	0 49	0 68	0 26
DSH 8	495	CA	TG		0 87	0 66	0 70	0 56	0 54	0 59	0 88	0 66	0 83	0 81	0 91	0 58	0 69	0 81	0 46	0 67	0 69	0 66	0 64	0 43	0 79	0 76	0 69	0 64	0 80	0 88	0 57	0 51	0 50	0 73	0 56	0 53	0 79	0 72	0 69	0 51	0 85	0 93	0 20	0 99	0 98	0 116	0 49	0 68	0 26
DSH 8	496	A	G		0 87	0 66	0 70	0 56	0 54	0 59	0 88	0 66	1 83	0 81	0 91	0 58	0 69	0 81	0 46	0 67	0 69	0 66	0 64	0 43	0 79	1 76	0 69	0 64	0 80	0 88	0 57	0 51	0 50	0 73	0 56	0 53	0 79	0 72	0 69	0 51	0 85	0 93	0 20	0 99	0 98	0 116	0 49	0 68	0 26
DSH 8	503	GT	G		0 136	0 103	0 100	0 75	0 76	0 96	0 118	0 89	0 103	0 130	0 132	0 88	0 110	0 132	0 74	0 95	0 111	0 104	0 83	0 76	0 110	0 104	0 114	0 89	0 104	0 129	0 76	0 88	0 76	0 96	0 95	0 78	0 114	0 112	0 111	0 77	0 134	0 134	0 25	0 156	0 145	0 156	0 72	0 93	0 50
DSH 8	503	G	T		0 136	0 103	0 100	0 75	0 76	0 96	0 118	0 89	0 103	0 130	0 132	0 88	0 110	0 132	0 74	1 95	0 111	0 104	0 83	0 76	0 110	0 104	0 114	0 89	0 104	0 129	0 76	0 88	0 76	0 96	0 95	0 78	0 114	0 112	0 111	0 77	0 134	0 134	0 25	0 156	1 145	0 156	0 72	0 93	0 50
DSH 8	504	T	C		0 136	0 103	0 100	1 75	0 76	0 96	1 118	0 89	0 103	0 130	0 132	0 88	0 110	0 132	0 74	1 95	0 111	0 104	1 83	0 76	0 110	0 104	0 114	0 89	0 104	0 129	0 76	0 88	0 76	0 96	0 95	0 78	0 114	0 112	0 111	0 77	0 134	0 134	0 25	0 156	1 145	0 156	0 72	0 93	0 50
DSH 8	520	G	A		0 155	0 116	0 122	0 80	0 89	1 105	0 138	0 98	0 117	1 152	0 154	0 91	0 124	1 143	0 80	0 109	0 124	0 125	0 94	0 87	0 124	0 116	0 135	0 96	0 122	0 141	0 79	0 106	0 77	0 107	0 106	0 88	0 120	0 133	0 134	0 81	0 161	0 155	0 28	0 170	0 165	0 173	0 81	0 102	0 56
DSH 8	529	CGCATGAGC	TGCATGAGT		0 21	0 14	0 19	0 15	0 12	0 12	0 13	0 18	0 19	1 20	0 26	0 15	0 17	0 11	0 9	0 10	0 19	0 20	0 12	0 9	0 12	0 14	0 12	0 9	0 12	0 16	0 12	1 12	0 7	0 11	0 11	0 14	0 12	0 8	0 15	0 9	0 28	0 20	1 4	0 13	0 16	0 19	0 12	0 12	0 8
DSH 8	537	C	T		121 21	96 14	85 19	59 15	68 12	84 12	115 13	73 18	83 19	116 20	112 26	76 15	89 17	121 11	66 9	90 10	90 19	86 20	73 12	61 9	92 12	92 14	107 12	77 9	102 12	110 16	63 12	80 12	66 7	95 11	79 11	61 14	105 12	105 8	109 15	69 9	112 28	128 20	22 4	141 13	138 16	142 19	59 12	83 12	47 8
DSH 8	618	CAGTACAATGGAGC	TCGGAAACTGAGGA		0 0	0 0	0 0	0 0	0 0	0 0	0 0	0 0	0 0	0 0	0 0	0 0	0 0	0 0	0 0	0 0	0 0	0 0	0 0	0 0	0 0	0 0	0 0	0 0	0 0	0 0	0 0	0 0	0 0	0 0	0 0	0 0	0 0	0 0	0 0	0 0	0 0	0 0	0 0	0 0	0 1	0 0	0 0	0 0	0 0
DSH 8	652	CTGCATTTG	TGCTTGTTT		0 0	0 0	0 0	0 0	0 0	0 0	0 0	0 0	0 0	0 0	0 0	0 0	0 0	0 0	0 0	0 0	0 0	0 0	0 0	0 0	0 0	0 0	0 0	0 0	0 0	0 0	0 0	0 0	0 0	0 0	0 0	0 0	0 0	0 0	0 0	0 0	0 0	0 0	0 0	0 0	0 0	0 0	0 0	0 0	0 0
ITS	23	GAACCTGCGGAAGGATCAT	CATCTGCGTAGTGATCCA		0 1	0 0	0 0	0 0	0 0	0 0	0 0	0 0	0 0	0 0	0 0	0 0	0 0	0 0	0 0	0 0	0 0	0 0	0 0	0 0	0 0	0 0	0 0	0 0	0 0	0 0	0 1	0 0	0 0	0 0	0 0	0 0	0 0	0 0	0 0	0 0	0 1	0 0	0 0	0 0	0 0	0 1	0 0	0 0	0 0
ITS	30	CGGAAGGATCAT	GAGACGGGCGTGCAG		0 1	0 0	0 0	0 0	0 0	0 0	0 0	0 0	0 0	0 0	0 0	0 0	0 0	0 0	0 0	0 0	0 0	0 0	0 0	0 0	0 0	0 0	0 0	0 0	0 0	0 0	0 1	0 0	0 0	0 0	0 0	0 0	0 0	0 0	0 0	0 0	0 1	0 0	0 0	0 0	0 0	0 1	0 0	0 0	0 0
ITS	31	G	A		0 1	0 0	0 0	0 0	0 0	0 0	0 0	0 0	0 0	0 0	0 0	0 0	0 0	0 0	0 0	0 0	0 0	0 0	0 0	0 0	0 0	0 0	0 0	0 0	0 0	0 0	0 1	0 0	0 0	0 0	0 0	0 0	0 0	0 0	0 0	0 0	0 1	0 0	0 0	0 0	0 0	0 1	0 0	0 0	0 0
ITS	43	GTCGAAACCTGCCTAGCAGAACGACCCGCG	AAAGAGAAAGGGGCTAAACACCCCGACCTCC		0 14	0 19	0 8	0 30	0 20	0 49	0 2	0 2	1 15	0 33	0 11	0 43	0 20	0 56	0 26	0 23	1 6	0 19	0 18	0 13	0 23	0 25	0 88	0 60	0 118	0 89	0 98	0 57	0 44	0 137	0 52	0 144	0 71	0 191	0 137	0 118	0 14	1 12	7 53	3 8	7 1	1 0	0 2	1 10	0 1
ITS	43	GTCGAAACCTGCCTAGCAGAACGACCCGCG	AAAGAGAAAGGGGCTTAAACACCCCGACCTCC		0 14	0 19	0 8	0 30	0 20	0 49	0 2	0 2	0 15	0 33	0 11	0 43	0 20	0 56	0 26	0 23	0 6	0 19	0 18	0 13	0 23	0 25	0 88	0 60	0 118	0 89	0 98	0 57	0 44	0 137	0 52	0 144	0 71	0 191	0 137	0 118	0 14	0 12	0 53	0 8	0 1	0 0	0 2	0 10	0 1
ITS	43	GTCGAAACCTGCCTAGCAGAACGACCCGCG	AAAGAGTAAGGGTGCTCAGCGCCCGACCTCC		0 14	0 19	0 8	0 30	0 20	0 49	0 2	0 2	1 15	0 33	0 11	0 43	0 20	1 56	0 26	0 23	2 6	0 19	1 18	0 13	2 23	0 25	0 88	0 60	1 118	0 89	0 98	0 57	0 44	0 137	1 52	0 144	0 71	0 191	0 137	0 118	1 14	5 12	5 53	0 8	2 1	14 0	1 2	1 10	0 1
ITS	43	GTCGAAACCTGCCTAGCAGAACGACCCGCG	ACTGAGCCTGGGTGCTTCGGCGCCCGACCTCC		0 14	0 19	0 8	0 30	0 20	0 49	0 2	0 2	0 15	0 33	0 11	0 43	0 20	0 56	0 26	0 23	0 6	0 19	0 18	0 13	0 23	0 25	0 88	0 60	0 118	0 89	0 98	0 57	0 44	0 137	0 52	0 144	0 71	0 191	0 137	0 118	0 14	0 12	0 53	0 8	0 1	0 0	0 2	0 10	0 1
ITS	43	GTCGAAACCTGCCTAGCAGAACGACCCGCG	ATCGAAACCTGCCTAGCAGAACAACCCGCA		0 14	0 19	0 8	0 30	0 20	0 49	0 2	0 2	0 15	0 33	0 11	0 43	0 20	0 56	0 26	0 23	0 6	0 19	0 18	0 13	0 23	1 25	0 88	0 60	0 118	0 89	0 98	0 57	0 44	0 137	0 52	0 144	0 71	0 191	0 137	0 118	0 14	0 12	0 53	0 8	2 1	0 0	0 2	0 10	0 1
ITS	44	TCGAAACCTGCCTAGCAGAACGACCCGC	GCGAAAGCTTTCTATTATCCATAACACCTGT		0 14	0 19	0 8	0 30	0 20	0 49	0 2	0 2	0 15	0 33	0 11	0 43	0 20	0 56	0 26	0 23	0 6	0 19	0 18	0 13	0 23	0 25	0 88	0 60	0 118	0 89	0 98	0 57	0 44	0 137	0 52	0 144	0 71	0 191	0 137	0 118	0 14	0 12	0 53	0 8	0 1	0 0	0 2	0 10	0 1
ITS	45	CGAAACCTGCCTAGCAGAACGACCCGCG	TGAAACCTGCCTAGCAGAACAACCCGCA		0 14	0 19	0 8	0 30	0 20	0 49	0 2	0 2	0 15	0 33	0 11	0 43	0 20	0 56	0 26	0 23	0 6	0 19	0 18	0 13	0 23	0 25	0 88	0 60	0 118	0 89	0 98	0 57	0 44	0 137	0 52	0 144	0 71	0 191	0 137	0 118	0 14	0 12	0 53	0 8	0 1	0 0	0 2	0 10	0 1
ITS	46	GAAACCTGCCTAGCAGAAC	AAAACCTGCCTAGCAGAAT		0 14	0 19	0 8	0 30	0 20	0 49	0 2	0 2	0 15	0 33	0 11	0 43	0 20	0 56	0 26	0 23	0 6	0 19	0 18	0 13	0 23	0 25	0 88	0 60	0 118	0 89	0 98	0 57	0 44	0 137	0 52	0 144	0 71	0 191	0 137	0 118	0 14	0 12	0 53	0 8	0 1	0 0	0 2	0 10	0 1
ITS	46	GAAACCTGCCTAGCAGAACGACCC	AAAACCTGCTCGGCAGAATGACCA		0 14	1 19	1 8	0 30	2 20	1 49	1 2	3 2	2 15	3 33	0 11	0 43	0 20	0 56	0 26	1 23	0 6	1 19	2 18	1 13	0 23	1 25	0 88	0 60	0 118	1 89	0 98	0 57	1 44	0 137	3 52	1 144	1 71	0 191	0 137	1 118	0 14	1 12	3 53	2 8	1 1	4 0	2 2	1 10	0 1
ITS	49	ACCTGCCTAGCAGAACGACCCGCG	TCCTGCAATAGCAGAATGACCCGCT		0 14	0 19	0 8	0 30	0 20	0 49	0 2	0 2	0 15	0 33	0 11	0 43	0 20	0 56	0 26	0 23	0 6	0 19	0 18	0 13	0 23	0 25	0 88	0 60	0 118	0 89	0 98	0 57	0 44	0 137	0 52	0 144	0 71	0 191	0 137	0 118	0 14	0 12	0 53	0 8	0 1	0 0	0 2	0 10	0 1
ITS	51	C	T		0 14	0 19	0 8	0 30	0 20	0 49	0 2	0 2	0 15	0 33	0 11	0 43	0 20	0 56	0 26	0 23	0 6	0 19	0 18	0 13	0 23	0 25	0 88	0 60	0 118	0 89	0 98	0 57	0 44	0 137	0 52	0 144	0 71	0 191	0 137	1 118	0 14	0 12	0 53	0 8	0 1	0 0	0 2	0 10	0 1
ITS	52	TGCCTAGCAGAACGACCCGCG	GGCCTTCGGGCTCGACCTCC		0 14	0 19	0 8	0 30	0 20	0 49	0 2	0 2	0 15	0 33	0 11	0 43	0 20	0 56	0 26	0 23	0 6	0 19	0 19	0 13	0 23	0 26	0 88	0 60	0 119	0 91	0 98	0 59	0 44	0 138	0 52	0 145	0 73	0 192	0 140	0 119	0 14	0 12	0 54	0 8	0 1	0 0	0 2	0 10	0 1
ITS	52	TGCCTAGCAGAACGACCCGCG	GGCTTAAACACCCCGACCTCC		0 14	0 19	0 8	0 30	0 20	0 49	0 2	0 2	0 15	0 33	0 11	0 43	0 20	0 56	0 26	0 23	0 6	0 19	0 19	0 13	0 23	0 26	0 88	0 60	0 119	0 91	0 98	0 59	0 44	0 138	0 52	0 145	0 73	0 192	0 140	0 119	0 14	0 12	0 54	0 8	0 1	0 0	0 2	0 10	0 1
ITS	52	TGCCTAGCAGAACGACCCGCG	GGGCTAAACACCCCGACCTCC		0 14	0 19	0 8	0 30	0 20	0 49	0 2	0 2	1 15	0 33	0 11	0 43	0 20	0 56	0 26	0 23	1 6	0 19	0 19	0 13	0 23	0 26	0 88	0 60	0 119	0 91	0 98	0 59	0 44	0 138	0 52	0 145	0 73	0 192	0 140	0 119	0 14	1 12	7 54	3 8	7 1	1 0	0 2	1 10	0 1
ITS	53	G	GC		0 14	1 19	0 8	0 30	1 20	1 49	0 2	0 2	1 15	0 33	0 11	2 43	0 20	0 56	2 26	0 23	1 6	0 19	1 19	0 13	1 23	1 26	1 88	0 60	1 119	6 91	4 98	2 59	7 44	4 138	1 52	3 145	4 73	17 192	6 140	2 119	29 14	7 12	41 54	0 8	0 1	0 0	0 2	0 10	0 1
ITS	53	GCCTAGCAGAACGACCCGC	TTCTATTATCCATAACACCTGT		0 14	0 19	0 8	0 30	0 20	0 49	0 2	0 2	0 15	0 33	0 11	0 43	0 20	0 56	0 26	0 23	0 6	0 19	0 19	0 13	0 23	0 26	0 88	0 60	0 119	0 91	0 98	0 59	0 44	0 138	0 52	0 145	0 73	0 192	0 140	0 119	0 14	0 12	0 54	0 8	0 1	0 0	0 2	0 10	0 1
ITS	55	CTAGCAGAACGACCCGCG	AATAGCAGAATGACCCGCT		0 14	0 19	0 8	0 30	0 20	0 49	0 2	0 2	0 15	0 33	0 11	0 43	0 20	0 56	0 26	0 23	0 6	0 19	0 19	0 13	0 23	0 26	0 88	0 60	0 119	0 91	0 98	0 59	0 44	0 138	0 52	0 145	0 73	0 192	0 140	0 119	0 14	0 12	0 54	0 8	0 1	0 0	0 2	0 10	0 1
ITS	55	CTAGCAGAACGACCCGCG	TCAGCGCCCGACCTCC		0 14	0 19	0 8	0 30	0 20	0 49	0 2	0 2	1 15	0 33	0 11	0 43	0 20	1 56	0 26	0 23	2 6	0 19	1 19	0 13	2 23	0 26	0 88	0 60	1 119	0 91	0 98	0 59	0 44	0 138	1 52	0 145	0 73	0 192	0 140	0 119	1 14	5 12	5 54	0 8	2 1	14 0	1 2	1 10	0 1
ITS	55	CTAGCAGAACGACCC	TCGGCAGAATGACCA		0 14	1 19	1 8	0 30	2 20	1 49	1 2	3 2	2 15	3 33	0 11	0 43	0 20	0 56	0 26	1 23	0 6	1 19	2 19	1 13	0 23	1 26	1 88	0 60	0 119	1 91	0 98	0 59	1 44	0 138	3 52	1 145	1 73	0 192	0 140	1 119	0 14	1 12	3 54	2 8	1 1	4 0	2 2	1 10	0 1
ITS	55	CTAGCAGAACGACCCGCG	TTCGGCGCCCGACCTCC		0 14	0 19	0 8	0 30	0 20	0 49	0 2	0 2	0 15	0 33	0 11	0 43	0 20	0 56	0 26	0 23	0 6	0 19	0 19	0 13	0 23	0 26	0 88	0 60	0 119	0 91	0 98	0 59	0 44	0 138	0 52	0 145	0 73	0 192	0 140	0 119	0 14	0 12	0 54	0 8	0 1	0 0	0 2	0 10	0 1
ITS	58	GCAGAACGACCCGCG	ACAGAATGACCCGTA		0 14	0 19	0 8	0 30	0 20	0 49	0 2	0 2	0 15	0 33	0 11	0 43	0 20	0 56	0 26	0 23	0 6	0 19	0 19	0 13	0 23	0 26	0 88	0 60	0 119	0 91	0 98	0 59	0 44	0 138	0 52	0 145	0 73	0 192	0 140	0 119	0 14	0 12	0 54	0 8	0 1	0 0	0 2	0 10	0 1
ITS	61	GAACGACCCGCG	AAACGACCCACA		0 14	0 19	0 8	0 30	0 20	0 49	0 2	0 2	0 15	0 33	0 11	0 43	0 20	0 56	0 26	0 23	0 6	0 19	0 19	0 13	0 23	0 26	0 88	0 60	0 119	0 91	0 98	0 59	0 44	0 138	0 52	0 145	0 73	0 192	0 140	0 119	0 14	0 12	0 54	0 8	1 1	1 0	0 2	0 10	0 1
ITS	61	GAACGACCCGCG	TAATGACCTGCA		334 14	288 19	290 8	152 30	273 20	306 49	177 2	306 2	247 15	186 33	286 11	224 43	219 20	273 56	211 26	259 23	270 6	192 19	162 19	148 13	305 23	252 26	173 88	168 60	200 119	249 91	223 98	145 59	86 44	153 138	146 52	198 145	241 73	134 192	126 140	107 119	600 14	655 12	1000 54	298 8	443 1	894 0	123 2	220 10	74 1
ITS	64	C	T		0 14	0 19	0 8	0 30	1 20	1 49	0 2	0 2	0 15	2 33	0 11	0 43	1 20	1 56	1 26	0 23	0 6	0 19	2 19	2 13	0 23	1 26	0 88	0 60	0 119	2 91	3 98	1 59	0 44	0 138	0 52	0 145	0 73	1 192	2 140	0 119	0 14	0 12	0 54	0 8	0 1	0 0	0 2	0 10	0 1
ITS	65	G	A		131 14	136 19	153 8	78 30	79 20	127 49	98 2	104 2	117 15	100 33	115 11	109 43	83 20	127 56	87 26	117 23	52 6	134 19	63 19	54 13	65 23	98 26	65 88	84 60	96 119	96 91	80 98	61 59	36 44	70 138	78 52	82 145	97 73	85 192	50 140	58 119	193 14	160 12	83 54	151 8	198 1	287 0	91 2	97 10	33 1
ITS	65	GACCCGCG	AACCCGCA		0 14	0 19	0 8	2 30	0 20	0 49	0 2	0 2	0 15	0 33	0 11	0 43	1 20	0 56	0 26	0 23	0 6	0 19	0 19	0 13	0 23	1 26	0 88	0 60	1 119	0 91	0 98	0 59	0 44	0 138	0 52	0 145	0 73	0 192	0 140	0 119	0 14	0 12	0 54	0 8	2 1	1 0	0 2	0 10	0 1
ITS	72	G	A		0 14	0 19	0 8	0 30	0 20	0 49	0 2	0 2	0 15	0 33	0 11	0 43	0 20	0 56	0 26	0 23	0 6	0 19	0 19	0 13	0 23	0 26	1 88	0 60	0 119	1 91	0 98	0 59	0 44	0 138	0 52	0 145	0 73	0 192	0 140	0 119	0 14	0 12	0 54	0 8	0 1	0 0	0 2	0 10	0 1
ITS	73	AACCCGTGGCATGACATGCTGGGCTCGGGGGGCACCCGCCCCTCG	CACCCACCACTATGTCATGCTACGCGGCGCCGGCGACCGTAT		0 11	0 8	0 2	0 15	0 7	0 34	0 0	0 0	0 11	0 20	0 6	0 23	0 9	0 27	0 12	0 16	0 6	0 16	0 11	0 5	0 8	0 11	0 59	0 32	0 71	0 60	0 37	0 21	0 20	0 96	0 32	0 95	0 38	0 110	0 107	0 88	0 42	0 20	0 87	0 4	0 0	0 0	0 0	0 1	0 1
ITS	75	CCCGTGGCATGACATGCTGGGCTCGG	TCCGTGGCATGACATGCTGGGCTCGA		0 11	0 8	0 2	0 15	0 7	0 34	0 0	0 0	0 11	0 20	0 6	0 23	0 9	0 27	0 12	0 16	0 6	0 16	0 11	0 5	0 8	0 11	0 59	0 32	0 71	0 60	0 37	0 21	0 20	0 96	0 32	0 95	0 38	0 110	0 107	0 88	0 42	0 20	0 87	0 4	0 0	0 0	0 0	0 1	0 1
ITS	75	CCCGTGGCATGACATGCTGGGCTCGGGGGGCACCCGCCCCTCG	TCGGCTCGGGCCGATGCCGGGGACGTCGTCACCCGTGCTTAC		0 11	0 8	0 2	0 15	0 7	0 34	0 0	0 0	0 11	0 20	0 6	0 23	0 9	0 27	0 12	0 16	0 6	0 16	0 11	0 5	0 8	0 11	0 59	0 32	0 71	0 60	0 37	0 21	0 20	0 96	0 32	0 95	0 38	0 110	0 107	0 88	0 42	0 20	0 87	0 4	0 0	0 0	0 0	0 1	0 1
ITS	76	CCGTGGCATGACATGC	ACGTGGCATGACATGA		0 11	0 8	0 2	0 15	0 7	0 34	0 0	0 0	0 11	0 20	0 6	0 23	0 9	0 27	0 12	0 16	0 6	0 16	0 11	0 5	0 8	0 11	0 59	0 32	0 71	0 60	0 37	0 21	0 20	0 96	0 32	0 95	0 38	0 110	0 107	0 88	0 42	0 20	0 87	0 4	0 0	0 0	0 0	0 1	0 1
ITS	76	CCGTGGCATGACATGCTGGGCTCGGGGGGCACCCGCCCCT	ATGTCGTTAAATGCGGGGGAGGCCGAAGCTGGGTGTGCTTCTAGGGCCACCACGC		0 11	1 8	1 2	0 15	1 7	1 34	1 0	2 0	2 11	2 20	0 6	0 23	0 9	0 27	0 12	0 16	0 6	1 16	2 11	0 5	0 8	1 11	0 59	0 32	0 71	0 60	0 37	0 21	1 20	0 96	2 32	1 95	1 38	0 110	0 107	0 88	0 42	1 20	2 87	2 4	0 0	3 0	2 0	1 1	0 1
ITS	76	CCGTGGCATGACATGCTGGGCTCG	TTGTGGCATGACAAGCTGGGCTT		0 11	0 8	0 2	0 15	0 7	0 34	0 0	0 0	0 11	0 20	0 6	0 23	0 9	0 27	0 12	0 16	0 6	0 16	0 11	0 5	0 8	0 11	0 59	0 32	0 71	0 60	0 37	0 21	0 20	0 96	0 32	0 95	0 38	0 110	0 107	0 88	0 42	0 20	0 87	0 4	0 0	0 0	0 0	0 1	0 1
ITS	77	CGTGGCATGACATGCTGGGCTCGGGGGGCACCCGCCCCTC	TATGGTATTACATGCTGGGCTCGGGGGGAATCGCCTTTA		0 11	0 8	0 2	0 15	0 7	0 34	0 0	0 0	0 11	0 20	0 6	0 23	0 9	0 27	0 12	0 16	0 6	0 16	0 11	0 5	0 8	0 11	0 59	0 32	0 71	0 60	0 37	0 21	0 20	0 96	0 32	0 95	0 38	0 110	0 107	0 88	0 42	0 20	0 87	0 4	0 0	0 0	0 0	0 1	0 1
ITS	78	GTGGCATGACATGCTGGGCTCGGGGGGCACCCGCCCCT	TTTGTCTACATAACCTCTGTTGCCTCGGCGGGTCGTCGGGGTCC		0 11	0 8	0 2	0 15	0 7	0 34	0 0	0 0	0 11	0 20	0 6	0 23	0 9	0 27	0 12	0 16	0 6	0 16	0 11	0 5	0 8	0 11	0 59	0 32	0 71	0 60	0 37	0 21	0 20	0 96	0 32	0 95	0 38	0 110	0 107	0 88	0 42	0 20	0 87	0 4	0 0	0 0	0 0	0 1	0 1
ITS	78	GTGGCATGACATGCTGGGCTCGGGGGGCACCCGCCCC	TTTGTGAACACATCTTGTTGCTTCGGGGGCGACCCTGCCGT		0 11	0 8	0 2	0 15	0 7	0 34	0 0	0 0	0 11	0 20	0 6	0 23	0 9	0 27	0 12	0 16	0 6	0 16	0 11	0 5	0 8	0 11	0 59	0 32	0 71	0 60	0 37	0 21	0 20	0 96	0 32	0 95	0 38	0 110	0 107	0 88	0 42	0 20	0 87	0 4	0 0	0 0	0 0	0 1	0 1
ITS	78	GTGGCATGACATGCTGGGCTCGGGGGGCACCCGCCCC	TTTGTTGTCCGACTCTGTTGCCTCCGGGGCGACCCTGCCT		0 11	0 8	0 2	0 15	0 7	0 34	0 0	0 0	0 11	0 20	0 6	0 23	0 9	0 27	0 12	0 16	0 6	0 16	0 11	0 5	0 8	0 11	0 59	0 32	0 71	0 60	0 37	0 21	0 20	0 96	0 32	0 95	0 38	0 110	0 107	0 88	0 42	0 20	0 87	0 4	0 0	0 0	0 0	0 1	0 1
ITS	78	GTGGCATGACATGCTGGGCTCGGGGGGCACCCGCCC	TTTGTTGTTAAAACTACCTTGTTGCTTTGGCGGGACCGCTCGGT		0 11	0 8	0 2	0 15	0 7	0 34	0 0	0 0	1 11	0 20	0 6	0 23	0 9	0 27	0 12	0 16	1 6	0 16	1 11	0 5	2 8	0 11	0 59	0 32	0 71	0 60	0 37	0 21	0 20	0 96	0 32	0 95	0 38	0 110	0 107	0 88	3 42	5 20	5 87	0 4	2 0	12 0	0 0	1 1	0 1
ITS	83	ATGACATGCTGGGCTCGGGGGGCACCCGCCCCTC	CGGCCAATGCCTTCGATGCGCGAGCCACAGTCCAGGCGCAGGCTG		0 11	0 8	0 2	0 15	0 7	0 34	0 0	0 0	0 11	0 20	0 6	0 23	0 9	0 27	0 12	0 16	0 6	0 16	0 11	0 5	0 8	0 11	0 59	0 32	0 71	0 60	0 37	0 21	0 20	0 96	0 32	0 95	0 38	0 110	0 107	0 88	0 42	0 20	0 87	0 4	0 0	0 0	0 0	0 1	0 1
ITS	89	T	A		0 11	0 8	0 2	0 15	0 7	0 34	0 0	0 0	0 11	0 20	0 6	0 23	0 9	0 27	0 12	0 16	0 6	0 16	0 11	0 5	0 8	0 11	0 59	0 32	0 71	0 60	0 37	0 21	0 20	0 96	0 32	0 95	0 38	0 110	0 107	0 88	0 42	0 20	0 87	0 4	1 0	0 0	0 0	0 1	0 1
ITS	89	TGCTGGGCTCGGGGGGCACCC	AGCTGGGCTCGGGGGGCACCT		0 11	0 8	0 2	0 15	0 7	0 34	0 0	0 0	0 11	0 20	0 6	0 23	0 9	0 27	0 12	0 16	0 6	0 16	0 11	0 5	0 8	0 11	0 59	0 32	0 71	0 60	0 37	0 21	0 20	0 96	0 32	0 95	0 38	0 110	0 107	0 88	0 42	0 20	0 87	0 4	0 0	0 0	0 0	0 1	0 1
ITS	89	TGCTGGGCTCG	AGCTGGGCTT		0 11	0 8	0 2	0 15	0 7	0 34	0 0	0 0	0 11	0 20	0 6	0 23	0 9	0 27	0 12	0 16	0 6	0 16	0 11	0 5	0 8	0 11	0 59	0 32	0 71	0 60	0 37	0 21	0 20	0 96	0 32	0 95	0 38	0 110	0 107	0 88	0 42	0 20	0 87	0 4	0 0	0 0	0 0	0 1	0 1
ITS	91	CTGGGCTCGGGGGGCACC	TTGGGATCGGGGGGCACT		0 11	0 8	0 2	0 15	0 7	0 34	0 0	0 0	0 11	0 20	0 6	0 23	0 9	0 27	0 12	0 16	0 6	0 16	0 11	0 5	0 8	0 11	0 59	0 32	0 71	0 60	0 37	0 21	0 20	0 96	0 32	0 95	0 38	0 110	0 107	0 88	0 42	0 20	0 87	0 4	0 0	0 0	0 0	0 1	0 1
ITS	93	G	A		0 11	0 8	0 2	0 15	0 7	0 34	0 0	0 0	0 11	0 20	0 6	0 23	0 9	0 27	0 12	0 16	0 6	0 16	0 11	0 5	0 8	0 11	0 59	0 32	0 71	0 60	0 37	0 21	0 20	0 96	0 32	0 95	0 38	0 110	0 107	0 88	0 42	0 20	0 87	0 4	0 0	0 0	0 0	0 1	0 1
ITS	93	GGGCTCGGGGGGCACCCGCCCC	AGGCTCGGGGGGCACCTGCCCT		0 11	0 8	0 2	0 15	0 7	0 34	0 0	0 0	0 11	0 20	0 6	0 23	0 9	0 27	0 12	0 16	0 6	0 16	0 11	0 5	0 8	0 11	0 59	0 32	0 71	0 60	0 37	0 21	0 20	0 96	0 32	0 95	0 38	0 110	0 107	0 88	0 42	0 20	0 87	0 4	0 0	0 0	0 0	0 1	0 1
ITS	100	G	A		1 11	1 8	0 2	1 15	0 7	0 34	0 0	0 0	0 11	0 20	0 6	0 23	0 9	0 27	0 12	0 16	0 6	0 16	1 11	0 5	0 8	0 11	2 59	0 32	1 71	1 60	2 37	0 21	0 20	2 96	0 32	1 95	1 38	1 110	1 107	0 88	1 42	0 20	0 87	0 4	0 0	1 0	0 0	0 1	0 1
ITS	100	GGGGGCACCCGCCCC	AGGGGCACCCGCCCT		123 11	123 8	143 2	67 15	75 7	121 34	92 0	100 0	103 11	90 20	111 6	99 23	72 9	113 27	79 12	109 16	43 6	123 16	49 11	50 5	63 8	92 11	61 59	71 32	83 71	86 60	78 37	60 21	33 20	70 96	69 32	72 95	86 38	79 110	44 107	53 88	167 42	148 20	78 87	138 4	181 0	269 0	79 0	85 1	29 1
ITS	110	G	A		0 11	0 8	0 2	0 15	0 7	0 34	0 0	0 0	0 11	0 20	0 6	0 23	0 9	0 27	0 12	0 16	0 6	0 16	0 11	0 5	0 8	0 11	0 59	0 32	0 71	0 60	0 37	0 21	0 20	0 96	0 32	0 95	0 38	2 110	1 107	0 88	0 42	0 20	0 87	0 4	0 0	0 0	0 0	0 1	0 1
ITS	113	CC	TT		0 11	0 8	0 2	0 15	0 7	0 34	0 0	0 0	0 11	0 20	0 6	0 23	0 9	0 27	0 12	0 16	0 6	0 16	0 11	0 5	0 8	0 11	0 59	0 32	0 71	0 60	0 37	0 21	0 20	0 96	0 32	0 95	0 38	0 110	0 107	0 88	0 42	0 20	0 87	0 4	0 0	0 0	0 0	0 1	0 1
ITS	118	CGTCCTCGCGGGCCGTGGAGGGACGCACCCGCGCCCTGCGCGGCTCGCAAACGAACCCCGGCGCGAGAAGCGCCAAGGAAATTG	AGTCCTCGCCCGGTGGGGGCTTTGGCTTAACTGTCAAGTCTCTGCCAACAAACTAACAAACCCCGGCACGGAATGTGCCAAGGAATACTCTT		0 0	0 0	0 0	0 0	0 0	0 0	0 0	0 0	0 0	0 0	0 0	0 0	0 0	0 1	0 0	0 0	0 0	0 0	0 0	0 0	0 0	0 0	0 0	0 0	0 1	0 0	0 0	0 0	0 0	0 0	0 0	0 0	0 0	0 0	0 1	1 2	0 0	0 0	0 0	0 0	0 0	0 0	0 0	0 0	0 0
ITS	118	CGTCCTCGCGGGCCGTGGAGGGACGCACCCGCGCCCTGCGCGGCTCGCAAACGAACCCCGGCGCGAGAAGCGCCAAGGAAATT	GGAACCGCGGACCGGAGCCCCAGTCTCTCGTCGGGCAAGAAACTAAACCCGGGTGCAGAAAAGTGCCAAGGAAAAC		0 0	0 0	0 0	0 0	0 0	0 0	0 0	0 0	0 0	0 0	0 0	0 0	0 0	0 1	0 0	0 0	0 0	0 0	0 0	0 0	0 0	0 0	0 0	0 0	0 1	0 0	0 0	0 0	0 0	0 0	0 0	0 0	0 0	0 0	0 1	0 2	0 0	0 0	0 0	0 0	0 0	0 0	0 0	0 0	0 0
ITS	118	C	T		3 0	1 0	2 0	4 0	0 0	5 0	0 0	0 0	1 0	2 0	2 0	3 0	3 0	4 1	3 0	3 0	1 0	4 0	1 0	1 0	0 0	2 0	10 0	6 0	12 1	7 0	8 0	4 0	0 0	19 0	7 0	3 0	7 0	26 0	3 1	21 2	0 0	0 0	3 0	1 0	0 0	0 0	0 0	0 0	0 0
ITS	118	CGTCCTCGCGGGCC	TGTCCTCGCGGGCT		0 0	0 0	0 0	0 0	0 0	0 0	0 0	0 0	0 0	0 0	0 0	0 0	0 0	0 1	0 0	0 0	0 0	0 0	0 0	0 0	0 0	0 0	0 0	0 0	0 1	0 0	0 0	0 0	0 0	0 0	0 0	0 0	0 0	0 0	0 1	0 2	0 0	0 0	0 0	0 0	0 0	0 0	0 0	0 0	0 0
ITS	118	CGTCCTCGCGGGCCGTGGAGGGACGCACCCGCGCCCTGCGCGGCTCGCAAACGAACCCCGGCGCGAG	TGTCCTCGTGGGCCGTGGAGGGACGCATCTGCGCCCTACGCGGCTCGCAAACGAACTCCAGCGCAAT		0 0	0 0	0 0	0 0	0 0	0 0	0 0	0 0	0 0	0 0	0 0	0 0	0 0	0 1	0 0	0 0	0 0	0 0	0 0	0 0	0 0	0 0	0 0	0 0	0 1	0 0	0 0	0 0	0 0	0 0	0 0	0 0	1 0	0 0	0 1	0 2	0 0	0 0	0 0	0 0	0 0	0 0	1 0	0 0	0 0
ITS	118	CGTCCTCGCGGGCCGTGGAGGGACGCACCCGCGCCCTGCGCGGCTCGCAAACGAACCCCGGCGCGAG	TGTCCTCGTGGGCCGTGGAGGGACGCATCTGCGCCCTACGCGGCTCGCAAACGAACTCCAGCGCGAT		65 0	81 0	77 0	41 0	35 0	66 0	49 0	44 0	41 0	34 0	52 0	36 0	31 0	59 1	29 0	54 0	26 0	75 0	16 0	20 0	32 0	47 0	30 0	26 0	44 1	47 0	43 0	31 0	8 0	44 0	29 0	43 0	32 0	36 0	29 1	26 2	92 0	90 0	44 0	74 0	117 0	153 0	33 0	35 0	3 0
ITS	119	GTCCTCGCGGGCCGTGGAGGGACGCACCCGCGCCCTGCGCGGCTCGCAAACGAACCCCGGCGCGAGAAGCGCCAAGGAAATTG	ATCCTCACGGGCCTTAGAGGGACGCATCTGTGCTCTGTGCAACTCACAAACAAACCCCAGCGTGAAAAGCGCCAATGAAATTA		0 0	0 0	0 0	0 0	0 0	0 0	0 0	0 0	0 0	0 0	0 0	0 0	0 0	0 1	0 0	0 0	0 0	0 0	0 0	0 0	0 0	0 0	0 0	0 0	0 1	0 0	0 0	0 0	0 0	0 0	0 0	0 0	0 0	0 0	0 1	0 2	0 0	0 0	0 0	0 0	0 0	0 0	0 0	0 0	0 0
ITS	119	GTCCTCGCGGGCCGTGGAGGGACGCACCCGCGCCCTGCGCGGCTCGCAAACGAACCCCGGCGCGAGAAGCGCCAAGGAAATTG	ATCCTCACGGGCCTTAGAGGGACGCATCTGTGCTCTGTGCAGCTCGCAAACAAACCCCAGCATGAGAAGCGCCAATGAAATTA		0 0	0 0	0 0	0 0	0 0	0 0	0 0	0 0	0 0	0 0	0 0	0 0	0 0	0 1	0 0	0 0	0 0	0 0	0 0	0 0	0 0	0 0	0 0	0 0	0 1	0 0	0 0	0 0	0 0	0 0	0 0	0 0	0 0	0 0	0 1	0 2	0 0	0 0	0 0	0 0	0 0	0 0	0 0	0 0	0 0
ITS	119	GTCCTCGCGGGCCGTGGAGGGACGCACCCGCGCCCTGCGCGGCTCGCAAACGAACCCCGGCGCGAGAAGCGCC	ATCCTCGCGGGCTACGGAGGGGCGCATCTACGCTCTACACAGCTCGCAAATGAACCCCAGCGCGAGAAGCGCT		0 0	0 0	0 0	0 0	0 0	0 0	0 0	0 0	0 0	0 0	0 0	0 0	0 0	0 1	0 0	0 0	0 0	0 0	0 0	0 0	0 0	0 0	0 0	0 0	0 1	0 0	0 0	0 0	0 0	0 0	0 0	0 0	0 0	0 0	0 1	0 2	0 0	0 0	0 0	0 0	0 0	0 0	0 0	0 0	0 0
ITS	119	GTCCTCGCGGGCCGTGGAGGGACGCACCCGCGCCCTGCGCGGCTCGCAAACGAACCCCGGCGCGAGAAGCGCCAAGGAAATTG	CCCCGAACGGTAGGGAGACACTTGTGCATCCCTGCCGAACAACGAACCCCGGCGCGGTCCGCGCCAAGGAACTTT		0 0	0 0	0 0	0 0	0 0	0 0	0 0	0 0	0 0	0 0	0 0	0 0	0 0	0 1	0 0	0 0	0 0	0 0	0 0	0 0	0 0	0 0	0 0	0 0	0 1	0 0	0 0	0 0	0 0	0 0	0 0	0 0	0 0	0 0	0 1	0 2	0 0	0 0	0 0	0 0	0 0	0 0	0 0	0 0	0 0
ITS	122	CTCGCGGGCCGTGGAGGGACGCACCCGCGCCCTGCGCGGCTCGCAAACGAACCCCGGCGCGAGAAGCGCCAAGGAAATTG	GCCGCTCAGGTAGTAGTCGAAAAACACCGAACGCTCCGCGTCCGCGCACAACACTCGGGTGCAGTGCTGGCGATAA		0 0	0 0	0 0	0 0	0 0	0 0	0 0	0 0	0 0	0 0	0 0	0 0	0 0	0 1	0 0	0 0	0 0	0 0	0 0	0 0	0 0	0 0	0 0	0 0	0 1	0 0	0 0	0 0	0 0	0 0	0 0	0 0	0 0	0 0	0 1	0 2	0 0	0 0	0 0	0 0	0 0	0 0	0 0	0 0	0 0
ITS	124	C	A		0 0	0 0	0 0	0 0	0 0	0 0	0 0	0 0	0 0	0 0	0 0	0 0	0 0	0 1	0 0	0 0	0 0	0 0	1 0	0 0	1 0	0 0	0 0	0 0	0 1	2 0	1 0	0 0	0 0	1 0	0 0	0 0	0 0	3 0	2 1	1 2	0 0	0 0	0 0	1 0	0 0	0 0	0 0	0 0	0 0
ITS	125	GCGGGCCGTGGAGGGACGCACCCGCGCCCTGCGCGGCTCGCAAACGAACCCCG	AAGGGCCGTGGAGGGACGCACCTGCGCCCTGCGCGGCTCGCAAACGAACCCCA		0 0	0 0	0 0	0 0	0 0	0 0	0 0	0 0	0 0	0 0	0 0	0 0	0 0	0 1	0 0	0 0	0 0	0 0	0 0	0 0	0 0	0 0	0 0	0 0	0 1	0 0	0 0	0 0	0 0	0 0	0 0	0 0	0 0	0 0	0 1	0 2	0 0	0 0	0 0	0 0	0 0	0 0	0 0	0 0	0 0
ITS	125	GCGGGCCGTGGAGGGACGCACCCGC	ACGGGCCGTGGAGGGACGCACTTGT		0 0	0 0	0 0	0 0	0 0	0 0	0 0	0 0	0 0	0 0	0 0	0 0	0 0	0 1	0 0	0 0	0 0	0 0	0 0	0 0	0 0	0 0	0 0	0 0	0 1	0 0	0 0	0 0	0 0	0 0	0 0	0 0	0 0	0 0	0 1	0 2	0 0	0 0	0 0	0 0	0 0	0 0	0 0	0 0	0 0
ITS	127	GGGCCGTGGAGGGACGCACCCGCGCCCTGCGCGGCTCGCAAACGAACCCCGGCGCGAGAAGCGCCAAGGAAATTG	AGGTAGTAGTCGAAAAACACCGAACGCTCCGCGTCCGCGCACAACACTCGGGTGCAGTGCTGGCGATAA		0 3	0 1	0 2	0 4	0 1	0 5	0 0	0 0	0 1	0 2	0 2	0 3	0 3	0 5	0 3	0 3	0 1	0 4	0 2	0 1	0 1	0 2	0 13	0 6	0 14	0 11	0 9	0 4	0 0	0 22	0 7	0 3	0 7	0 30	0 6	0 24	0 0	0 0	0 3	0 2	0 0	0 0	0 0	0 0	0 0
ITS	127	GGGCCGTGGAGGGACGCACCCGCGCCCTGCGCGGCTCGCAAACGAACCCCGGCGCGAGAAGCGCCAAGGAAATTG	CAGGTGGGGGCTTTGGCTTAACTGTCAAGTCTCTGCCAACAAACTAACAAACCCCGGCACGGAATGTGCCAAGGAATACTCTT		0 3	0 1	0 2	0 4	0 1	0 5	0 0	0 0	0 1	0 2	0 2	0 3	0 3	0 5	0 3	0 3	0 1	0 4	0 2	0 1	0 1	0 2	0 13	0 6	0 14	0 11	0 9	0 4	0 0	0 22	0 7	0 3	0 7	0 30	0 6	0 24	0 0	0 0	0 3	0 2	0 0	0 0	0 0	0 0	0 0
ITS	128	GGCCGTGGAGGGACGCACCCGCGCCCTGCGCGGCTCGCAAACGAACCCCGGCGCGAGAAGCGCCAAGGAAATTG	AACGGTAGGGAGACACTTGTGCATCCCTGCCGAACAACGAACCCCGGCGCGGTCCGCGCCAAGGAACTTT		0 3	0 1	0 2	0 4	0 1	0 5	0 0	0 0	0 1	0 2	0 2	0 3	0 3	0 5	0 3	0 3	0 1	0 4	0 2	0 1	0 1	0 2	0 13	0 6	0 14	0 11	0 9	0 4	0 0	0 22	0 7	0 3	0 7	0 30	0 6	0 24	0 0	0 0	0 3	0 2	0 0	0 0	0 0	0 0	0 0
ITS	128	GGCCGTGGAGGGACGCACCCGCGCCCTGCGCGGCTCGCAAACGAACCCCGGCGCGAGAAGCG	AGCCATGGAGGGACACATTTGCACCCTGCGCGGCTCGCAAACAAACCCTGGCGCGAGAAGCA		0 3	0 1	0 2	0 4	0 1	0 5	0 0	0 0	0 1	0 2	0 2	0 3	0 3	0 5	0 3	0 3	0 1	0 4	0 2	0 1	0 1	0 2	0 13	0 6	0 14	0 11	0 9	0 4	0 0	0 22	0 7	0 3	0 7	0 30	0 6	0 24	0 0	0 0	0 3	0 2	0 0	0 0	0 0	0 0	0 0
ITS	128	GGCCGTGGAGGGACGCACCCGCGCCCTGCGCGGCTCGCAAACGAACCCCGGCGCGAGAAGCG	AGCCATGGAGGGACGCATTTGCACCCTGCGCGGCTCGCAAACAAACCCTGGCGCGAGAAGCA		0 3	0 1	0 2	0 4	0 1	0 5	0 0	0 0	0 1	0 2	0 2	0 3	0 3	0 5	0 3	0 3	0 1	0 4	0 2	0 1	0 1	0 2	0 13	0 6	0 14	0 11	0 9	0 4	0 0	0 22	0 7	0 3	0 7	0 30	0 6	0 24	0 0	0 0	0 3	0 2	0 0	0 0	0 0	0 0	0 0
ITS	128	GGCCGTGGAGGGACGCACCCGCGCCCTGCGCGGCTCGCAAACGAACCCCGGCGCGAGAAGCG	AGCCGTGGAGGGACGTATTTGCACCCTGCGCGGCTCGCAAACAAACCCTGGCGCGAGAAGCA		0 3	0 1	0 2	0 4	0 1	0 5	0 0	0 0	0 1	0 2	0 2	0 3	0 3	0 5	0 3	0 3	0 1	0 4	0 2	0 1	0 1	0 2	0 13	0 6	0 14	0 11	0 9	0 4	0 0	0 22	0 7	0 3	0 7	0 30	0 6	0 24	0 0	0 0	0 3	0 2	0 0	0 0	0 0	0 0	0 0
ITS	128	GGCCGTGGAGGGACGCACCCGCGCCCTGCGCGGCTCGCAAACGAACCCCGGCGCGAGAAGCGCCAAGGAAA	ATTCTCAACGCAATCCAATTTGGCTTGCGATAATAACTAAACCCCGGCGCGGAAAGCGCCAAGGAAAAC		0 3	0 1	0 2	0 4	0 1	0 5	0 0	0 0	0 1	0 2	0 2	0 3	0 3	0 5	0 3	0 3	0 1	0 4	0 2	0 1	0 1	0 2	0 13	0 6	0 14	0 11	0 9	0 4	0 0	0 22	0 7	0 3	0 7	0 30	0 6	0 24	0 0	0 0	0 3	0 2	0 0	0 0	0 0	0 0	0 0
ITS	128	GGCCGTGGAGGGACGCACCCGCGCCCTGCGCGGCTCGCAAACGAACCCCGGCGCGAGAAGCGCCAAGGAAATTG	TTGGGAGGGGGGCCACGTTTTGTGCGCCCGCTTCCTGGCGTAACCCAAACCCCGGCGCTTAATGCGCCAAGGAACTAA		0 3	0 1	0 2	0 4	0 1	0 5	0 0	0 0	0 1	0 2	0 2	0 3	0 3	0 5	0 3	0 3	0 1	0 4	0 2	0 1	0 1	0 2	0 13	0 6	0 14	0 11	0 9	0 4	0 0	0 22	0 7	0 3	0 7	0 30	0 6	0 24	0 0	0 0	0 3	0 2	0 0	0 0	0 0	0 0	0 0
ITS	129	GCCGTGGAGGGACGCACCCGCGCCCTGCGCGGCTCGCAAACGAACCCCGGCGCGAGAAGCGCCAAGGAAATT	ACCGGAGCCCCAGTCTCTCGTCGGGCAAGAAACTAAACCCGGGTGCAGAAAAGTGCCAAGGAAAAC		0 3	0 1	0 2	0 4	0 1	0 5	0 0	0 0	0 1	0 2	0 2	0 3	0 3	0 5	0 3	0 3	0 1	0 4	0 2	0 1	0 1	0 2	0 13	0 6	0 14	0 11	0 9	0 4	0 0	0 22	0 7	0 3	0 7	0 30	0 6	0 24	0 0	0 0	0 3	0 2	0 0	0 0	0 0	0 0	0 0
ITS	131	CGTGGAGGGACGCACCCGCGCCCTGCGCGGCTCGCAAACGAACCCCGGCGCGAGAAGCGCCAAGGAAATT	AGTG		0 3	0 1	0 2	0 4	0 1	0 5	0 0	0 0	0 1	0 2	0 2	0 3	0 3	0 5	0 3	0 3	0 1	0 4	0 2	0 1	0 1	0 2	0 13	0 6	0 14	0 11	0 9	0 4	0 0	0 22	0 7	0 3	0 7	0 30	0 6	0 24	0 0	0 0	0 3	0 2	0 0	0 0	0 0	0 0	0 0
ITS	131	CGTGGAGGGACGCACCCGCGCCCTGCGCGGCTCGCAAACGAACCCCGGCGCGAGAAGCGCCA	AGTGGAGGGACACATCTGCACTTTGCACGGCTCGCAAATGAACCCCGGCGCGAGAAGCGCCT		0 3	0 1	0 2	0 4	0 1	0 5	0 0	0 0	0 1	0 2	0 2	0 3	0 3	0 5	0 3	0 3	0 1	0 4	0 2	0 1	0 1	0 2	0 13	0 6	0 14	0 11	0 9	0 4	0 0	0 22	0 7	0 3	0 7	0 30	0 6	0 24	0 0	0 0	0 3	0 2	0 0	0 0	0 0	0 0	0 0
ITS	131	CGTGGAGGGACGCACCCGCGCCCTGCGCGGCTCGCAAACGAACCCCGGCGCGAGAAGCGCCA	AGTGGAGGGACGCATCTGCACTCTGCACGGCTCGTAAATGAACCCCGACGCGAGAAGCGCCT		1 3	0 1	0 2	0 4	0 1	0 5	0 0	0 0	0 1	0 2	0 2	0 3	0 3	0 5	0 3	0 3	0 1	0 4	0 2	0 1	0 1	0 2	0 13	0 6	0 14	0 11	0 9	0 4	0 0	0 22	0 7	0 3	0 7	0 30	0 6	0 24	0 0	0 0	0 3	0 2	3 0	0 0	0 0	0 0	0 0
ITS	131	CGTGGAGGGACGCACCCGCGCCCTGCGCGGCTCGCAAACGAACCCCGGCGCGAGAAGCGCCA	AGTGGAGGGACGCATCTGCACTCTGCACGGCTCGTAAATGAACCCCGGCGCGAGAAGCGCCT		197 3	174 1	185 2	62 4	128 1	165 5	89 0	159 0	118 1	79 2	141 2	104 3	99 3	159 5	93 3	140 3	157 1	115 4	62 2	45 1	161 1	139 2	96 13	71 6	101 14	130 11	128 9	61 4	15 0	83 22	62 7	100 3	96 7	73 30	67 6	55 24	350 0	385 0	545 3	199 2	251 0	515 0	58 0	93 0	16 0
ITS	131	CGTGGAGGGACGCACCCGCGCCCTGCGCGGCTCGCAAACGAACCCCGGCGCGAGAAGCGCCA	AGTGGAGGGACGCATCTGCACTCTGCACGGCTTGCAAACGAACCCTAGTGCGAGAAGCGCCT		0 3	0 1	0 2	0 4	0 1	0 5	0 0	0 0	0 1	0 2	0 2	0 3	0 3	0 5	0 3	0 3	0 1	0 4	0 2	0 1	0 1	0 2	0 13	0 6	0 14	0 11	0 9	0 4	0 0	0 22	0 7	0 3	0 7	0 30	0 6	0 24	0 0	0 0	0 3	0 2	0 0	0 0	0 0	0 0	0 0
ITS	131	CGTGGAGGGACGCACCCGCGCCCTGCGCGGCTCGCAAACGAACCCCGGCGCGAGAAGCGCC	TACGGAGGGGCGCATCTACGCTCTACACAGCTCGCAAATGAACCCCAGCGCGAGAAGCGCT		0 3	0 1	0 2	0 4	0 1	0 5	0 0	0 0	0 1	0 2	0 2	0 3	0 3	0 5	0 3	0 3	0 1	0 4	0 2	0 1	0 1	0 2	0 13	0 6	0 14	0 11	0 9	0 4	0 0	0 22	0 7	0 3	0 7	0 30	0 6	0 24	0 0	0 0	0 3	0 2	0 0	0 0	0 0	0 0	0 0
ITS	131	CGTGGAGGGACGCACCCGCGCCCTGCGCGGCTCGCAAACGAACCCCGGCGCGAGAAGCGCCAAGGAAATTG	TTTGGCTTAACTGTCAAGTCTCTGCCAACAAACTAACAAACCCCGGCACGGAATGTGCCAAGGAATACTCTT		0 3	0 1	0 2	0 4	0 1	0 5	0 0	0 0	0 1	0 2	0 2	0 3	0 3	0 5	0 3	0 3	0 1	0 4	0 2	0 1	0 1	0 2	0 13	0 6	0 14	0 11	0 9	0 4	0 0	0 22	0 7	0 3	0 7	0 30	0 6	0 24	0 0	0 0	0 3	0 2	0 0	0 0	0 0	0 0	0 0
ITS	131	CGTGGAGGGACGCACCCGCGCCCTGCGCGGCTCGCAAACGAACCCCGGCGCGAGAAGCGCCAAGGAAATTG	TTTGGTTTAACTGTCAAGTCTCTGCCAACAAACTAACAAACCCCGGCACGGAATGTGCCAAGGAATACTCTT		0 3	0 1	0 2	0 4	0 1	0 5	0 0	0 0	0 1	0 2	0 2	0 3	0 3	0 5	0 3	0 3	0 1	0 4	0 2	0 1	0 1	0 2	0 13	0 6	0 14	0 11	0 9	0 4	0 0	0 22	0 7	0 3	0 7	0 30	0 6	0 24	0 0	0 0	0 3	0 2	0 0	0 0	0 0	0 0	0 0
ITS	132	GTGGAGGGACGCACCCGCGCCCTGCGCGGCTCGCAAACGAACCCCGGCGCGAGAAGCGCCAAGGAAATTG	TTAGAGGGACGCATCTGTGCTCTGTGCAACTCACAAACAAACCCCAGCGTGAAAAGCGCCAATGAAATTA		0 3	0 1	0 2	0 4	0 1	0 5	0 0	0 0	0 1	0 2	0 2	0 3	0 3	0 5	0 3	0 3	0 1	0 4	0 2	0 1	0 1	0 2	0 13	0 6	0 14	0 11	0 9	0 4	0 0	0 22	0 7	0 3	0 7	0 30	0 6	0 24	0 0	0 0	0 3	0 2	0 0	0 0	0 0	0 0	0 0
ITS	134	GGAGGGACGCACCCGCGCCCTGCGCGGCTCGCAAACGAACCCCGGCGCGAGAAGC	TGAGGGACGCATCTGCGCTCTGCATGGCTCACAAACAAACCCCGTTGTGAGAAGT		0 3	0 1	0 2	0 4	0 1	0 5	0 0	0 0	0 1	0 2	0 2	0 3	0 3	0 5	0 3	0 3	0 1	0 4	0 2	0 1	0 1	0 2	0 13	0 6	0 14	0 11	0 9	0 4	0 0	0 22	0 7	0 3	0 7	0 30	0 6	0 24	0 0	0 0	0 3	0 2	0 0	0 0	0 0	0 0	0 0
ITS	141	CGCACCCGCGCCCTGCGCGGCTCGCAAACGAACCC	TGCATCTGTGCCCTGCGCGGCTCGCAAACGAACCT		0 3	0 1	0 2	0 4	0 1	0 5	0 0	0 0	0 1	0 2	0 2	0 3	0 3	0 5	0 3	0 3	0 1	0 4	0 2	0 1	0 1	0 2	0 13	0 6	0 14	0 11	0 9	0 4	0 0	0 22	0 7	0 3	0 7	0 30	0 6	0 24	0 0	0 0	0 3	0 2	0 0	0 0	0 0	0 0	0 0
ITS	141	CGCACCCGCGCCCTGCGCGGCTCGCAAACGAACCCCGGCGCGAGAAGCGCCAAGG	TGTATTTGCGCCCTGCATGGCTCGTAAATGAACCCTGGCGCGAGAAGCGCCAAGA		0 3	0 1	0 2	0 4	0 1	0 5	0 0	0 0	0 1	0 2	0 2	0 3	0 3	0 5	0 3	0 3	0 1	0 4	0 2	0 1	0 1	0 2	0 13	0 6	0 14	0 11	0 9	0 4	0 0	0 22	0 7	0 3	0 7	0 30	0 6	0 24	0 0	0 0	0 3	0 2	0 0	0 0	0 0	0 0	0 0
ITS	142	GCACCCGCGCCCTGCGCGGCTCGCAAACGAACCCCGGCGCGAGAAGC	ACATCTGCGCTCTGCATGGCTCACAAACAAACCCCGTTGTGAGAAGT		0 3	0 1	0 2	0 4	0 1	0 5	0 0	0 0	0 1	0 2	0 2	0 3	0 3	0 5	0 3	0 3	0 1	0 4	0 2	0 1	0 1	0 2	0 13	0 6	0 14	0 11	0 9	0 4	0 0	0 22	0 7	0 3	0 7	0 30	0 6	0 24	0 0	0 0	0 3	0 2	0 0	0 0	0 0	0 0	0 0
ITS	144	ACCC	GCCT		2 3	0 1	1 2	1 4	0 1	3 5	0 0	0 0	1 1	1 2	0 2	0 3	0 3	0 5	1 3	1 3	0 1	1 4	1 2	1 1	0 1	2 2	10 13	1 6	18 14	8 11	5 9	4 4	0 0	16 22	1 7	21 3	2 7	11 30	20 6	7 24	0 0	0 0	1 3	2 2	0 0	0 0	0 0	0 0	0 0
ITS	144	ACCCGCGCCCTGCGCGGCTCGCAAACGAACCCCGGCGCGAGAAGCGCCAAGGAAATT	GCCTGCGCCCTGCGCGGCTCGCAAACGAACCCCGGCGCGAGAAGTCCGGCATC		0 3	0 1	0 2	0 4	0 1	0 5	0 0	0 0	0 1	0 2	0 2	0 3	0 3	0 5	0 3	0 3	0 1	0 4	0 2	0 1	0 1	0 2	0 13	0 6	0 14	0 11	0 9	0 4	0 0	0 22	0 7	0 3	0 7	0 30	0 6	0 24	0 0	0 0	0 3	0 2	0 0	0 0	0 0	0 0	0 0
ITS	144	ACCCGCGCCCTGCGCGGCTCGCAAACGAACCCCGGCGCGAGAAGCGCCAAGGAAATT	GCCTGCGCCCTGCGCGGCTCGCAAACGGATATCTCGGCTCTCGCATCGATGAAGAACGTAGCGAAATGC		0 3	0 1	0 2	0 4	0 1	0 5	0 0	0 0	0 1	0 2	0 2	0 3	0 3	0 5	0 3	0 3	0 1	0 4	0 2	0 1	0 1	0 2	0 13	0 6	0 14	0 11	0 9	0 4	0 0	0 22	0 7	0 3	0 7	0 30	0 6	0 24	0 0	0 0	0 3	0 2	0 0	0 0	0 0	0 0	0 0
ITS	144	ACCC	GCTT		0 3	0 1	0 2	0 4	0 1	0 5	0 0	0 0	0 1	0 2	0 2	0 3	0 3	0 5	0 3	0 3	0 1	0 4	0 2	0 1	0 1	0 2	0 13	0 6	0 14	0 11	0 9	0 4	0 0	0 22	0 7	0 3	0 7	0 30	0 6	0 24	0 0	0 0	0 3	0 2	0 0	0 0	0 0	0 0	0 0
ITS	144	ACCC	GTCT		0 3	0 1	0 2	0 4	0 1	0 5	0 0	0 0	0 1	0 2	0 2	0 3	0 3	0 5	0 3	0 3	0 1	0 4	0 2	0 1	0 1	0 2	0 13	0 6	0 14	0 11	0 9	0 4	0 0	0 22	0 7	0 3	0 7	0 30	0 6	0 24	0 0	0 0	0 3	0 2	0 0	0 0	0 0	0 0	0 0
ITS	145	CCCGCGCCCTGCGCGGCTCGCAAACGAACCCCGGCGCGAGAAGCGCC	TCTGCGCCCCGCGCGGCTCGCAAATGAACCCCGGCACGAGAAGCGCT		0 3	0 1	0 2	0 4	0 1	0 5	0 0	0 0	0 1	0 2	0 2	0 3	0 3	0 5	0 3	0 3	0 1	0 4	0 2	0 1	0 1	0 2	0 13	0 6	0 14	0 11	0 9	0 4	0 0	0 22	0 7	0 3	0 7	0 30	0 6	0 24	0 0	0 0	0 3	0 2	0 0	0 0	0 0	0 0	0 0
ITS	145	CCCGCGCCCTGCGCGGCTCGCAAACGAACCCCGGCGCGAG	TCTGCGCCCTACGCGGCTCGCAAACGAACTCCAGCGCGAT		65 3	81 1	79 2	41 4	35 1	66 5	49 0	47 0	41 1	36 2	54 2	37 3	32 3	62 5	29 3	55 3	27 1	75 4	16 2	20 1	33 1	48 2	30 13	26 6	45 14	49 11	43 9	33 4	8 0	44 22	29 7	43 3	34 7	37 30	29 6	26 24	92 0	91 0	44 3	74 2	118 0	156 0	33 0	36 0	3 0
ITS	145	CCCGCGCCCTGCGCGGCTCGC	TTTGCGCCCTGCGCGGCTTGT		0 3	0 1	0 2	0 4	0 1	0 5	0 0	0 0	0 1	0 2	0 2	0 3	0 3	0 5	0 3	0 3	0 1	0 4	0 2	0 1	0 1	0 2	0 13	0 6	0 14	0 11	0 9	0 4	0 0	0 22	0 7	0 3	0 7	0 30	0 6	0 24	0 0	0 0	0 3	0 2	0 0	0 0	0 0	0 0	0 0
ITS	147	CGCGCCCTGCGCGGCTCGCAAACGAACCCCG	TGCGCCCTGCGCGGCTCGCAAACGAACCCCA		0 3	0 1	0 2	0 4	0 1	0 5	0 0	0 0	0 1	0 2	0 2	0 3	0 3	0 5	0 3	0 3	0 1	0 4	0 2	0 1	0 1	0 2	0 13	0 6	0 14	0 11	0 9	0 4	0 0	0 22	0 7	0 3	0 7	0 30	0 6	0 24	0 0	0 0	0 3	0 2	0 0	0 0	0 0	0 0	0 0
ITS	147	CGCGCCCTGCGCGGCTCGCAAACGAA	TGCGCCCTTCGTGGCTCGCAAACGAT		0 3	0 1	0 2	0 4	0 1	0 5	0 0	0 0	0 1	0 2	0 2	0 3	0 3	0 5	0 3	0 3	0 1	0 4	0 2	0 1	0 1	0 2	0 13	0 6	0 14	0 11	0 9	0 4	0 0	0 22	0 7	0 3	0 7	0 30	0 6	0 24	0 0	0 0	0 3	0 2	0 0	0 0	0 0	0 0	0 0
ITS	147	CGCGCCCTGCGCGGCTCGCAAACGAACCCCGGCG	TGTGCCCTGCGCAGCTCGCAAACGAACCCCGGCA		0 3	0 1	1 2	1 4	1 1	0 5	0 0	0 0	1 1	0 2	0 2	1 3	1 3	2 5	0 3	0 3	0 1	0 4	0 2	0 1	1 1	0 2	2 13	0 6	0 14	2 11	4 9	1 4	3 0	4 22	0 7	2 3	1 7	5 30	2 6	1 24	0 0	0 0	0 3	0 2	0 0	0 0	0 0	0 0	0 0
ITS	155	G	A		0 3	0 1	0 2	0 4	0 1	0 5	0 0	0 0	0 1	0 2	0 2	0 3	0 3	0 5	0 3	0 3	0 1	0 4	0 2	0 1	0 1	0 2	0 13	0 6	0 14	0 11	0 9	0 4	0 0	0 22	0 7	0 3	0 7	0 30	0 6	0 24	0 0	0 0	0 3	0 2	0 0	0 0	0 0	0 0	0 0
ITS	203	GTACTAGGAGCGCGCCCCCGTAGCCTCGGTGTCGGGGGCGCGCCT	AAACTGAATTGTACGTTTGCATCCCGTTAGCGGGCAGCGGCG		0 0	0 0	0 0	0 0	0 0	0 0	0 0	0 0	0 0	0 0	0 0	0 0	0 0	0 0	0 0	0 0	0 0	0 0	0 0	0 0	0 0	0 0	0 0	0 0	0 0	0 0	0 0	0 0	0 0	0 0	0 0	0 0	0 0	0 0	0 0	0 0	0 0	0 0	0 0	0 0	0 0	0 0	0 0	0 0	0 0
ITS	205	ACTAGGAGCGCGCCCCCGTAGCCTCGGTGTCGGGGGCGCG	GCTAGGAGCACGCCCCCATAGCCTCGGCATCAGGGGCGCA		0 0	0 0	0 0	0 0	0 0	0 0	0 0	0 0	0 0	0 0	0 0	0 0	0 0	0 0	0 0	0 0	0 0	0 0	0 0	0 0	0 0	0 0	0 0	0 0	0 0	0 0	0 0	0 0	0 0	0 0	0 0	0 0	0 0	0 0	0 0	0 0	0 0	0 0	0 0	0 0	0 0	0 0	0 0	0 0	0 0
ITS	205	ACTAGGAGCGCGCCCCCGTAGCCTCGGTGTCGGGGGCGCG	GCTAGGAGCACGCCCCCGTAGCCTCGGCATCAGGGGCGCA		0 0	0 0	0 0	0 0	0 0	0 0	0 0	0 0	0 0	0 0	0 0	0 0	0 0	0 0	0 0	0 0	0 0	0 0	0 0	0 0	0 0	0 0	0 0	0 0	0 0	0 0	0 0	0 0	0 0	0 0	0 0	0 0	0 0	0 0	0 0	0 0	0 0	0 0	0 0	0 0	0 0	0 0	0 0	0 0	0 0
ITS	206	CTAGGAGCGCGCCCCCGTAGCCTCGGTG	TTAGAAGCGCGCCCTCGTAGCCTCGGCA		0 0	0 0	0 0	0 0	0 0	0 0	0 0	0 0	0 0	0 0	0 0	0 0	0 0	0 0	0 0	0 0	0 0	0 0	0 0	0 0	0 0	0 0	0 0	0 0	0 0	0 0	0 0	0 0	0 0	0 0	0 0	0 0	0 0	0 0	0 0	0 0	0 0	0 0	0 0	0 0	0 0	0 0	0 0	0 0	0 0
ITS	206	CTAGGAGCGCGCCCCCGTAGCCTCGGT	TTAGCAGCGCGCCCTCGTAGCCTCGGC		0 0	0 0	0 0	0 0	0 0	0 0	0 0	0 0	0 0	0 0	0 0	0 0	0 0	0 0	0 0	0 0	0 0	0 0	0 0	0 0	0 0	0 0	0 0	0 0	0 0	0 0	0 0	0 0	0 0	0 0	0 0	0 0	0 0	0 0	0 0	0 0	0 0	0 0	0 0	0 0	0 0	0 0	0 0	0 0	0 0
ITS	213	CGCGCCCCCGTAGCCTCGGTGTCGGGGGC	T		0 0	0 0	0 0	0 0	0 0	0 0	0 0	0 0	0 0	0 0	0 0	0 0	0 0	0 0	0 0	0 0	0 0	0 0	0 0	0 0	0 0	0 0	0 0	0 0	0 0	0 0	0 0	0 0	0 0	0 0	0 0	0 0	0 0	0 0	0 0	0 0	0 0	0 0	0 0	0 0	0 0	0 0	0 0	0 0	0 0
ITS	213	CGCGCCCCCGTAGCCTCGGTGTCGGGGGC	TGCGCCCCCGTAGCCTCGGCATCGGGGGT		0 0	0 0	0 0	0 0	0 0	0 0	0 0	0 0	0 0	0 0	0 0	0 0	0 0	0 0	0 0	0 0	0 0	0 0	0 0	0 0	0 0	0 0	0 0	0 0	0 0	0 0	0 0	0 0	0 0	0 0	0 0	0 0	0 0	0 0	0 0	0 0	0 0	0 0	0 0	0 0	0 0	0 0	0 0	0 0	0 0
ITS	214	GCGCCCCCGTAGCCTCGGTGTCGGGGGCG	ACGACCCCGTAGCCTCGGCGTCGGGGGCA		0 0	0 0	0 0	0 0	0 0	0 0	0 0	0 0	0 0	0 0	0 0	0 0	0 0	0 0	0 0	0 0	0 0	0 0	0 0	0 0	0 0	0 0	0 0	0 0	0 0	0 0	0 0	0 0	0 0	0 0	0 0	0 0	0 0	0 0	0 0	0 0	0 0	0 0	0 0	0 0	0 0	0 0	0 0	0 0	0 0
ITS	214	GCGCCCCCGTAGCCTCGGTGTCGG	ATGACATCGA		0 0	0 0	0 0	0 0	0 0	0 0	0 0	0 0	0 0	0 0	0 0	0 0	0 0	0 0	0 0	0 0	0 0	0 0	0 0	0 0	0 0	0 0	0 0	0 0	0 0	0 0	0 0	0 0	0 0	0 0	0 0	0 0	0 0	0 0	0 0	0 0	0 0	0 0	0 0	0 0	0 0	0 0	0 0	0 0	0 0
ITS	214	GCGCCCCCGTAGCCTCGGTGTCGGGGGCGC	ATGCCCCCATAGCCTCGGCACCGGGAGTGT		0 0	0 0	0 0	0 0	0 0	0 0	0 0	0 0	0 0	0 0	0 0	0 0	0 0	0 0	0 0	0 0	0 0	0 0	0 0	0 0	0 0	0 0	0 0	0 0	0 0	0 0	0 0	0 0	0 0	0 0	0 0	0 0	0 0	0 0	0 0	0 0	0 0	0 0	0 0	0 0	0 0	0 0	0 0	0 0	0 0
ITS	214	GCGCCCCCGTAGCCTCGGTGTCGGGGGC	ATGCCCCTATAGCCTCGGCACCGGGAGT		70 0	64 0	61 0	14 0	40 0	46 0	34 0	40 0	35 0	20 0	44 0	30 0	22 0	55 0	22 0	43 0	53 0	33 0	8 0	13 0	48 0	34 0	35 0	9 0	38 0	39 0	30 0	17 0	4 0	38 0	21 0	37 0	29 0	24 0	15 0	16 0	114 0	141 0	168 0	60 0	65 0	166 0	6 0	26 0	3 0
ITS	220	CCGTAGCCTCGGTGTCGGGGGCG	TCGTAGCCTCGGTGTCGGGGGCA		0 0	0 0	0 0	0 0	0 0	0 0	0 0	0 0	0 0	0 0	0 0	0 0	0 0	0 0	0 0	0 0	0 0	0 0	0 0	0 0	0 0	0 0	0 0	0 0	0 0	0 0	0 0	0 0	0 0	0 0	0 0	0 0	0 0	0 0	0 0	0 0	0 0	0 0	0 0	0 0	0 0	0 0	0 0	0 0	0 0
ITS	221	CGTAGCCTCGGT	TCGCAGCCTCGGC		0 0	0 0	0 0	0 0	0 0	0 0	0 0	0 0	0 0	0 0	0 0	0 0	0 0	0 0	0 0	0 0	0 0	0 0	0 0	0 0	0 0	0 0	0 0	0 0	0 0	0 0	0 0	0 0	0 0	0 0	0 0	0 0	0 0	0 0	0 0	0 0	0 0	0 0	0 0	0 0	0 0	0 0	0 0	0 0	0 0
ITS	221	CGTAGCCTCGGT	TGTAGCCTCGGC		0 0	0 0	0 0	0 0	0 0	0 0	0 0	0 0	0 0	0 0	0 0	0 0	0 0	0 0	0 0	0 0	0 0	0 0	0 0	0 0	0 0	0 0	0 0	0 0	2 0	0 0	0 0	0 0	0 0	1 0	0 0	1 0	0 0	0 0	2 0	0 0	0 0	0 0	0 0	0 0	0 0	0 0	0 0	0 0	0 0
ITS	223	TAGCCTCGGTGTCGGGGGCG	CAGCCT		0 0	0 0	0 0	0 0	0 0	0 0	0 0	0 0	0 0	0 0	0 0	0 0	0 0	0 0	0 0	0 0	0 0	0 0	0 0	0 0	0 0	0 0	0 0	0 0	0 0	0 0	0 0	0 0	0 0	0 0	0 0	0 0	0 0	0 0	0 0	0 0	0 0	0 0	0 0	0 0	0 0	0 0	0 0	0 0	0 0
ITS	232	T	C		0 0	1 0	0 0	0 0	0 0	0 0	0 0	0 0	0 0	0 0	0 0	0 0	1 0	0 0	0 0	1 0	0 0	1 0	0 0	0 0	0 0	1 0	2 0	0 0	1 0	1 0	0 0	0 0	0 0	3 0	0 0	1 0	1 0	1 0	1 0	2 0	0 0	0 0	0 0	0 0	0 0	0 0	0 0	0 0	0 0
ITS	232	TGT	CGG		0 0	0 0	0 0	0 0	0 0	0 0	0 0	0 0	0 0	0 0	0 0	0 0	0 0	1 0	0 0	0 0	0 0	0 0	0 0	0 0	0 0	0 0	0 0	0 0	0 0	0 0	0 0	0 0	0 0	0 0	0 0	0 0	0 0	0 0	0 0	0 0	0 0	0 0	0 0	0 0	0 0	0 0	0 0	0 0	0 0
ITS	232	TGTCGGGGGCG	CGTCGGGGGCA		0 0	0 0	0 0	0 0	0 0	0 0	0 0	0 0	0 0	0 0	0 0	0 0	0 0	0 0	0 0	0 0	0 0	0 0	0 0	0 0	0 0	0 0	0 0	0 0	0 0	0 0	0 0	0 0	0 0	0 0	0 0	0 0	0 0	0 0	0 0	0 0	0 0	0 0	0 0	0 0	0 0	0 0	0 0	0 0	0 0
ITS	252	CTGGTGATAATCTAAACGACTCTCGG	ATTATAACAAAATAAAACTTTCAA		0 2	0 2	0 3	0 1	0 1	0 1	0 1	0 0	0 1	0 3	0 1	0 6	0 2	0 9	0 1	0 1	0 0	0 1	0 0	0 1	0 4	0 3	0 10	0 1	0 6	0 8	0 11	0 3	0 4	0 1	0 1	0 6	0 4	0 11	0 3	0 4	0 1	0 2	0 4	0 3	0 1	0 1	0 1	0 0	0 0
ITS	252	CTGGTGATAATCTAAACGACTCTCGG	TCCAAAACACAACGACTCTCGA		0 2	0 2	0 3	0 1	0 1	0 1	0 1	0 0	0 1	0 3	0 1	0 6	0 2	0 9	0 1	0 1	0 0	0 1	0 0	0 1	0 4	0 3	0 10	0 1	0 6	0 8	0 11	0 3	0 4	0 1	0 1	0 6	0 4	0 11	0 3	0 4	0 1	0 2	0 4	0 3	0 1	0 1	0 1	0 0	0 0
ITS	252	CTGGTGATAATCTAAACGACTCTCGG	TTGACGAACCATATAAAACTTTCAA		0 2	0 2	0 3	0 1	0 1	0 1	0 1	0 0	0 1	0 3	0 1	0 6	0 2	0 9	0 1	0 1	0 0	0 1	0 0	0 1	0 4	0 3	0 10	0 1	0 6	0 8	0 11	0 3	0 4	0 1	0 1	0 6	0 4	0 11	0 3	0 4	0 1	1 2	0 4	0 3	0 1	0 1	0 1	0 0	0 0
ITS	253	TG	CA		0 2	0 2	0 3	0 1	0 1	0 1	0 1	0 0	0 1	0 3	0 1	0 6	0 2	0 9	0 1	0 1	0 0	0 1	0 0	0 1	0 4	0 3	0 10	0 1	0 6	0 8	0 11	0 3	0 4	0 1	0 1	0 6	0 4	0 11	0 3	0 4	0 1	0 2	0 4	0 3	0 1	0 1	0 1	0 0	0 0
ITS	253	TGGTGATAATCTAAACG	CAGTGATAATCTAAACA		0 2	0 2	0 3	0 1	0 1	0 1	0 1	0 0	0 1	0 3	0 1	0 6	0 2	0 9	0 1	0 1	0 0	0 1	0 0	0 1	0 4	0 3	0 10	0 1	0 6	0 8	0 11	0 3	0 4	0 1	0 1	0 6	0 4	0 11	0 3	0 4	0 1	0 2	0 4	0 3	0 1	0 1	0 1	0 0	0 0
ITS	253	TGGTGATAATCTAAACGACTCTCGG	GTGGTCATGTACGCGATCTCCTCGGT		0 2	0 2	0 3	0 1	0 1	0 1	0 1	0 0	0 1	0 3	0 1	0 6	0 2	0 9	0 1	0 1	0 0	0 1	0 0	0 1	0 4	0 3	0 10	0 1	0 6	0 8	0 11	0 3	0 4	0 1	0 1	0 6	0 4	0 11	0 3	0 4	0 1	0 2	0 4	0 3	0 1	0 1	0 1	0 0	0 0
ITS	254	G	A		0 2	0 2	0 3	0 1	0 1	0 1	0 1	0 0	0 1	0 3	0 1	0 6	0 2	0 9	0 1	0 1	0 0	0 1	0 0	0 1	0 4	0 3	0 10	0 1	0 6	0 8	0 11	0 3	0 4	0 1	0 1	0 6	0 4	0 11	0 3	0 4	0 1	0 2	0 4	0 3	0 1	0 1	0 1	0 0	0 0
ITS	254	GG	AA		0 2	0 2	0 3	0 1	0 1	0 1	0 1	0 0	0 1	0 3	0 1	0 6	0 2	0 9	0 1	0 1	0 0	0 1	0 0	0 1	0 4	0 3	0 10	0 1	0 6	0 8	0 11	0 3	0 4	0 1	0 1	0 6	0 4	0 11	0 3	0 4	0 1	0 2	0 4	0 3	0 1	0 1	0 1	0 0	0 0
ITS	254	GGTGATAATCTAAACGACTCTCGG	TATTATAACATAATAAAACTTTCAA		0 2	0 2	0 3	0 1	0 1	0 1	0 1	0 0	0 1	0 3	0 1	0 6	0 2	0 9	0 1	0 1	0 0	0 1	0 0	0 1	0 4	0 3	0 10	0 1	0 6	0 8	0 11	0 3	0 4	0 1	0 1	0 6	0 4	0 11	0 3	0 4	0 1	2 2	0 4	0 3	0 1	0 1	0 1	0 0	0 0
ITS	254	GGTGATAATCTAAACGACTCTCGG	TATTATAACATAATAAAACTTTTAA		0 2	0 2	0 3	0 1	0 1	0 1	0 1	0 0	0 1	0 3	0 1	0 6	0 2	0 9	0 1	0 1	0 0	0 1	0 0	0 1	0 4	0 3	0 10	0 1	0 6	0 8	0 11	0 3	0 4	0 1	0 1	0 6	0 4	0 11	0 3	0 4	0 1	1 2	0 4	0 3	0 1	0 1	0 1	0 0	0 0
ITS	268	C	T		7 2	19 2	5 3	13 1	27 1	23 1	7 1	0 0	15 1	14 3	7 1	30 6	24 2	48 9	70 1	12 1	9 0	14 1	13 0	5 1	37 4	21 3	23 10	35 1	57 6	94 8	137 11	32 3	49 4	43 1	20 1	55 6	25 4	130 11	57 3	21 4	42 1	50 2	34 4	22 3	13 1	3 1	10 1	13 0	3 0
ITS	276	G	T		6 2	16 2	16 3	3 1	16 1	8 1	10 1	11 0	7 1	4 3	13 1	6 6	3 2	15 9	6 1	11 1	18 0	8 1	3 0	3 1	14 4	7 3	5 10	4 1	7 6	10 8	13 11	4 3	2 4	13 1	3 1	7 6	6 4	8 11	4 3	4 4	25 1	35 2	37 4	18 3	16 1	48 1	1 1	3 0	0 0
ITS	276	GGC	TGG		0 2	0 2	0 3	0 1	0 1	0 1	0 1	0 0	0 1	0 3	0 1	0 6	0 2	0 9	0 1	0 1	0 0	0 1	0 0	0 1	0 4	0 3	0 10	0 1	0 6	0 8	0 11	0 3	0 4	0 1	0 1	0 6	0 4	0 11	0 3	0 4	0 1	0 2	0 4	0 3	0 1	0 1	0 1	0 0	0 0
ITS	277	G	A		1 17	2 37	0 26	0 17	3 46	0 34	1 18	1 13	4 24	0 21	0 23	1 44	0 30	0 75	0 83	0 25	0 31	1 25	1 16	0 10	0 56	0 31	0 40	0 42	1 71	0 114	0 167	0 42	0 58	0 61	0 24	0 72	0 37	1 156	0 67	18 31	7 106	18 98	8 81	0 46	2 32	6 55	1 13	1 18	0 3
ITS	277	G	GT		0 17	0 37	0 26	0 17	0 46	0 34	0 18	0 13	0 24	0 21	0 23	0 44	0 30	0 75	0 83	0 25	0 31	0 25	0 16	0 10	0 56	0 31	0 40	0 42	0 71	0 114	0 167	0 42	0 58	0 61	0 24	0 72	0 37	0 156	0 67	0 31	0 106	0 98	0 81	0 46	0 32	0 55	0 13	0 18	0 3
ITS	281	C	T		0 11	0 33	0 21	0 16	0 45	0 29	0 15	0 9	0 25	0 18	0 19	0 39	0 28	0 66	0 79	0 19	0 19	1 19	0 16	0 10	0 53	0 25	0 36	0 41	0 65	0 109	0 162	0 41	0 57	0 58	0 21	0 69	0 34	0 156	0 64	0 47	0 101	1 95	0 71	0 37	0 22	0 36	0 14	0 16	0 3
ITS	283	G	A		0 11	0 33	0 21	0 16	0 45	0 29	0 15	0 9	0 25	0 18	0 19	0 39	0 28	0 66	0 79	0 19	0 19	0 19	0 16	0 10	0 53	0 25	0 36	0 41	2 65	0 109	0 162	0 41	0 57	0 58	0 21	0 69	0 34	0 156	0 64	0 47	0 101	0 95	0 71	0 37	0 22	0 36	0 14	0 16	0 3
ITS	286	ATCTC	CTCTA		0 8	0 19	0 6	0 12	0 32	0 25	0 8	0 0	0 15	0 15	0 7	0 36	0 25	0 55	0 75	0 14	0 9	0 13	0 11	0 6	0 40	0 22	0 26	0 33	0 60	0 96	0 146	0 34	0 54	0 45	0 20	0 65	0 29	0 142	0 58	0 25	0 73	0 51	0 33	0 25	0 13	0 3	0 10	0 14	0 3
ITS	286	ATCTC	CTCTT		0 8	2 19	0 6	0 12	2 32	0 25	0 8	0 0	3 15	0 15	0 7	1 36	0 25	0 55	0 75	0 14	0 9	0 13	0 11	0 6	0 40	0 22	0 26	0 33	0 60	0 96	0 146	0 34	0 54	0 45	0 20	0 65	0 29	0 142	0 58	0 25	3 73	10 51	1 33	0 25	0 13	3 3	1 10	0 14	0 3
ITS	286	ATCTCGGC	CTCTTGGT		0 8	0 19	0 6	0 12	0 32	0 25	1 8	0 0	1 15	0 15	0 7	0 36	0 25	0 55	0 75	0 14	0 9	0 13	0 11	0 6	0 40	0 22	0 26	0 33	1 60	0 96	0 146	0 34	0 54	0 45	0 20	0 65	0 29	0 142	0 58	0 25	2 73	5 51	4 33	0 25	0 13	1 3	0 10	0 14	0 3
ITS	286	ATCTCGGCTCTC	CTCTTGGTTCCG		0 8	0 19	0 6	0 12	0 32	0 25	0 8	0 0	0 15	0 15	0 7	0 36	0 25	0 55	0 75	0 14	0 9	0 13	0 11	0 6	0 40	0 22	0 26	0 33	0 60	0 96	0 146	0 34	0 54	0 45	0 20	0 65	0 29	0 142	0 58	0 25	0 73	0 51	0 33	0 25	0 13	0 3	0 10	0 14	0 3
ITS	286	ATCTCGGCTCTC	CTCTTGGTTCTG		1 8	0 19	0 6	0 12	1 32	0 25	0 8	1 0	1 15	0 15	0 7	0 36	0 25	0 55	0 75	0 14	0 9	0 13	0 11	0 6	0 40	0 22	0 26	0 33	0 60	0 96	0 146	0 34	0 54	0 45	0 20	0 65	0 29	1 142	0 58	18 25	4 73	9 51	3 33	0 25	2 13	2 3	1 10	1 14	0 3
ITS	290	CG	AGGAT		0 8	0 19	0 6	0 12	0 32	0 25	0 8	0 0	0 15	0 15	0 7	0 36	0 25	0 55	0 75	0 14	0 9	0 13	0 11	0 6	0 40	0 22	0 26	0 33	0 60	0 96	0 146	0 34	0 54	0 45	0 20	0 65	0 29	0 142	0 58	0 25	0 73	0 51	0 33	0 25	0 13	0 3	0 10	0 14	0 3
ITS	292	GCTCTC	ACTCTT		0 8	0 19	0 6	0 12	0 32	0 25	0 8	0 0	0 15	0 15	0 7	0 36	0 25	0 55	0 75	0 14	0 9	0 13	0 11	0 6	0 40	0 22	0 26	0 33	0 60	0 96	0 146	0 34	0 54	0 45	0 20	0 65	0 29	0 142	0 58	0 25	0 73	0 51	0 33	0 25	0 13	0 3	0 10	0 14	0 3
ITS	297	C	T		0 8	0 19	0 6	0 12	0 32	0 25	0 8	0 0	0 15	0 15	0 7	0 36	0 25	0 55	0 75	0 14	0 9	0 13	0 11	0 6	0 40	0 22	0 26	0 33	0 60	0 96	1 146	0 34	0 54	0 45	0 20	0 65	0 29	0 142	0 58	0 25	1 73	0 51	0 33	0 25	0 13	0 3	0 10	0 14	0 3
ITS	298	G	A		0 10	0 23	0 11	0 14	0 38	0 27	0 10	0 3	0 25	0 16	0 12	0 38	0 27	0 59	0 79	0 15	0 13	0 14	0 16	0 8	0 43	0 24	0 28	0 38	0 63	1 103	1 157	0 38	0 57	0 50	0 21	0 66	0 32	0 151	0 63	0 44	0 93	0 86	0 44	0 30	0 19	0 20	0 13	0 15	0 3
ITS	298	GCA	ACG		0 10	0 23	0 11	0 14	0 38	0 27	0 10	0 3	0 25	0 16	0 12	0 38	0 27	0 59	0 79	0 15	0 13	0 14	0 16	0 8	0 43	0 24	0 28	0 38	0 63	0 103	0 157	0 38	0 57	0 50	0 21	0 66	0 32	0 151	0 63	0 44	0 93	0 86	0 44	0 30	0 19	0 20	0 13	0 15	0 3
ITS	311	ACGT	GCGC		0 7	0 19	0 5	0 14	0 33	0 24	0 7	0 0	0 16	0 15	0 9	0 36	0 26	0 57	0 78	0 14	0 10	0 14	0 13	0 7	0 43	0 22	0 27	0 38	0 59	0 101	0 153	0 36	0 57	0 48	0 20	0 65	0 31	0 147	0 63	0 26	0 77	0 52	0 36	0 26	0 15	0 3	0 11	0 14	0 3
ITS	313	GTAGC	ACAGT		0 7	0 19	0 5	0 14	0 33	0 24	0 7	0 0	0 16	0 15	0 9	0 36	0 26	0 57	0 78	0 14	0 10	0 14	0 13	0 7	0 43	0 22	0 27	0 38	0 59	0 101	0 153	0 36	0 57	0 48	0 20	0 65	0 31	0 147	0 63	0 26	0 77	0 52	0 36	0 26	0 15	0 3	0 11	0 14	0 3
ITS	314	T	C		0 7	3 19	0 5	0 14	2 33	0 24	0 7	0 0	5 16	0 15	0 9	1 36	0 26	0 57	0 78	0 14	0 10	0 14	1 13	0 7	0 43	0 22	0 27	0 38	1 59	0 101	0 153	0 36	0 57	0 48	0 20	0 65	0 31	1 147	0 63	12 26	6 77	16 52	4 36	0 26	2 15	4 3	2 11	1 14	0 3
ITS	314	TAGCG	CAGCA		0 7	0 19	0 5	0 14	0 33	0 24	0 7	1 0	0 16	0 15	0 9	0 36	0 26	0 57	0 78	0 14	0 10	0 14	0 13	0 7	0 43	0 22	0 27	0 38	0 59	0 101	0 153	0 36	0 57	0 48	0 20	0 65	0 31	0 147	0 63	0 26	1 77	0 52	0 36	0 26	0 15	0 3	0 11	0 14	0 3
ITS	321	A	T		0 7	0 17	0 5	0 14	0 35	0 24	0 7	0 1	0 19	0 15	0 9	0 36	0 25	0 57	0 77	0 14	0 10	0 14	0 14	0 8	0 43	0 21	0 27	0 36	0 61	0 102	0 153	0 34	0 56	0 47	0 20	0 65	0 29	0 146	0 63	0 36	0 84	0 67	0 39	0 26	0 17	0 8	0 13	0 15	0 3
ITS	324	C	T		0 7	0 21	0 5	0 14	0 33	0 24	0 7	0 1	0 19	0 15	0 9	0 36	0 23	0 55	0 75	0 14	0 10	0 13	0 14	0 7	0 41	0 22	0 27	0 35	0 60	0 100	0 147	0 34	0 55	0 45	0 18	0 65	0 30	0 146	0 58	0 34	0 84	0 65	0 40	0 25	0 17	1 6	0 13	0 15	0 3
ITS	327	TACTTGGTGTGAA	AAAGTAGTGTGAAT		0 0	0 0	0 0	0 0	0 0	0 0	0 0	0 0	0 0	0 0	0 0	0 0	0 0	0 0	0 0	0 0	0 0	0 0	0 0	0 0	0 0	0 0	0 0	0 0	0 0	0 0	0 0	0 0	0 0	0 0	0 0	0 0	0 0	0 0	0 0	0 0	0 0	0 0	0 0	0 0	0 0	0 0	0 0	0 0	0 0
ITS	329	CTTGGTGTGAA	AGTAATATGAAT		0 0	0 0	0 0	0 0	0 0	0 0	0 0	0 0	1 0	0 0	0 0	0 0	0 0	0 0	0 0	0 0	0 0	0 0	0 0	0 0	0 0	0 0	0 0	0 0	0 0	0 0	0 0	0 0	0 0	0 0	0 0	0 0	0 0	0 0	0 0	0 0	0 0	2 0	0 0	0 0	0 0	0 0	0 0	0 0	0 0
ITS	329	CTTGGTGTGAA	AGTAATGTGAAT		0 0	0 0	0 0	0 0	1 0	0 0	0 0	1 0	2 0	0 0	0 0	1 0	0 0	0 0	0 0	0 0	0 0	0 0	0 0	0 0	0 0	0 0	0 0	0 0	1 0	0 0	0 0	0 0	0 0	0 0	0 0	0 0	0 0	0 0	0 0	5 0	3 0	0 0	0 0	0 0	0 0	1 0	0 0	0 0	0 0
ITS	329	CTTGGTGTGAA	AGTAGTGTGAAT		0 0	0 0	0 0	0 0	0 0	0 0	0 0	0 0	0 0	0 0	0 0	0 0	0 0	0 0	0 0	0 0	0 0	0 0	0 0	0 0	0 0	0 0	0 0	0 0	0 0	0 0	0 0	0 0	0 0	0 0	0 0	0 0	0 0	0 0	0 0	0 0	0 0	1 0	0 0	0 0	1 0	0 0	0 0	0 0	0 0
ITS	329	CTTGGTGTGAA	ATTAATGTGAAT		0 0	0 0	0 0	0 0	0 0	0 0	0 0	0 0	0 0	0 0	0 0	0 0	0 0	0 0	0 0	0 0	0 0	0 0	0 0	0 0	0 0	0 0	0 0	0 0	0 0	0 0	0 0	0 0	0 0	0 0	0 0	0 0	0 0	0 0	0 0	0 0	0 0	0 0	0 0	0 0	0 0	0 0	0 0	0 0	0 0
ITS	329	CTTGGTGTGAA	TTTCTTGTGAAT		0 0	0 0	0 0	0 0	0 0	0 0	0 0	0 0	0 0	0 0	0 0	0 0	0 0	0 0	0 0	0 0	0 0	0 0	0 0	0 0	0 0	0 0	0 0	0 0	0 0	0 0	0 0	0 0	0 0	0 0	0 0	0 0	0 0	0 0	0 0	0 0	0 0	0 0	0 0	0 0	0 0	0 0	0 0	0 0	0 0
ITS	330	TTGGTGTGAA	GTAATATGAAT		0 0	0 0	0 0	0 0	0 0	0 0	0 0	0 0	0 0	0 0	0 0	0 0	0 0	0 0	0 0	0 0	0 0	0 0	0 0	0 0	0 0	0 0	0 0	0 0	0 0	0 0	0 0	0 0	0 0	0 0	0 0	0 0	0 0	0 0	0 0	0 0	0 0	0 0	0 0	0 0	0 0	0 0	0 0	0 0	0 0
ITS	330	TTGGTGTGAA	GTAATATGACT		0 0	0 0	0 0	0 0	0 0	0 0	0 0	0 0	0 0	0 0	0 0	0 0	0 0	0 0	0 0	0 0	0 0	0 0	0 0	0 0	0 0	0 0	0 0	0 0	0 0	0 0	0 0	0 0	0 0	0 0	0 0	0 0	0 0	0 0	0 0	0 0	0 0	0 0	0 0	0 0	0 0	0 0	0 0	0 0	0 0
ITS	330	TTGGTGTGAA	GTAATGTGAAT		0 0	0 0	0 0	0 0	0 0	0 0	0 0	0 0	0 0	0 0	0 0	0 0	0 0	0 0	0 0	0 0	0 0	0 0	0 0	0 0	0 0	0 0	0 0	0 0	0 0	0 0	0 0	0 0	0 0	0 0	0 0	0 0	0 0	0 0	0 0	0 0	0 0	0 0	0 0	0 0	0 0	1 0	0 0	0 0	0 0
ITS	330	TTGGTGTGAA	GTAGTATGACT		0 0	0 0	0 0	0 0	0 0	0 0	0 0	0 0	0 0	0 0	0 0	0 0	0 0	0 0	0 0	0 0	0 0	0 0	0 0	0 0	0 0	0 0	0 0	0 0	0 0	0 0	0 0	0 0	0 0	0 0	0 0	0 0	0 0	0 0	0 0	0 0	0 0	0 0	0 0	0 0	0 0	0 0	0 0	0 0	0 0
ITS	339	A	AT		7 0	12 0	4 0	10 0	16 0	19 0	6 0	0 0	11 0	11 0	5 0	23 0	15 0	34 0	48 0	7 0	7 0	9 0	8 0	1 0	27 0	13 0	19 0	19 0	42 0	72 0	107 0	23 0	25 0	33 0	15 0	42 0	18 0	98 0	37 0	18 0	60 0	35 0	28 0	17 0	10 0	2 0	6 0	10 0	2 0
ITS	341	GCAG	TGTAA		0 0	2 0	0 0	2 0	2 0	1 0	0 0	0 0	1 0	0 0	0 0	0 0	1 0	4 0	3 0	1 0	1 0	1 0	2 0	3 0	1 0	1 0	1 0	0 0	2 0	2 0	5 0	4 0	2 0	2 0	1 0	3 0	1 0	6 0	3 0	2 0	3 0	3 0	1 0	1 0	2 0	0 0	1 0	0 0	0 0
ITS	345	AATCC	A		0 6	0 12	0 4	0 8	0 17	0 18	0 5	0 0	0 11	0 11	0 6	0 23	0 16	0 33	0 52	0 5	0 6	0 8	0 7	0 1	0 29	0 13	0 16	0 21	0 45	0 72	0 103	0 23	0 27	0 34	0 15	0 42	0 14	0 101	0 40	0 19	0 65	0 39	0 30	0 15	0 11	0 2	0 6	0 10	0 2
ITS	345	AATCC	CAT		0 6	0 12	0 4	0 8	0 17	0 18	0 5	0 0	0 11	0 11	0 6	0 23	0 16	0 33	0 52	0 5	0 6	0 8	0 7	0 1	0 29	0 13	0 16	0 21	0 45	0 72	0 103	0 23	0 27	0 34	0 15	0 42	0 14	0 101	0 40	0 19	0 65	0 39	0 30	0 15	0 11	0 2	0 6	0 10	0 2
ITS	346	ATCC	TTTT		0 6	0 12	0 4	0 8	0 17	0 18	0 5	0 0	0 11	0 11	0 6	0 23	0 16	0 33	0 52	0 5	0 6	0 8	0 7	0 1	0 29	0 13	0 16	0 21	0 45	0 72	0 103	0 23	0 27	0 34	0 15	0 42	0 14	0 101	0 40	0 19	0 65	2 39	0 30	0 15	0 11	0 2	0 6	0 10	0 2
ITS	348	CCC	TCA		0 6	0 12	0 4	0 8	1 17	0 18	0 5	1 0	2 11	0 11	0 6	1 23	0 16	0 33	0 52	0 5	0 6	0 8	0 7	0 1	0 29	0 13	0 16	0 21	0 45	0 72	0 103	0 23	0 27	0 34	0 15	0 42	0 14	0 101	0 40	6 19	3 65	1 39	0 30	0 15	1 11	2 2	0 6	0 10	0 2
ITS	352	T	C		0 7	0 18	0 5	0 11	0 22	0 18	0 5	0 1	0 15	0 12	0 7	0 27	0 18	0 40	0 54	0 9	0 8	0 10	0 8	0 4	0 30	0 17	0 21	0 23	0 49	0 75	0 115	0 28	0 30	0 35	0 16	0 46	0 20	1 110	0 47	0 27	0 70	0 47	0 30	0 19	0 14	0 4	0 7	0 9	0 2
ITS	356	CCATCGAGTCTTTGAACGCAAGTTGCGCCCGA	TCATCGAATCTTTGAACGCAAATGGCACTCTAT		0 0	0 4	0 1	0 4	0 8	0 11	0 2	0 0	0 5	0 2	0 3	0 10	0 5	0 19	0 16	0 2	0 2	0 2	0 1	0 0	0 7	0 7	0 5	0 8	0 19	0 31	0 44	0 8	0 8	0 10	0 8	0 14	0 6	0 43	0 19	0 7	0 14	0 20	0 13	0 8	0 4	0 1	0 3	0 4	0 0
ITS	358	ATCGAGTCTTTGAACGCAAGTTGCGCCCGAGG	CGTGGCATGACATGCTGGGTCACGCGAA		0 0	0 4	0 1	0 4	0 8	0 11	0 2	0 0	0 5	0 2	0 3	0 10	0 5	0 19	0 16	0 2	0 2	0 2	0 1	0 0	0 7	0 7	0 5	0 8	0 19	0 31	0 44	0 8	0 8	0 10	0 8	0 14	0 6	0 43	0 19	0 7	0 14	0 20	0 13	0 8	0 4	0 1	0 3	0 4	0 0
ITS	428	TCGTCGCCCCCACTCCCCTCGGCTCACGA	ACCGGCTGAACTGGTACCGGGCTGCGCCT		0 0	0 0	0 0	0 0	0 0	0 0	0 0	0 0	0 0	0 0	0 0	0 0	0 0	0 0	0 0	0 0	0 0	0 0	0 0	0 0	0 0	0 0	0 0	0 0	0 0	0 0	0 0	0 0	0 0	0 0	0 0	0 0	0 0	0 0	0 0	0 0	0 0	0 0	0 0	0 0	0 0	0 0	0 0	0 0	0 0
ITS	428	TCGTCGCCCCCACTCCCCTCGGCTC	AGTTCGGCTGGACGACGCGCTCGTCCCAGCTCT		0 0	0 0	0 0	0 0	0 0	0 0	0 0	0 0	0 0	0 0	0 0	0 0	0 0	0 0	0 0	0 0	0 0	0 0	0 0	0 0	0 0	0 0	0 0	0 0	0 0	0 0	0 0	0 0	0 0	0 0	0 0	0 0	0 0	0 0	0 0	0 0	0 0	0 0	0 0	0 0	0 0	0 0	0 0	0 0	0 0
ITS	430	GTCGCCCCCACTCCCCTCGGCTCACG	TCAATCCCCACGCCCCCATCGGAATAGTCACGC		0 0	0 0	0 0	0 0	0 0	0 0	0 0	0 0	0 0	0 0	0 0	0 0	0 0	0 0	0 0	0 0	0 0	0 0	0 0	0 0	0 0	0 0	0 0	0 0	0 0	0 0	0 0	0 0	0 0	0 0	0 0	0 0	0 0	0 0	0 0	0 0	0 0	0 0	0 0	0 0	0 0	0 0	0 0	0 0	0 0
ITS	439	A	G		0 0	0 0	0 0	0 0	0 0	0 0	0 0	0 0	0 0	0 0	0 0	0 0	0 0	0 0	0 0	0 0	0 0	0 0	0 0	0 0	0 0	0 0	0 0	1 0	1 0	0 0	0 0	0 0	2 0	1 0	0 0	0 0	0 0	1 0	3 0	0 0	3 0	0 0	0 0	0 0	1 0	0 0	0 0	0 0	0 0
ITS	439	ACTCCCCTCGGCT	GCTC		0 0	0 0	0 0	0 0	0 0	0 0	0 0	0 0	0 0	0 0	0 0	0 0	0 0	0 0	0 0	0 0	1 0	0 0	0 0	0 0	0 0	0 0	0 0	0 0	0 0	0 0	0 0	0 0	0 0	0 0	0 0	0 0	0 0	0 0	0 0	0 0	0 0	0 0	0 0	0 0	0 0	0 0	0 0	0 0	0 0
ITS	459	GCGGGGGCGGATACTGGTCTCCCGCGCGCTCCCGCTCGCGGCTGGCCCAAAATCGAGTCCTCGGCGACGGTC	CCGGCCGGCCCATCGGCTGGTTCCATGCCTCGCCGGACTGCACGCACTTCAGCCAGGCCAAGGGTG		0 0	0 0	0 0	0 0	0 0	0 0	0 0	0 0	0 0	0 0	0 0	0 0	0 0	0 0	0 0	0 0	0 0	0 0	0 0	0 0	0 0	0 0	0 0	0 0	0 0	0 0	0 0	0 0	0 1	0 0	0 0	0 0	0 0	0 0	0 0	0 0	0 1	0 0	0 0	0 0	0 1	0 0	0 0	0 0	0 0
ITS	461	GGGGGCGGATACTGGTCTCCCGCGCGCTCCCGCTCGCGGC	AGGGGCAGATACTAGTGTCCTGCTCGCGGT		0 0	0 0	0 0	0 0	0 0	0 0	0 0	0 0	0 0	0 0	0 0	0 0	0 0	0 0	0 0	0 0	0 0	0 0	0 0	0 0	0 0	0 0	0 0	0 0	0 0	0 0	0 0	0 0	0 1	0 0	0 0	0 0	0 0	0 0	0 0	0 0	0 1	0 0	0 0	0 0	0 1	0 0	0 0	0 0	0 0
ITS	461	GGGGGCGGATACTGGTCTCCCGCGCGCTCCCGCTCGCGGCTGGCCCAAAATCGAGTCCTCGGC	CGTGGAGGGACGCATCTGCGCGCTCCCGCTCATGGTTGGCCCAAAATCAAGTCCTCGGT		0 0	0 0	0 0	0 0	0 0	0 0	0 0	0 0	0 0	0 0	0 0	0 0	0 0	0 0	0 0	0 0	0 0	0 0	0 0	0 0	0 0	0 0	0 0	0 0	0 0	0 0	0 0	0 0	0 1	0 0	0 0	0 0	0 0	0 0	0 0	0 0	0 1	0 0	0 0	0 0	0 1	0 0	0 0	0 0	0 0
ITS	479	CCCGCGCGCTCCCGCTCGCGGCTGGCCCAAAATCGAGTCCTCGGCGAC	TCCGCGCGCTCCCGCTCGCGGCTGGCCCAAAATCGAGTCCTCAGCGAT		0 0	0 0	0 0	0 0	0 0	0 0	0 0	0 0	0 0	0 0	0 0	0 0	0 0	0 0	0 0	0 0	0 0	0 0	0 0	0 0	0 0	0 0	0 0	0 0	0 0	0 0	0 0	0 0	0 1	0 0	0 0	0 0	0 0	0 0	0 0	0 0	0 1	0 0	0 0	0 0	0 1	0 0	0 0	0 0	0 0
ITS	490	C	G		0 0	0 0	0 0	0 0	0 0	0 0	0 0	0 0	0 0	0 0	0 0	0 0	0 0	0 0	0 0	0 0	0 0	0 0	0 0	0 0	0 0	0 0	0 0	0 0	0 0	0 0	0 0	0 0	0 1	0 0	0 0	0 0	0 0	0 0	0 0	0 0	0 1	0 0	0 0	0 0	0 1	0 0	0 0	0 0	0 0
ITS	502	G	A		41 6	41 1	24 3	15 3	32 6	44 3	14 1	37 2	42 1	16 0	45 1	35 5	22 4	36 3	29 2	41 3	31 1	15 1	23 2	17 1	44 2	26 3	11 2	20 4	23 1	31 8	32 12	8 0	11 3	24 1	10 3	27 3	34 6	16 5	12 3	13 1	86 6	102 7	117 4	36 1	43 6	91 3	19 1	43 3	6 0
ITS	519	T	C		0 0	0 0	0 0	0 0	0 0	0 0	0 0	0 0	0 0	0 0	0 0	0 0	0 0	0 0	0 0	0 0	0 0	0 0	0 0	0 0	0 0	0 0	0 0	0 0	0 0	0 0	0 0	0 0	0 1	0 0	0 0	0 0	0 0	0 0	0 0	0 0	0 1	0 0	0 0	0 0	0 1	0 0	0 0	0 0	0 0
ITS	569	T	C		1 226	0 200	0 178	0 106	0 208	0 250	0 109	0 198	0 191	0 155	0 178	0 210	0 159	0 217	0 213	0 178	0 167	0 117	0 132	0 104	0 201	0 200	1 123	0 170	0 187	0 239	0 270	0 105	0 119	0 166	0 120	0 200	0 204	1 262	0 165	0 131	0 441	0 479	0 719	0 216	0 281	1 517	0 92	1 156	0 47
ITS	569	TC	GG		0 226	0 200	0 178	0 106	0 208	0 250	0 109	0 198	0 191	0 155	0 178	0 210	0 159	0 217	0 213	0 178	0 167	0 117	0 132	0 104	0 201	0 200	0 123	0 170	0 187	0 239	1 270	0 105	0 119	0 166	0 120	0 200	0 204	0 262	0 165	0 131	0 441	0 479	0 719	0 216	0 281	0 517	0 92	0 156	0 47
ITS	569	T	TAGC		1 226	0 200	1 178	0 106	1 208	1 250	0 109	1 198	2 191	0 155	0 178	1 210	0 159	0 217	0 213	0 178	0 167	0 117	1 132	0 104	1 201	0 200	0 123	0 170	0 187	0 239	0 270	0 105	0 119	0 166	2 120	0 200	0 204	0 262	0 165	1 131	0 441	0 479	2 719	0 216	0 281	1 517	0 92	0 156	0 47
ITS	570	C	CG		0 226	0 200	0 178	0 106	0 208	0 250	0 109	0 198	0 191	0 155	0 178	0 210	0 159	0 217	0 213	0 178	0 167	0 117	0 132	0 104	0 201	0 200	0 123	0 170	0 187	0 239	0 270	0 105	0 119	0 166	0 120	0 200	0 204	0 262	0 165	0 131	0 441	0 479	0 719	0 216	0 281	0 517	0 92	1 156	0 47
ITS	570	C	G		3 226	0 200	0 178	1 106	3 208	2 250	3 109	4 198	1 191	2 155	2 178	1 210	2 159	3 217	1 213	0 178	4 167	2 117	4 132	3 104	3 201	1 200	2 123	2 170	0 187	2 239	5 270	0 105	1 119	1 166	0 120	1 200	3 204	4 262	0 165	3 131	2 441	6 479	3 719	3 216	4 281	8 517	1 92	1 156	0 47
ITS	570	C	T		0 226	1 200	1 178	3 106	0 208	1 250	0 109	0 198	0 191	0 155	0 178	1 210	0 159	2 217	0 213	0 178	1 167	2 117	2 132	0 104	0 201	0 200	1 123	2 170	1 187	1 239	0 270	0 105	1 119	0 166	1 120	1 200	0 204	1 262	1 165	0 131	2 441	2 479	0 719	0 216	0 281	4 517	1 92	1 156	0 47
ITS	571	G	A		1 226	1 200	0 178	0 106	0 208	1 250	0 109	0 198	0 191	0 155	0 178	0 210	0 159	0 217	0 213	0 178	0 167	0 117	1 132	0 104	0 201	2 200	0 123	0 170	0 187	1 239	0 270	0 105	0 119	0 166	0 120	1 200	0 204	1 262	0 165	0 131	0 441	0 479	0 719	0 216	1 281	0 517	0 92	0 156	0 47
ITS	571	G	C		0 226	0 200	0 178	0 106	0 208	0 250	0 109	0 198	0 191	0 155	0 178	0 210	0 159	0 217	0 213	0 178	0 167	0 117	0 132	0 104	0 201	0 200	0 123	0 170	0 187	0 239	0 270	0 105	0 119	0 166	0 120	0 200	0 204	0 262	0 165	0 131	0 441	0 479	0 719	0 216	0 281	0 517	1 92	0 156	0 47
ITS	572	TGCGCGCGCCCGTCGCCCCCGGGATCTCCCGGACCCTCGGGCATCGACCTTCTAGGATGCC	AGGGACGCGCCTGTCGCCCCCGGGATCTCCTGGACCCTCGGGCATCGACCTTCTAGGATGCT		0 0	0 0	0 0	0 0	0 0	0 0	0 0	0 0	0 0	0 0	0 0	0 0	0 0	0 0	0 0	0 0	0 0	0 0	0 0	0 0	0 0	0 0	0 0	0 0	0 0	0 0	0 0	0 0	0 0	0 0	0 0	0 0	0 0	0 0	0 0	0 0	0 0	0 0	0 0	0 0	0 0	0 0	0 0	0 0	0 0
ITS	572	TGCGCGCGCCCGTCGCCCCCGGGATCTCCCGGACCCTCGGGCATCGACCTTCTAGGATGCCCTCGTTGCGAC	AGTGCGCATCTATCACCCCCAAGATCTCCTCGACCCTCGGACACTTTCTAGGATGTTCTCGTTGCGA		0 0	0 0	0 0	0 0	0 0	0 0	0 0	0 0	0 0	0 0	0 0	0 0	0 0	0 0	0 0	0 0	0 0	0 0	0 0	0 0	0 0	0 0	0 0	0 0	0 0	0 0	0 0	0 0	0 0	0 0	0 0	0 0	0 0	0 0	0 0	0 0	0 0	0 0	0 0	0 0	0 0	0 0	0 0	0 0	0 0
ITS	572	TGCGCGCGCCCGTCGCCCCCGGGATCTCCCGGACCCTCGGGCATCGACCTTCTAGGATGCC	CGGCTCGCAAACGAACCCGTCGCCCCCGGGATCTCCTGGACCCTCGGGCATCGACCTTCTAGGATGCT		0 0	0 0	0 0	0 0	0 0	0 0	0 0	0 0	0 0	0 0	0 0	0 0	0 0	0 0	0 0	0 0	0 0	0 0	0 0	0 0	0 0	0 0	0 0	0 0	0 0	0 0	0 0	0 0	0 0	0 0	0 0	0 0	0 0	0 0	0 0	0 0	0 0	0 0	0 0	0 0	0 0	0 0	0 0	0 0	0 0
ITS	572	TGCGCGCGCCCGTCGCCCCCGGGATCTCCCGGACCCTCGGGCATCGACCTTCTAGGATGCCCTCGTTGC	GGCGAATCCGGGTCATCTTTAACGAGCTCCAGGACCCTTAGGCGGCACACATTGTGTGCGCTTCGACTGT		0 0	0 0	0 0	0 0	0 0	0 0	0 0	0 0	0 0	0 0	0 0	0 0	0 0	0 0	0 0	0 0	0 0	0 0	0 0	0 0	0 0	0 0	0 0	0 0	0 0	0 0	0 0	0 0	0 0	0 0	0 0	0 0	0 0	0 0	0 0	0 0	0 0	0 0	0 0	0 0	0 0	0 0	0 0	0 0	0 0
ITS	573	GCGCGCGCCCGTCGCCCCCGGGATCTCCCGGACCCTCGGGCATCGACCTTCTAGGATGCCCTCGTTGCGACCCCAGG	CCGGCCCCTGTCGTCCGCTCACAACCCGCCCTCGGGCAACTACTTTATGCTAGACCTCAAA		0 0	0 0	0 0	0 0	0 0	0 0	0 0	0 0	0 0	0 0	0 0	0 0	0 0	0 0	0 0	0 0	0 0	0 0	0 0	0 0	0 0	0 0	0 0	0 0	0 0	0 0	0 0	0 0	0 0	0 0	0 0	0 0	0 0	0 0	0 0	0 0	0 0	0 0	0 0	0 0	0 0	0 0	0 0	0 0	0 0
ITS	573	GCGCGCGCCCGTCGCCCCCGGGATCTCCCGGACCCTCGGGCATCGACCTTCTAGGATGCCCTCGTTGCGACCCCAGG	CCGGCCCCTGTCGTCCGCTCACAACCCGCCCTTGGGCAACTACTTTATGCTAGACCTCAAA		0 0	0 0	0 0	0 0	0 0	0 0	0 0	0 0	0 0	0 0	0 0	0 0	0 0	0 0	0 0	0 0	0 0	0 0	0 0	0 0	0 0	0 0	0 0	0 0	0 0	0 0	0 0	0 0	0 0	0 0	0 0	0 0	0 0	0 0	0 0	0 0	0 0	0 0	0 0	0 0	0 0	0 0	0 0	0 0	0 0
ITS	574	CGCGCGCCCGTCGCCCCCGGGATCTCCCGGACCCTCGGGCATCGACCTTCTAGGATGCCCTCG	AGCGGTTCCTTGTCGGCTGCTAAGTGATGGACCGAGAGGGGCCTAGGCCTTTTTAAC		0 0	0 0	0 0	0 0	1 0	1 0	0 0	0 0	1 0	0 0	0 0	1 0	0 0	0 0	0 0	0 0	0 0	0 0	1 0	0 0	1 0	0 0	0 0	0 0	0 0	0 0	0 0	0 0	0 0	0 0	2 0	0 0	0 0	0 0	0 0	1 0	0 0	0 0	2 0	0 0	0 0	1 0	0 0	0 0	0 0
ITS	574	CGCGCGCCCGTCGCCCCCGGGATCTCCCGGACCCTCGGGCATCGACCTTCTAGGATGCCCTCGTTGCGACCCCAGGTCAG	GACAGGCGTTCGAGCACCTGCCAGCGCCGACGCAGCGCGTGCACGTAGCTGCTGGATCCGCCACGCACCACCTGCCACT		0 0	0 0	0 0	0 0	0 0	0 0	0 0	0 0	0 0	0 0	0 0	0 0	0 0	0 0	0 0	0 0	0 0	0 0	0 0	0 0	0 0	0 0	0 0	0 0	0 0	0 0	0 0	0 0	0 0	0 0	0 0	0 0	0 0	0 0	0 0	0 0	0 0	0 0	0 0	0 0	0 0	0 0	0 0	0 0	0 0
ITS	574	CGCGCGCCCGTCGCCCCCGGGATCTCCCGGACCCTCGGGCATCGACCTTCTAGGATGCCCTCG	TACGTGCTTGTCACCCTTGGGATGTCCTAGACCCTTAGGCATCGACTTTCTAGGATGCTCTCA		0 0	0 0	0 0	0 0	0 0	0 0	0 0	0 0	0 0	0 0	0 0	0 0	0 0	0 0	0 0	0 0	1 0	0 0	0 0	0 0	0 0	0 0	0 0	0 0	0 0	0 0	0 0	0 0	0 0	0 0	0 0	0 0	0 0	0 0	0 0	0 0	0 0	0 0	0 0	0 0	1 0	0 0	0 0	0 0	0 0
ITS	574	CGCGCGCCCGTCGCCCCCGGGATCTCCCGGACCCTCGGGCATCGACCTTCTAGGATGCCCTCG	TGCGTGCTTGTCACCCTTGGGATGTCCTAGACCCTTAGGCATCGACTTTCTAGGATGCTCTCA		0 0	0 0	0 0	0 0	0 0	0 0	0 0	0 0	0 0	0 0	0 0	0 0	0 0	0 0	0 0	0 0	0 0	0 0	0 0	0 0	0 0	0 0	0 0	0 0	0 0	0 0	0 0	0 0	0 0	0 0	0 0	0 0	0 0	0 0	0 0	0 0	0 0	0 0	0 0	0 0	0 0	0 0	0 0	0 0	0 0
ITS	574	CGCGCGCCCGTCGCCCCCGGGATCTCCCGGACCCTCGGGCATCGACCTTCTAGGATGCCCTCGTTGCGACCCCAG	TGCGTGCTTGTCACCCTTGGGATGTCCTGGACCCTTAGGCATCGACTTTCTAGGATGCTCTCATTGTGACCCCAT		0 0	0 0	0 0	0 0	0 0	0 0	0 0	0 0	0 0	0 0	0 0	0 0	0 0	0 0	0 0	0 0	0 0	0 0	0 0	0 0	0 0	0 0	0 0	0 0	0 0	0 0	0 0	0 0	0 0	0 0	0 0	0 0	0 0	0 0	0 0	0 0	0 0	0 0	0 0	0 0	0 0	0 0	0 0	0 0	0 0
ITS	574	CGCGCGCCCGTCGCCCCCGGGATCTCCCGGACCCTCGGGCATCGACCTTCTAGGATGCCCTCG	TGCGTGCTTGTCACCCTTGGGATGTCCTGGACCCTTAGGCATTGACTTTCTAGGATGCTCTCA		0 0	0 0	0 0	0 0	0 0	0 0	0 0	0 0	0 0	0 0	0 0	0 0	0 0	0 0	0 0	0 0	0 0	0 0	0 0	0 0	0 0	0 0	0 0	0 0	0 0	0 0	0 0	0 0	0 0	0 0	0 0	0 0	0 0	0 0	0 0	0 0	0 0	0 0	0 0	0 0	0 0	0 0	0 0	0 0	0 0
ITS	574	CGCGCGCCCGTCGCCCCCGGGATCTCCCGGACCCTCGGGCATCGACCTTCTAGGATGCCCTCG	TGCGTGCTTGTCACCCTTGGGATGTCCTGGACCCTTAGGTATCGACTTTCTATGATGCTCTCA		135 0	119 0	94 0	51 0	108 0	144 0	64 0	113 0	109 0	68 0	108 0	95 0	89 0	105 0	101 0	105 0	100 0	57 0	72 0	64 0	102 0	102 0	54 0	63 0	80 0	83 0	90 0	37 0	39 0	57 0	52 0	69 0	105 0	60 0	34 0	40 0	235 0	280 0	409 0	129 0	172 0	319 0	49 0	83 0	26 0
ITS	576	CGCGCCCGTCGCCCCCGGGATCTCCCGGACCCTCGGGCATCGACCTTCTAGGATGCC	GAAGCCCGTCGCCCCCGGGATCTCCTGGACCCTCGGGCATCGACCTTCTAGGATGCT		0 0	0 0	0 0	0 0	0 0	0 0	0 0	0 0	0 0	0 0	0 0	0 0	0 0	0 0	0 0	0 0	0 0	0 0	0 0	0 0	0 0	0 0	0 0	0 0	0 0	0 0	0 0	0 0	0 0	0 0	0 0	0 0	0 0	0 0	0 0	0 0	0 0	0 0	0 0	0 0	0 0	0 0	0 0	0 0	0 0
ITS	576	CGCGCCCGTCGCCCCCGGGATCTCCCGGACCCTCGGGCATCGACCTTCTAGGATGCC	GGCGCCCGTCGCCCCCGGGATCTCCTGGACCCTCGGGCATCGACCTTCTAGGATGCT		0 0	0 0	0 0	0 0	0 0	0 0	0 0	0 0	0 0	0 0	0 0	0 0	0 0	0 0	0 0	0 0	0 0	0 0	0 0	0 0	0 0	0 0	0 0	0 0	0 0	0 0	0 0	0 0	0 0	0 0	0 0	0 0	0 0	0 0	0 0	0 0	0 0	0 0	0 0	0 0	0 0	0 0	0 0	0 0	0 0
ITS	577	GCGCCCGTCGCCCCCGGGATCTCCCGGACCCTCGGGCATCGACCTTCTAGGATGCC	AAGCCCGTCGCCCCCGGGATCTCCTGGACCCTCGGGCATCGACCTTCTAGGATGCT		0 0	0 0	0 0	0 0	0 0	0 0	0 0	0 0	0 0	0 0	0 0	0 0	0 0	0 0	0 0	0 0	0 0	0 0	0 0	0 0	0 0	0 0	0 0	0 0	0 0	0 0	0 0	0 0	0 0	0 0	0 0	0 0	0 0	0 0	0 0	0 0	0 0	0 0	0 0	0 0	0 0	0 0	0 0	0 0	0 0
ITS	577	GCGCCCGTCGCCCCCGGGATCTCCCGGACCCTCGGGCATCGACCTTCTAGGATGCC	ACGAACCCGTCGCCCCCGGGATCTCCTGGACCCTCGGGCATCGACCTTCTAGGATGCT		0 0	0 0	0 0	0 0	0 0	0 0	0 0	0 0	0 0	0 0	0 0	0 0	0 0	0 0	0 0	0 0	0 0	0 0	0 0	0 0	0 0	0 0	0 0	0 0	0 0	0 0	0 0	0 0	0 0	0 0	0 0	0 0	0 0	0 0	0 0	0 0	0 0	0 0	0 0	0 0	0 0	0 0	0 0	0 0	0 0
ITS	577	GCGCCCGTCGCCCCCGGGATCTCCCGGACCCTCGGGCATCGACCTTCTAGGATGCC	ACGCCTGTCGCCCCCGGGATCTCCTGGACCCTCGGGCATCGACCTTTTAGGATGCT		0 0	0 0	0 0	0 0	0 0	0 0	0 0	0 0	0 0	0 0	0 0	0 0	0 0	0 0	0 0	0 0	0 0	0 0	0 0	0 0	0 0	0 0	0 0	0 0	0 0	0 0	0 0	0 0	0 0	0 0	0 0	0 0	0 0	0 0	0 0	0 0	0 0	0 0	0 0	0 0	0 0	0 0	0 0	0 0	0 0
ITS	577	GCGCCCGTCGCCCCCGGGATCTCCCGGACCCTCGGGCATCGACCTTCTAGGATGCC	ACGCCTGTCGCCCCCGGGATCTCCTGGACCCTTGGGCATCGACTTTCTAGGATGCT		0 0	0 0	0 0	0 0	0 0	0 0	0 0	0 0	0 0	0 0	0 0	0 0	0 0	0 0	0 0	0 0	0 0	0 0	0 0	0 0	0 0	0 0	0 0	0 0	0 0	0 0	0 0	0 0	0 0	0 0	0 0	0 0	0 0	0 0	0 0	0 0	0 0	0 0	0 0	0 0	0 0	0 0	0 0	0 0	0 0
ITS	577	GCGCCCGTCGCCCCCGGGATCTCCCGGACCCTCGGGCATCGACCTTCTAGGATGCCCTCGTTGCGACCCCAGG	AGCACATTGCGTCGCGATTCTGGCGGACCTCCTCCCATTAAGCTCCTTTTTAGTTTGACCTCGGA		0 0	0 0	0 0	0 0	0 0	0 0	0 0	0 0	0 0	0 0	0 0	0 0	0 0	0 0	0 0	0 0	0 0	0 0	0 0	0 0	0 0	0 0	0 0	0 0	0 0	0 0	0 0	0 0	0 0	0 0	0 0	0 0	0 0	0 0	0 0	0 0	0 0	0 0	0 0	0 0	0 0	0 0	0 0	0 0	0 0
ITS	577	GCGCCCGTCGCCCCCGGGATCTCCCGGACCCTCGGGCATCGACCTTCTAGGATGCCCTCGTTGC	ATCCGGGTCATCTTTAACGAGCTCCAGGACCCTTAGGCGGCACACATTGTGTGCGCTTCGACTGT		0 0	0 0	0 0	0 0	0 0	0 0	0 0	0 0	0 0	0 0	0 0	0 0	0 0	0 0	0 0	0 0	0 0	0 0	0 0	0 0	0 0	0 0	0 0	0 0	0 0	0 0	0 0	0 0	0 0	0 0	0 0	0 0	0 0	0 0	0 0	0 0	0 0	0 0	0 0	0 0	0 0	0 0	0 0	0 0	0 0
ITS	578	CGCCCGTCGCCCCCGGGATCTCCCGGACCCTCGGGCATCGACCTTCTAGGATGCCCTCG	GTTCCTTGTCGGCTGCTAAGTGATGGACCGAGAGGGGCCTAGGCCTTTTTAAC		1 0	0 0	0 0	0 0	1 0	1 0	0 0	0 0	1 0	0 0	0 0	1 0	0 0	0 0	0 0	0 0	0 0	0 0	1 0	0 0	1 0	0 0	0 0	0 0	0 0	0 0	0 0	0 0	0 0	0 0	2 0	0 0	0 0	0 0	0 0	1 0	0 0	0 0	2 0	0 0	0 0	1 0	0 0	0 0	0 0
ITS	578	CGCCCGTCGCCCCCGGGATCTCCCGGACC	TGCCCGTCGCCCCCGGGATCTCCTGGACT		0 0	0 0	0 0	0 0	0 0	0 0	0 0	0 0	0 0	0 0	0 0	0 0	0 0	0 0	0 0	0 0	0 0	0 0	0 0	0 0	0 0	0 0	0 0	0 0	0 0	0 0	0 0	0 0	0 0	0 0	0 0	0 0	0 0	0 0	0 0	0 0	0 0	0 0	0 0	0 0	0 0	0 0	0 0	0 0	0 0
ITS	578	CGCCCGTCGCCCCCGGGATCTCCCGGACCCTCGGGCATCGACCTTCTAGGATGCCCTCG	TGCTTGTCACCCTTGGGATGTCCTAGACCCTTAGGCATCGACTTTCTAGGATGCTCTCA		0 0	0 0	0 0	0 0	0 0	0 0	0 0	0 0	0 0	0 0	0 0	0 0	0 0	0 0	0 0	0 0	1 0	0 0	0 0	0 0	0 0	0 0	0 0	0 0	0 0	0 0	0 0	0 0	0 0	0 0	0 0	0 0	0 0	0 0	0 0	0 0	0 0	0 0	0 0	0 0	1 0	0 0	0 0	0 0	0 0
ITS	578	CGCCCGTCGCCCCCGGGATCTCCCGGACCCTCGGGCATCGACCTTCTAGGATGCCCTCGTTGCGACCCCAG	TGCTTGTCACCCTTGGGATGTCCTGGACCCTTAGGCATCGACTTTCTAGGATGCTCTCATTGTGACCCCAT		0 0	0 0	0 0	0 0	0 0	0 0	0 0	0 0	0 0	0 0	0 0	0 0	0 0	0 0	0 0	0 0	0 0	0 0	0 0	0 0	0 0	0 0	0 0	0 0	0 0	0 0	0 0	0 0	0 0	0 0	0 0	0 0	0 0	0 0	0 0	0 0	0 0	0 0	0 0	0 0	0 0	0 0	0 0	0 0	0 0
ITS	578	CGCCCGTCGCCCCCGGGATCTCCCGGACCCTCGGGCATCGACCTTCTAGGATGCCCTCG	TGCTTGTCACCCTTGGGATGTCCTGGACCCTTAGGCATTGACTTTCTAGGATGCTCTCA		0 0	0 0	0 0	0 0	0 0	0 0	0 0	0 0	0 0	0 0	0 0	0 0	0 0	0 0	0 0	0 0	0 0	0 0	0 0	0 0	0 0	0 0	0 0	0 0	0 0	0 0	0 0	0 0	0 0	0 0	0 0	0 0	0 0	0 0	0 0	0 0	0 0	0 0	0 0	0 0	0 0	0 0	0 0	0 0	0 0
ITS	578	CGCCCGTCGCCCCCGGGATCTCCCGGACCCTCGGGCATCGACCTTCTAGGATGCCCTCG	TGCTTGTCACCCTTGGGATGTCCTGGACCCTTAGGTATCGACTTTCTATGATGCTCTCA		144 0	127 0	104 0	54 0	115 0	154 0	69 0	118 0	118 0	80 0	111 0	106 0	98 0	115 0	110 0	113 0	115 0	60 0	77 0	69 0	108 0	106 0	61 0	66 0	88 0	86 0	100 0	41 0	43 0	62 0	55 0	76 0	120 0	72 0	40 0	48 0	257 0	309 0	444 0	139 0	184 0	344 0	55 0	91 0	28 0
ITS	579	GCCCGTCGCCCCCGGGATCTCCCGGACCCTCGGGCATCGACCTTCTAGGATGCCCTCGTTGCGACCCCAGG	ACATTTTGCGCCCCGTATCCTGAATACTGGCGTCCATGAAGCCTATACATTTAACTCTTGACCTCGGA		0 0	0 0	0 0	0 0	0 0	0 0	0 0	0 0	0 0	0 0	0 0	0 0	0 0	0 0	0 0	0 0	0 0	0 0	0 0	0 0	0 0	0 0	0 0	0 0	0 0	0 0	0 0	0 0	0 0	0 0	0 0	0 0	0 0	0 0	0 0	0 0	0 0	0 0	0 0	0 0	0 0	0 0	0 0	0 0	0 0
ITS	579	GCCCGTCGCCCCCGGGATCTCCCGGACCCTCGGGCATCGACCTTCTAGGATGCCCTCGTTGCGACC	ACCTGTCGCCCCTGTGATCTCCTGGACCCTCGGGCATCAACTTTCTAGGATGCTCTCGTTGCAATT		0 0	0 0	0 0	0 0	0 0	0 0	0 0	0 0	0 0	0 0	0 0	0 0	0 0	0 0	0 0	0 0	0 0	0 0	0 0	0 0	0 0	0 0	0 0	0 0	0 0	0 0	0 0	0 0	0 0	0 0	0 0	0 0	0 0	0 0	0 0	0 0	0 0	0 0	0 0	0 0	0 0	0 0	0 0	0 0	0 0
ITS	579	GCCCGTCGCCCCCGGGATCTCCCGGACCCTCGGGCATCGACCTTCTAGGATGCCCTCGTTGCGAC	ATCTATCACCCCCAAGATCTCCTCGACCCTCGGACACTTTCTAGGATGTTCTCGTTGCGA		0 0	0 0	0 0	0 0	0 0	0 0	0 0	0 0	0 0	0 0	0 0	0 0	0 0	0 0	0 0	0 0	0 0	0 0	0 0	0 0	0 0	0 0	0 0	0 0	0 0	0 0	0 0	0 0	0 0	0 0	0 0	0 0	0 0	0 0	0 0	0 0	0 0	0 0	0 0	0 0	0 0	0 0	0 0	0 0	0 0
ITS	579	GCCCGTCGCCCCCGGGATCTCCCGGACCCTCGGGCATCGACCTTCTAGGATGCCCTCGTTGCGACCCCAGG	CCCTGTCGTCCGCTCACAACCCGCCCTCGGGCAACTACTTTATGCTAGACCTCAAA		0 0	0 0	0 0	0 0	0 0	0 0	0 0	0 0	0 0	0 0	0 0	0 0	0 0	0 0	0 0	0 0	0 0	0 0	0 0	0 0	0 0	0 0	0 0	0 0	0 0	0 0	0 0	0 0	0 0	0 0	0 0	0 0	0 0	0 0	0 0	0 0	0 0	0 0	0 0	0 0	0 0	0 0	0 0	0 0	0 0
ITS	579	GCCCGTCGCCCCCGGGATCTCCCGGACCCTCGGGCATCGACCTTCTAGGATGCCCTCGTTGCGACCCCAGG	CCCTGTCGTCCGCTCACAACCCGCCCTTGGGCAACTACTTTATGCTAGACCTCAAA		0 0	0 0	0 0	0 0	0 0	0 0	0 0	0 0	0 0	0 0	0 0	0 0	0 0	0 0	0 0	0 0	0 0	0 0	0 0	0 0	0 0	0 0	0 0	0 0	0 0	0 0	0 0	0 0	0 0	0 0	0 0	0 0	0 0	0 0	0 0	0 0	0 0	0 0	0 0	0 0	0 0	0 0	0 0	0 0	0 0
ITS	580	CCCGTCGCCCCCGGGATCTCCCGGACCCTCGGGCATCGACCTTCTAGGATGCCCTCGTTGCGACCCCAGGTCAG	TTCGAGCACCTGCCAGCGCCGACGCAGCGCGTGCACGTAGCTGCTGGATCCGCCACGCACCACCTGCCACT		0 0	0 0	0 0	0 0	0 0	0 0	0 0	0 0	0 0	0 0	0 0	0 0	0 0	0 0	0 0	0 0	0 0	0 0	0 0	0 0	0 0	0 0	0 0	0 0	0 0	0 0	0 0	0 0	0 0	0 0	0 0	0 0	0 0	0 0	0 0	0 0	0 0	0 0	0 0	0 0	0 0	0 0	0 0	0 0	0 0
ITS	582	CGTCGCCCCCGGGATCTCCCGGACCCTCGGGCATCGACCTTCTAGGATGCCCTCGTTGCGACCCCAGGTC	TGTCGCCCCCGAGATCTCCTGGACCCTTAGACACTTTCTAGGATGCTCTCATTGCGACCCCAAGTT		0 0	0 0	0 0	0 0	0 0	0 0	0 0	0 0	0 0	0 0	0 0	0 0	0 0	0 0	0 0	0 0	0 0	0 0	0 0	0 0	0 0	0 0	0 0	0 0	0 0	0 0	0 0	0 0	0 0	0 0	0 0	0 0	0 0	0 0	0 0	0 0	0 0	0 0	0 0	0 0	0 0	0 0	0 0	0 0	0 0
ITS	582	CGTCGCCCCCGGGATCTCCCGGACCCTCGGGCATCGACCTTCTAGGATGCC	TGTCGCCCCCGGGATCTCCTGGACCCTCGGGCATCGACCTTCTAGGATGCT		0 0	0 0	0 0	0 0	0 0	0 0	0 0	0 0	0 0	0 0	0 0	0 0	0 0	0 0	0 0	0 0	0 0	0 0	0 0	0 0	0 0	0 0	0 0	0 0	0 0	0 0	0 0	0 0	0 0	0 0	0 0	1 0	0 0	1 0	0 0	0 0	0 0	0 0	0 0	0 0	0 0	0 0	0 0	1 0	0 0
ITS	600	CCGGACCCTCGGGCATCGACCTTCTAGGATGCC	TTGGACCCTCGGGCATCGACCTTCTAGGATGCT		1 0	2 0	3 0	8 0	12 0	10 0	4 0	0 0	8 0	6 0	1 0	15 0	8 0	11 0	31 0	4 0	3 0	5 0	8 0	3 0	14 0	6 0	2 0	14 0	10 0	24 0	39 0	6 0	26 0	14 0	12 0	18 0	6 0	28 0	14 0	8 0	19 0	22 0	20 0	4 0	3 0	1 0	3 0	7 0	3 0
ITS	601	C	T		0 0	0 0	0 0	0 0	0 0	0 0	0 0	0 0	0 0	0 0	0 0	0 0	0 0	0 0	0 0	0 0	0 0	0 0	0 0	0 0	0 0	0 0	0 0	0 0	0 0	0 0	0 0	0 0	0 0	0 0	0 0	0 0	0 0	0 0	0 0	0 0	0 0	0 0	0 0	0 0	1 0	0 0	0 0	0 0	0 0
ITS	601	CGGACCCTCGGGCATCGACCTTCTAGGATGCC	TGGACCCTCAGGCATCGACCTTCTAGGATGCT		0 0	0 0	0 0	0 0	0 0	0 0	0 0	0 0	0 0	0 0	0 0	0 0	0 0	0 0	0 0	0 0	0 0	0 0	0 0	0 0	0 0	0 0	0 0	0 0	0 0	0 0	0 0	0 0	0 0	0 0	0 0	0 0	0 0	0 0	0 0	0 0	0 0	0 0	0 0	0 0	0 0	0 0	0 0	0 0	0 0
ITS	601	CGGACCCTCGGGCATCGACCTTCTAGGATGCC	TGGACCCTCGGGCATCGACCTTCTAGGATGATGCT		0 0	0 0	0 0	0 0	0 0	0 0	0 0	0 0	0 0	0 0	0 0	0 0	0 0	0 0	0 0	0 0	0 0	0 0	0 0	0 0	0 0	0 0	0 0	0 0	0 0	0 0	0 0	0 0	0 0	0 0	0 0	0 0	0 0	0 0	0 0	0 0	0 0	0 0	0 0	0 0	0 0	0 0	0 0	0 0	0 0
ITS	601	CGGACCCTCGGGCATCGACCTTCTAGGATGCC	TGGACCCTCGGGCATCGACCTTCTAGGATGCT		3 0	0 0	1 0	8 0	4 0	4 0	0 0	0 0	3 0	12 0	2 0	11 0	6 0	15 0	8 0	2 0	1 0	5 0	3 0	2 0	3 0	7 0	25 0	18 0	30 0	26 0	32 0	8 0	13 0	30 0	8 0	41 0	13 0	63 0	36 0	36 0	20 0	4 0	11 0	1 0	7 0	11 0	0 0	0 0	0 0
ITS	653	GGCG	AGCA		0 471	0 462	0 439	0 271	0 409	0 516	0 286	0 398	0 391	0 333	0 413	0 423	0 350	0 507	0 422	0 400	0 338	0 352	0 260	0 223	0 432	0 393	1 351	0 356	0 474	0 554	0 574	0 289	0 267	0 396	0 303	0 475	0 443	0 593	0 394	0 310	0 874	0 862	0 1196	0 472	0 658	0 1158	0 231	0 333	0 120
ITS	653	GGCG	AGTA		0 471	0 462	0 439	0 271	0 409	0 516	0 286	0 398	1 391	0 333	0 413	0 423	0 350	0 507	0 422	0 400	0 338	0 352	0 260	0 223	0 432	0 393	0 351	0 356	0 474	0 554	0 574	0 289	0 267	0 396	0 303	0 475	0 443	0 593	0 394	0 310	2 874	3 862	0 1196	0 472	0 658	0 1158	0 231	0 333	0 120
ITS	655	C	T		0 471	0 462	1 439	0 271	0 409	1 516	0 286	2 398	0 391	0 333	0 413	1 423	0 350	0 507	0 422	0 400	0 338	0 352	0 260	0 223	0 432	0 393	0 351	1 356	0 474	0 554	0 574	0 289	0 267	0 396	0 303	1 475	1 443	1 593	0 394	0 310	0 874	1 862	2 1196	0 472	1 658	0 1158	1 231	0 333	0 120
ITS	655	CG	TA		0 471	0 462	0 439	0 271	0 409	0 516	0 286	0 398	0 391	0 333	0 413	1 423	0 350	0 507	0 422	0 400	0 338	0 352	0 260	0 223	0 432	0 393	0 351	0 356	0 474	0 554	0 574	0 289	0 267	0 396	0 303	0 475	0 443	0 593	0 394	0 310	1 874	6 862	2 1196	0 472	0 658	0 1158	0 231	0 333	0 120
ITS	655	CGGGAC	TAGGAA		0 471	0 462	0 439	0 271	0 409	0 516	0 286	1 398	1 391	0 333	0 413	0 423	0 350	1 507	0 422	0 400	0 338	0 352	0 260	0 223	0 432	0 393	0 351	0 356	0 474	0 554	0 574	0 289	0 267	0 396	0 303	0 475	0 443	0 593	0 394	0 310	1 874	2 862	0 1196	0 472	0 658	0 1158	0 231	0 333	0 120
ITS	655	CGGGAC	TAGGGA		1 471	0 462	0 439	0 271	1 409	1 516	1 286	0 398	6 391	2 333	0 413	0 423	0 350	1 507	1 422	0 400	3 338	0 352	1 260	0 223	1 432	1 393	0 351	0 356	4 474	0 554	0 574	0 289	1 267	1 396	0 303	0 475	0 443	1 593	0 394	22 310	10 874	23 862	22 1196	3 472	10 658	21 1158	1 231	5 333	1 120
ITS	658	G	A		0 471	0 462	0 439	0 271	0 409	2 516	0 286	0 398	0 391	0 333	0 413	0 423	1 350	0 507	0 422	1 400	0 338	0 352	0 260	0 223	0 432	0 393	0 351	0 356	0 474	0 554	0 574	0 289	0 267	0 396	0 303	0 475	0 443	0 593	0 394	0 310	0 874	0 862	0 1196	0 472	0 658	1 1158	0 231	0 333	0 120
ITS	660	CT	AC		2 471	0 462	1 439	1 271	3 409	3 516	3 286	2 398	2 391	2 333	0 413	1 423	1 350	0 507	0 422	0 400	0 338	1 352	3 260	0 223	1 432	1 393	0 351	1 356	1 474	0 554	0 574	0 289	1 267	0 396	4 303	1 475	1 443	0 593	0 394	1 310	1 874	1 862	5 1196	2 472	1 658	7 1158	2 231	1 333	0 120
ITS	660	C	T		0 471	0 462	0 439	1 271	0 409	1 516	0 286	0 398	0 391	0 333	0 413	0 423	0 350	0 507	0 422	1 400	0 338	0 352	0 260	0 223	0 432	0 393	0 351	0 356	0 474	0 554	1 574	0 289	0 267	0 396	0 303	1 475	0 443	0 593	1 394	0 310	0 874	1 862	0 1196	0 472	1 658	0 1158	0 231	0 333	0 120
ITS	663	CCCG	TCCA		0 358	0 339	0 301	0 192	0 322	0 389	0 201	0 303	0 292	0 243	0 303	0 300	0 278	0 349	0 328	0 272	0 284	0 228	0 213	0 179	0 368	0 303	1 254	0 262	0 373	0 433	0 461	0 209	0 213	0 336	0 219	0 392	0 320	0 502	0 343	0 287	0 726	0 753	0 1122	0 327	0 478	0 907	0 146	0 238	0 80
ITS	663	CCC	TCT		0 358	0 339	0 301	0 192	0 322	0 389	0 201	0 303	0 292	1 243	0 303	0 300	0 278	0 349	0 328	0 272	0 284	0 228	0 213	0 179	0 368	0 303	0 254	0 262	0 373	0 433	0 461	0 209	0 213	0 336	0 219	0 392	0 320	0 502	0 343	0 287	1 726	0 753	0 1122	0 327	1 478	1 907	0 146	0 238	0 80
ITS	663	CC	TT		0 358	0 339	0 301	0 192	0 322	0 389	0 201	0 303	0 292	0 243	0 303	0 300	0 278	0 349	0 328	0 272	0 284	0 228	0 213	0 179	0 368	0 303	0 254	0 262	0 373	0 433	0 461	0 209	0 213	0 336	0 219	0 392	0 320	0 502	0 343	0 287	0 726	0 753	0 1122	0 327	0 478	0 907	0 146	0 238	0 80
ITS	664	CCGCTG	TTGCTA		122 358	125 339	146 301	77 192	79 322	121 389	89 201	101 303	111 292	94 243	110 303	119 300	73 278	141 349	88 328	124 272	46 284	123 228	55 213	43 179	67 368	87 303	89 254	74 262	89 373	100 433	96 461	73 209	43 213	56 336	72 219	75 392	112 320	72 502	42 343	40 287	174 726	163 753	92 1122	147 327	194 478	282 907	87 146	102 238	40 80
ITS	665	CGCTG	TGCTA		0 358	0 339	0 301	0 192	0 322	1 389	0 201	0 303	0 292	0 243	0 303	0 300	0 278	0 349	0 328	0 272	1 284	1 228	0 213	0 179	1 368	0 303	0 254	0 262	0 373	0 433	0 461	1 209	0 213	0 336	0 219	0 392	0 320	1 502	0 343	0 287	0 726	0 753	0 1122	0 327	0 478	2 907	0 146	0 238	0 80
ITS	671	GT	AC		1 476	0 473	0 445	0 270	3 414	1 512	1 293	1 401	9 393	2 341	0 416	1 430	0 354	1 504	1 424	0 401	3 341	0 354	2 269	0 221	1 433	1 398	0 359	0 354	5 477	0 552	1 583	0 300	1 270	1 406	1 304	0 484	0 447	1 593	0 408	21 314	16 891	45 869	25 1185	3 481	12 650	23 1169	3 231	5 347	1 122
ITS	677	G	A		0 4	0 14	0 4	0 1	0 0	0 2	0 4	0 0	0 1	0 1	0 0	0 2	0 2	0 1	0 2	0 0	0 3	0 1	0 4	0 2	0 0	0 0	0 8	0 0	0 1	0 0	0 3	0 0	0 0	0 4	0 4	0 0	0 2	0 8	0 0	0 6	0 12	0 0	0 3	0 0	0 5	0 12	0 0	0 0	0 2
ITS	681	ATCAATAAGCG	CTAAGTACCCC		0 4	0 10	0 3	0 0	0 0	0 2	0 4	0 0	0 0	0 0	0 0	0 1	0 0	0 0	0 0	0 0	0 2	0 0	0 4	0 2	0 0	0 0	0 4	0 0	0 0	0 0	0 2	0 0	0 0	0 2	0 4	0 0	0 1	0 5	0 0	0 5	0 9	0 0	0 0	0 0	0 4	0 11	0 0	0 0	0 0
rpoC2-rpoC1	53	TATATGCCATTCCGAAGTGATCTATGAA	AAGGCGAATCAGATGCTGCTCAAGGTGACGCAG		0 103	0 80	0 81	0 36	0 28	0 52	0 47	0 90	0 68	0 82	0 61	0 32	0 53	0 91	0 44	0 76	0 72	0 102	0 48	0 75	0 62	0 68	0 74	0 49	0 57	0 59	0 51	0 56	0 33	0 55	0 44	0 79	0 46	0 40	0 54	0 55	0 76	0 70	0 78	0 114	0 153	0 112	0 47	0 67	0 56
rpoC2-rpoC1	85	CTA	TGCTG		0 108	0 81	0 83	0 35	0 30	0 52	0 49	0 92	0 69	0 85	0 63	0 32	0 56	0 91	0 44	0 77	0 74	0 102	0 53	0 76	0 60	0 70	0 80	0 49	0 60	0 62	0 52	0 57	0 35	0 56	0 45	0 82	0 47	0 41	0 54	0 57	0 78	0 71	0 82	0 115	0 156	0 118	0 47	0 68	0 61
rpoC2-rpoC1	86	T	A		0 108	0 81	0 83	0 35	0 30	0 52	0 49	0 92	0 69	0 85	0 63	0 32	0 56	0 91	0 44	0 77	0 74	0 102	0 53	0 76	0 60	0 70	0 80	0 49	0 60	0 62	0 52	0 57	0 35	0 56	0 45	0 82	0 47	0 41	0 54	0 57	0 78	0 71	0 82	0 115	0 156	0 118	0 47	0 68	0 61
rpoC2-rpoC1	89	T	G		0 107	0 81	0 83	0 36	0 29	0 51	0 49	0 92	0 70	0 85	0 63	0 32	0 56	0 90	0 45	0 77	0 72	0 102	0 53	0 76	0 61	0 70	0 81	0 50	0 60	0 61	0 52	0 56	0 34	0 56	0 45	1 80	0 47	0 41	0 54	0 57	0 77	0 70	0 82	0 114	0 156	0 117	0 47	0 67	0 60
rpoC2-rpoC1	93	TCGTTTAATGGCAGTTCCATCTATC	GACGATGATGACAGCTACCTGGATT		0 103	0 79	0 83	0 35	0 28	0 50	0 47	0 89	0 68	0 80	0 63	0 30	0 55	0 87	0 45	0 75	0 73	0 99	0 50	0 74	0 59	0 67	0 78	0 48	0 57	0 54	0 52	0 55	0 30	0 56	0 42	0 75	0 45	0 40	0 52	0 56	0 72	0 69	0 77	0 111	0 152	0 114	0 43	0 63	0 59
rpoC2-rpoC1	113	C	G		0 107	0 79	0 83	0 35	0 29	0 52	0 48	0 89	0 69	0 82	0 63	0 32	0 55	0 90	0 45	0 77	0 72	0 102	0 51	0 75	0 61	0 69	0 79	0 48	0 60	0 60	0 52	0 56	0 34	0 55	0 45	0 82	0 47	0 40	0 52	0 57	0 78	0 71	0 81	0 114	0 153	0 116	0 48	0 66	0 61
rpoC2-rpoC1	114	TATC	GATT		0 108	0 80	0 83	0 36	0 29	0 52	0 48	0 91	0 69	0 84	0 63	0 31	0 55	0 91	0 45	0 77	0 73	0 101	0 52	0 75	0 61	0 69	0 79	0 48	0 58	0 59	0 52	0 57	0 34	0 56	0 45	0 81	0 47	0 41	0 54	0 57	0 77	0 71	0 81	0 114	0 154	0 118	0 48	0 65	0 60
rpoC2-rpoC1	159	T	G		0 102	0 80	0 81	0 34	0 28	0 46	0 46	0 87	0 68	0 77	0 62	0 32	0 51	0 87	0 43	0 73	0 66	0 98	0 46	0 73	0 60	0 66	0 77	0 49	0 58	0 57	0 51	0 56	0 32	0 54	0 43	0 75	0 44	0 38	0 52	0 57	0 74	0 68	0 78	0 111	0 149	0 117	0 42	0 63	0 54
rpoC2-rpoC1	177	AATAGGGC	A		0 91	0 71	0 76	0 32	0 26	0 45	0 41	0 81	0 60	0 73	0 57	0 30	0 42	0 82	0 39	0 68	0 61	0 96	0 38	0 67	0 56	0 62	0 73	0 42	0 50	0 49	0 50	0 53	0 28	0 49	0 41	0 69	0 36	0 36	0 44	0 47	0 68	0 63	0 69	0 106	0 128	0 109	0 37	0 60	0 45
rpoC2-rpoC1	227	TCAATCTTGATTCGCGTAGAAATTCAGGAACTA	GTGACCTTGATCCATCCAAGTACAGATACACGATATG		0 42	0 32	0 37	0 10	0 11	0 15	0 17	0 40	0 27	0 22	0 22	0 12	0 12	0 28	0 13	0 29	0 30	0 38	0 18	0 18	0 18	0 27	0 36	0 13	0 21	0 20	0 22	0 22	0 6	0 26	0 12	0 26	0 17	0 16	0 17	0 18	0 32	0 28	0 20	0 46	0 63	0 45	0 16	0 26	0 16
rpoC2-rpoC1	264	CCTAGTTGCACCAAAGAGATCTGAATTCAGACCAATGTCATA	GTTTGAAGACAGGTATAGAATGTAGACTTATACAGGTAAAG		0 0	0 0	0 0	0 0	0 0	0 0	0 0	0 0	0 0	0 0	0 0	0 0	0 0	0 0	0 0	0 0	0 0	0 0	0 0	0 0	0 0	0 0	0 0	0 0	0 0	0 0	0 0	0 0	0 0	0 0	0 0	0 0	0 0	0 0	0 0	0 0	0 0	0 0	0 0	0 0	0 0	0 0	0 0	0 0	0 0
rpoC2-rpoC1	339	AGG	TTT		0 23	0 18	0 12	0 9	0 10	0 12	0 9	0 20	0 20	0 18	0 14	0 11	0 10	0 24	0 9	0 19	0 17	0 18	0 14	0 16	0 18	0 17	0 17	0 14	0 16	0 13	0 11	0 9	0 6	0 16	0 12	0 10	0 8	0 15	0 12	0 17	0 17	0 19	0 14	0 32	0 33	0 29	0 11	0 20	0 13
rpoC2-rpoC1	356	GCTTGGCAAAAC	TCATAGCTGAACT		0 43	0 27	0 26	0 17	0 14	0 21	0 15	0 33	0 30	0 38	0 21	0 14	0 18	0 40	0 20	0 38	0 27	0 41	0 25	0 28	0 30	0 27	0 36	0 19	0 29	0 20	0 19	0 16	0 14	0 24	0 23	0 26	0 18	0 20	0 19	0 30	0 27	0 33	0 22	0 55	0 70	0 53	0 18	0 35	0 21
rpoC2-rpoC1	362	C	T		0 43	0 27	0 26	0 17	0 14	0 21	0 15	1 33	0 30	0 38	0 21	0 14	0 18	0 40	0 20	0 38	0 27	0 41	0 25	0 28	0 30	0 27	0 36	0 19	0 29	0 20	0 19	0 16	0 14	0 24	0 23	0 26	0 18	0 20	0 19	0 30	0 27	0 33	0 22	0 55	0 70	0 53	0 18	0 35	0 21
rpoC2-rpoC1	385	G	A		0 56	0 37	0 32	0 19	0 18	0 25	0 16	0 42	0 42	0 37	0 32	0 18	0 22	0 46	0 24	0 47	0 32	0 44	0 32	0 34	0 34	0 28	0 39	0 24	0 34	0 28	0 25	0 21	0 19	1 27	0 25	0 39	0 24	0 22	0 22	0 30	0 34	0 40	0 32	1 63	0 77	0 64	0 22	0 37	0 25
rpoC2-rpoC1	401	T	G		0 72	0 57	0 51	0 27	0 24	0 33	0 27	0 68	0 53	0 68	0 43	0 28	0 34	0 66	0 37	0 62	0 51	0 70	0 40	0 54	1 48	0 47	0 54	0 32	0 49	0 39	0 33	0 31	0 27	0 39	0 35	0 59	0 36	0 29	0 34	0 43	0 54	0 59	0 52	0 85	0 117	0 88	0 36	0 57	0 37
rpoC2-rpoC1	433	AGAAAGAATTTTTTTTTTTATACTTCTT	CAAGCAGAATAGTTTATATAAAACTCAG		0 52	0 34	0 28	0 17	0 12	0 21	0 20	0 47	0 32	0 39	0 34	0 12	0 21	0 41	0 20	0 32	0 32	0 45	0 21	0 31	0 30	0 40	0 35	0 20	0 33	0 33	0 28	0 20	0 18	0 21	0 18	0 31	0 13	0 15	0 21	0 18	0 27	0 34	0 29	0 45	0 66	0 50	0 23	0 29	0 20
rpoC2-rpoC1	446	TTTTTTATAC	ATAT		0 52	0 34	0 28	0 17	0 12	0 21	0 20	0 47	0 32	0 39	0 34	0 12	0 21	0 41	0 20	0 32	0 32	0 45	0 21	0 31	0 30	0 40	0 35	0 20	0 33	0 33	0 28	0 20	0 18	0 21	0 18	0 31	0 13	0 15	0 21	0 18	0 27	0 34	0 29	0 45	0 66	0 50	0 23	0 29	0 20
rpoC2-rpoC1	451	TATAC	ATAT		0 52	0 34	0 28	0 17	0 12	0 21	0 20	0 47	0 32	0 39	0 34	0 12	0 21	0 41	0 20	0 32	0 32	0 45	0 21	0 31	0 30	0 40	0 35	0 20	0 33	0 33	0 28	0 20	0 18	0 21	0 18	0 31	0 13	0 15	0 21	0 18	0 27	0 34	0 29	0 45	0 66	0 50	0 23	0 29	0 20
rpoC2-rpoC1	455	C	T		0 52	0 34	0 28	0 17	0 12	0 21	0 20	0 47	0 32	0 39	0 34	0 12	0 21	0 41	0 20	0 32	0 32	0 45	0 21	0 31	0 30	0 40	0 35	0 20	0 33	0 33	0 28	0 20	0 18	0 21	0 18	0 31	0 13	0 15	0 21	0 18	0 27	0 34	0 29	0 45	0 66	0 50	0 23	0 29	0 20
rpoC2-rpoC1	466	TAGATAGTGTCCATAAATCTCATGATAGGTACCTAAAGATCC	CCGACAGAGAAAGCGCATGACAACCTTAAGCTGT		0 0	0 0	0 1	0 0	0 0	0 0	0 0	0 0	0 0	0 2	0 0	0 0	0 0	0 0	0 0	0 0	0 0	0 0	0 1	0 0	0 0	0 0	0 0	0 0	0 0	0 1	0 0	0 0	0 0	0 1	0 0	0 0	0 0	0 0	0 0	0 0	0 0	0 0	0 0	0 1	0 0	0 0	0 0	0 0	0 0
rpoC2-rpoC1	467	AGATAGTGTCCATAAATCTCATGATAGGTACCTAAAGATCCAAAGTGAC	CGAAACCAAAACTCGAAGAGCAGCGGATCAAAACCTGTCCTGGGTCAG		0 0	0 0	0 1	0 0	0 0	0 0	0 0	0 0	0 0	2 2	0 0	0 0	0 0	0 0	0 0	0 0	0 0	0 0	0 1	0 0	0 0	0 0	0 0	0 0	0 0	0 1	0 0	0 0	0 0	0 1	0 0	0 0	0 0	0 0	0 0	0 0	0 0	0 0	0 0	0 1	0 0	0 0	0 0	0 0	0 0
rpoC2-rpoC1	468	GATAGTGTCCATAAATCTCATGATAGGTACCTAAAGATCCAAAGTGAC	AACTAGACCTCCACAATTCTTTGTGTACACCCAAGTCAG		0 0	0 0	0 1	0 0	0 0	0 0	0 0	0 0	0 0	0 2	0 0	0 0	0 0	0 0	0 0	0 0	0 0	0 0	0 1	0 0	0 0	0 0	0 0	0 0	0 0	0 1	0 0	0 0	0 0	0 1	0 0	0 0	0 0	0 0	0 0	0 0	0 0	0 0	0 0	0 1	0 0	0 0	0 0	0 0	0 0
rps2‐rpoC2	4	TA	GT		0 0	0 0	0 1	0 0	0 0	0 0	0 0	0 0	0 0	0 0	0 0	0 0	0 0	0 0	0 0	0 0	0 1	0 0	0 0	0 0	0 0	0 0	0 0	0 0	0 0	0 0	0 0	0 0	0 0	0 0	0 0	0 1	0 0	0 0	0 1	0 0	0 0	0 0	0 2	0 0	0 5	0 0	0 1	0 0	0 0
rps2‐rpoC2	10	TTGCAGAGA	GAGCTGCGCTAT		0 0	0 0	0 0	0 0	0 0	0 0	0 0	0 0	0 0	0 0	0 0	0 0	0 0	0 0	0 0	0 0	0 0	0 0	0 0	0 0	0 0	0 0	0 0	0 0	0 0	0 0	0 0	0 1	0 0	0 0	0 0	0 0	0 0	0 0	0 0	0 0	0 0	0 0	0 2	0 0	0 4	0 0	0 0	0 0	0 0
rps2‐rpoC2	21	T	G		0 0	0 0	0 1	0 0	0 0	0 0	0 0	0 0	0 0	0 0	0 0	0 0	0 0	0 0	0 0	0 0	0 1	0 0	0 0	0 0	0 0	0 0	0 0	0 0	0 0	0 0	0 0	0 1	0 0	0 0	0 0	0 1	0 0	0 0	0 1	0 0	0 0	0 0	0 2	0 0	0 5	0 0	0 1	0 0	0 0
rps2‐rpoC2	25	GTGCCATTTTCGGATTCCATTTTCTAGTAGCATGACCAAAATGAACTCC	CATGTGTGAAATACAGGTTTGGTTTTCCATCTTTTGTGTATACAAATTACCACCACAGATAAGCTTCT		0 0	0 0	0 1	0 0	0 0	0 0	0 0	0 0	0 0	0 0	0 0	0 0	0 0	0 0	0 0	0 0	0 1	0 0	0 0	0 0	0 0	0 0	0 0	0 0	0 0	0 0	0 0	0 1	0 0	0 0	0 0	0 1	0 0	0 0	0 1	0 0	0 0	0 0	0 2	0 0	0 5	0 0	0 1	0 0	0 0
rps2‐rpoC2	25	GTGCCATTTTCGGATTCCATTTTCTAGTAGCATGACCAAAATGAACTCCTGTT	TGGACAAGTGTATAGCCTCTTCATTGGCTATACACTTGTCCACTTATA		0 0	0 0	0 1	0 0	0 0	0 0	0 0	0 0	0 0	0 0	0 0	0 0	0 0	0 0	0 0	0 0	0 1	0 0	0 0	0 0	0 0	0 0	0 0	0 0	0 0	0 0	0 0	0 1	0 0	0 0	0 0	0 1	0 0	0 0	0 1	0 0	0 0	0 0	0 2	0 0	0 5	0 0	0 1	0 0	0 0
rps2‐rpoC2	26	TGCCATTTTCGGATTCCATTTTCTAGTAGCATGACCAAAATGAACTC	AAGGAAGTGAGGAATTATATGTCTGGGATTGAGCAAAATGGGCT		0 0	0 0	0 1	0 0	0 0	0 0	0 0	0 0	0 0	0 0	0 0	0 0	0 0	0 0	0 0	0 0	0 1	0 0	0 0	0 0	0 0	0 0	0 0	0 0	0 0	0 0	0 0	0 1	0 0	0 0	0 0	0 1	0 0	0 0	0 1	0 0	0 0	0 0	0 2	0 0	0 5	0 0	0 1	0 0	0 0
rps2‐rpoC2	44	TTTT	CTTC		0 311	0 277	0 500	0 316	0 349	0 346	0 296	0 495	0 367	0 396	0 346	0 217	0 328	0 270	0 278	0 349	0 250	0 376	0 269	0 242	0 338	0 447	0 298	0 273	0 428	0 301	0 266	0 254	0 208	0 285	0 373	0 460	0 307	0 436	0 308	0 301	0 456	0 668	0 11	0 361	0 425	0 299	0 328	0 353	0 282
rps2‐rpoC2	47	T	C		0 311	0 277	0 500	0 316	1 349	0 346	0 296	0 495	1 367	0 396	0 346	0 217	0 328	0 270	0 278	0 349	0 250	0 376	0 269	0 242	0 338	0 447	0 298	0 273	0 428	0 301	0 266	0 254	0 208	0 285	0 373	0 460	0 307	0 436	0 308	0 301	0 456	0 668	0 11	0 361	0 425	0 299	0 328	0 353	0 282
rps2‐rpoC2	54	G	C		0 306	0 275	0 491	0 313	0 348	0 339	0 293	0 493	0 358	0 390	0 343	0 213	0 325	0 268	0 273	0 347	0 251	0 375	0 263	0 243	0 333	0 435	0 297	0 269	0 426	0 298	0 262	0 253	0 203	0 283	0 365	0 457	0 304	0 432	0 302	0 300	0 445	0 660	0 11	0 352	0 425	0 292	0 324	0 351	0 278
rps2‐rpoC2	59	A	T		0 311	0 276	0 497	0 318	1 343	0 345	0 293	0 495	0 365	0 390	0 344	0 212	0 326	0 269	0 273	0 349	0 249	0 374	0 269	0 240	0 338	0 437	0 297	0 273	0 426	0 297	0 264	0 255	0 208	0 282	0 370	0 456	0 301	0 431	0 307	0 299	0 449	0 663	0 11	0 355	0 429	0 296	0 324	0 353	0 276
rps2‐rpoC2	62	AAAATGAACTCC	A		0 308	0 273	0 483	0 306	0 338	0 331	0 284	0 487	0 359	0 374	0 335	0 213	0 319	0 258	0 270	0 342	1 239	0 361	0 253	0 235	0 328	0 431	0 291	0 262	0 420	0 292	0 262	0 245	0 199	0 275	0 366	0 452	0 301	0 420	0 303	0 293	0 438	0 649	0 11	0 353	0 421	0 290	0 310	0 346	0 274
rps2‐rpoC2	74	TGTTTCCAA	CGCTTCCAT		0 308	0 273	0 483	0 306	0 338	0 331	0 284	0 487	0 359	0 374	0 335	0 213	0 319	0 258	0 270	0 342	0 239	0 361	0 253	0 235	0 328	0 431	0 291	0 262	0 420	0 292	0 262	0 245	0 199	0 275	0 366	0 452	0 301	0 420	0 303	0 293	0 438	0 649	0 11	0 353	0 421	0 290	0 310	0 346	0 274
rps2‐rpoC2	74	TGTTTCCAA	GGCCTTCAT		0 308	0 273	0 483	0 306	0 338	0 331	0 284	0 487	0 359	0 374	0 335	0 213	0 319	0 258	0 270	0 342	0 239	0 361	0 253	0 235	0 328	0 431	0 291	0 262	0 420	0 292	0 262	0 245	0 199	0 275	0 366	0 452	0 301	0 420	0 303	0 293	0 438	0 649	0 11	0 353	0 421	0 290	0 310	0 346	0 274
rps2‐rpoC2	91	T	C		0 298	0 272	0 483	2 307	0 333	0 337	0 292	0 487	0 358	0 378	0 333	0 210	0 322	0 262	0 267	0 342	0 242	0 369	0 261	0 233	0 332	0 433	0 290	0 267	0 416	0 291	0 258	0 246	0 200	0 279	0 362	0 451	0 295	0 427	0 297	0 296	0 439	0 648	0 10	0 348	0 421	0 292	0 311	0 344	0 274
rps2‐rpoC2	97	TA	CG		0 303	0 274	0 493	0 313	0 338	0 339	0 290	0 491	0 358	0 379	0 337	0 213	0 322	0 266	0 268	0 343	0 244	0 367	0 265	0 237	0 332	0 438	0 293	0 268	0 417	0 293	0 261	0 248	0 203	0 281	0 363	0 453	0 300	0 426	0 299	0 298	0 439	0 655	0 10	0 353	0 421	0 292	0 318	0 344	0 273
rps2‐rpoC2	98	A	G		0 303	0 274	0 493	0 313	0 338	0 339	0 290	0 491	0 358	0 379	0 337	0 213	0 322	0 266	0 268	0 343	0 244	0 367	0 265	0 237	0 332	0 438	0 293	0 268	2 417	0 293	0 261	0 248	0 203	0 281	0 363	0 453	0 300	0 426	0 299	0 298	0 439	0 655	0 10	0 353	0 421	0 292	0 318	1 344	0 273
rps2‐rpoC2	114	CTTA	TTTG		0 295	0 268	0 484	0 299	0 330	0 330	0 277	0 473	0 351	0 375	0 325	0 207	0 314	0 258	0 263	0 336	0 236	0 357	0 249	0 227	0 327	0 434	0 286	0 263	0 413	0 285	0 255	0 242	0 200	0 273	0 353	0 444	0 295	0 421	0 289	0 290	0 432	0 641	0 10	0 343	0 413	0 284	0 304	0 333	0 258
rps2‐rpoC2	117	A	C		0 293	0 264	0 475	0 293	0 325	0 323	0 276	0 469	0 349	0 367	0 319	0 202	0 310	0 255	0 261	0 329	1 229	0 353	0 245	0 222	0 318	0 424	0 283	0 260	0 406	0 277	0 251	0 241	0 194	0 269	0 345	0 437	0 289	0 419	0 284	0 285	0 425	0 635	0 10	0 340	0 406	0 283	0 297	0 330	0 250
rps2‐rpoC2	117	A	G		0 293	0 264	0 475	0 293	1 325	0 323	0 276	0 469	0 349	0 367	0 319	0 202	0 310	0 255	0 261	0 329	0 229	0 353	1 245	0 222	0 318	0 424	0 283	0 260	0 406	0 277	0 251	0 241	0 194	0 269	0 345	0 437	0 289	0 419	0 284	0 285	1 425	0 635	0 10	0 340	0 406	0 283	1 297	0 330	0 250
rps2‐rpoC2	124	CTCT	TTCC		0 292	0 263	0 471	0 288	0 330	0 323	0 266	0 470	0 341	0 363	0 319	0 196	0 304	0 256	0 254	0 330	0 226	0 350	0 243	0 220	0 318	0 421	0 277	0 257	0 403	0 280	0 251	0 236	0 195	0 267	0 341	0 436	0 289	0 416	0 277	0 283	0 423	0 629	0 10	0 336	0 405	0 281	0 297	0 325	0 252
rps2‐rpoC2	127	T	C		0 292	0 263	0 471	0 288	0 330	0 323	0 266	0 470	0 341	0 363	0 319	0 196	0 304	0 256	0 254	0 330	0 226	0 350	0 243	0 220	0 318	0 421	0 277	1 257	0 403	0 280	0 251	0 236	0 195	0 267	1 341	0 436	0 289	0 416	0 277	0 283	0 423	0 629	0 10	0 336	0 405	0 281	1 297	0 325	0 252
rps2‐rpoC2	136	CCTCTCT	TCTCTC		0 22	0 22	0 36	0 15	0 17	0 17	0 15	0 38	0 21	0 14	0 21	0 11	0 13	0 14	0 10	0 28	0 17	0 24	0 12	0 7	1 23	0 39	0 20	0 10	0 24	0 20	0 13	0 12	0 6	0 16	0 13	0 31	0 13	0 28	0 20	0 23	0 24	0 50	0 0	0 30	0 36	0 24	0 15	0 8	0 2
rps2‐rpoC2	136	CCTCTCTTTTTTTTTTCTTTGA	TCTCTCTTTTTTTTTCTTTG		0 22	0 22	0 36	0 15	0 17	0 17	0 15	0 38	0 21	0 14	0 21	0 11	0 13	0 14	0 10	0 28	0 17	0 24	0 12	0 7	0 23	0 39	0 20	0 10	0 24	0 20	0 13	0 12	0 6	0 16	0 13	0 31	0 13	0 28	0 20	0 23	0 24	0 50	0 0	1 30	0 36	0 24	0 15	0 8	0 2
rps2‐rpoC2	141	CT	C		16 22	23 22	20 36	24 15	13 17	24 17	9 15	33 38	17 21	12 14	13 21	5 11	14 13	23 14	12 10	14 28	16 17	22 24	14 12	5 7	20 23	19 39	20 20	10 10	27 24	11 20	15 13	13 12	5 6	18 16	23 13	28 31	16 13	29 28	8 20	17 23	22 24	44 50	0 0	21 30	21 36	21 24	7 15	20 8	8 2
rps2‐rpoC2	147	TTTTTCTTTGAAA	ATTTTCTTTG		0 22	0 22	0 36	0 15	0 17	0 17	0 15	0 38	0 21	0 14	0 21	0 11	0 13	0 14	0 10	0 28	0 17	0 24	0 12	0 7	0 23	0 39	0 20	0 10	0 24	0 20	0 13	0 12	0 6	0 16	0 13	0 31	0 13	0 28	0 20	0 23	0 24	0 50	0 0	0 30	0 36	0 24	0 15	0 8	0 2
rps2‐rpoC2	151	TCTTTGA	ATTTG		0 22	0 22	0 36	0 15	0 17	0 17	0 15	0 38	0 21	0 14	0 21	0 11	0 13	0 14	0 10	0 28	0 17	0 24	0 12	0 7	0 23	0 39	0 20	0 10	0 24	0 20	0 13	0 12	0 6	0 16	0 13	0 31	0 13	0 28	0 20	0 23	2 24	0 50	0 0	0 30	0 36	0 24	0 15	0 8	0 2
rps2‐rpoC2	151	TCTTTGA	CTTTG		35 22	24 22	31 36	18 15	27 17	26 17	26 15	30 38	30 21	25 14	21 21	12 11	23 13	27 14	13 10	22 28	23 17	23 24	17 12	16 7	20 23	28 39	21 20	13 10	30 24	15 20	15 13	16 12	14 6	26 16	28 13	27 31	17 13	43 28	25 20	13 23	32 24	40 50	0 0	22 30	29 36	17 24	24 15	21 8	14 2
rps2‐rpoC2	156	GA	G		15 22	16 22	26 36	19 15	25 17	18 17	16 15	42 38	19 21	25 14	26 21	11 11	18 13	23 14	7 10	24 28	15 17	24 24	14 12	11 7	27 23	37 39	16 20	16 10	33 24	23 20	15 13	16 12	11 6	18 16	28 13	42 31	25 13	29 28	25 20	22 23	33 24	39 50	1 0	23 30	28 36	28 24	11 15	23 8	9 2
rps2‐rpoC2	178	C	T		0 121	0 107	0 167	0 103	0 114	0 125	0 110	0 190	0 114	0 120	0 118	0 54	0 98	0 97	0 74	0 117	0 95	0 131	0 76	0 63	0 128	0 157	2 100	0 76	0 152	0 94	0 76	0 84	0 58	0 100	0 115	0 179	0 104	0 163	0 106	0 113	0 158	0 237	0 0	0 113	0 158	0 106	0 93	0 105	0 62
rps2‐rpoC2	178	CCCTG	TCCTA		0 121	0 107	0 167	0 103	0 114	0 125	0 110	0 190	0 114	0 120	0 118	0 54	0 98	0 97	0 74	0 117	0 95	0 131	0 76	0 63	0 128	0 157	0 100	0 76	0 152	0 94	0 76	0 84	0 58	0 100	0 115	0 179	0 104	0 163	0 106	0 113	0 158	0 237	0 0	0 113	0 158	0 106	0 93	0 105	0 62
rps2‐rpoC2	185	ATAAATAAT	A		0 119	0 96	0 156	0 88	0 104	0 118	0 105	0 171	0 101	0 106	0 112	0 50	0 86	0 88	0 65	0 108	1 89	0 119	0 69	0 56	0 121	0 141	0 86	0 68	0 148	0 89	0 71	0 80	0 45	0 86	0 102	0 164	0 91	0 150	0 92	0 99	0 140	0 209	0 0	0 112	0 147	0 102	0 81	0 92	0 55
rps2‐rpoC2	190	TAATT	AATA		0 119	0 96	0 156	0 88	0 104	0 118	0 105	0 171	0 101	0 106	0 112	0 50	0 86	0 88	0 65	0 108	0 89	0 119	0 69	0 56	0 121	0 141	0 86	0 68	0 148	0 89	0 71	0 80	0 45	0 86	0 102	0 164	0 91	0 150	0 92	0 99	0 140	0 209	0 0	0 112	0 147	0 102	0 81	0 92	0 55
rps2‐rpoC2	211	T	C		0 80	0 67	0 99	0 59	0 59	0 84	0 66	0 125	0 76	0 68	0 82	0 39	0 59	0 52	0 45	0 72	0 58	0 82	0 45	0 38	0 80	0 98	0 54	0 46	0 102	0 57	0 49	0 57	0 31	0 67	0 74	0 107	0 62	0 105	0 61	0 53	0 100	0 143	0 0	0 74	0 83	0 68	0 54	0 57	0 38
rps2‐rpoC2	216	TTCCCGT	CTACCGCA		0 62	0 51	0 69	0 40	0 43	0 72	0 50	0 97	0 62	0 43	0 61	0 25	0 46	0 42	0 31	0 58	0 43	0 60	0 36	0 32	0 56	0 74	0 45	0 34	0 76	0 40	0 31	0 47	0 23	0 47	0 53	0 77	0 35	0 70	0 50	0 35	0 74	0 100	0 0	0 57	0 66	0 49	0 37	0 36	0 28
rps2‐rpoC2	216	TTCCCGTA	CTACCGGAG		0 62	0 51	0 69	0 40	0 43	0 72	0 50	0 97	0 62	0 43	0 61	0 25	0 46	0 42	0 31	0 58	0 43	0 60	0 36	0 32	0 56	0 74	0 45	0 34	0 76	0 40	0 31	0 47	0 23	0 47	0 53	0 77	0 35	0 70	0 50	0 35	0 74	0 100	0 0	0 57	0 66	0 49	0 37	0 36	0 28
rps2‐rpoC2	229	ACGTT	CCGTA		0 50	0 43	0 67	0 31	0 42	0 56	0 48	0 86	0 62	0 41	0 52	0 27	0 42	0 36	0 34	0 40	0 38	0 44	0 30	0 26	0 45	0 70	0 38	0 34	0 64	0 38	0 34	0 41	0 23	0 38	0 37	0 66	0 29	0 57	0 42	0 37	0 66	0 80	0 0	0 50	0 54	0 36	0 31	0 31	0 25
rps2‐rpoC2	229	AC	CT		0 50	0 43	0 67	0 31	0 42	0 56	0 48	0 86	0 62	0 41	0 52	0 27	0 42	0 36	0 34	0 40	0 38	0 44	0 30	0 26	0 45	0 70	0 38	0 34	0 64	0 38	0 34	0 41	0 23	0 38	0 37	0 66	0 29	0 57	0 42	0 37	0 66	0 80	0 0	0 50	0 54	0 36	0 31	0 31	0 25
rps2‐rpoC2	238	C	T		0 47	0 29	0 55	0 28	0 37	0 51	0 42	0 73	0 47	0 39	0 40	0 31	0 34	0 31	0 31	0 37	0 36	0 39	0 29	0 22	0 38	0 67	0 34	0 28	0 51	0 33	0 35	0 32	0 17	0 35	0 30	0 52	0 26	0 43	0 24	0 36	0 55	0 75	0 0	0 38	0 50	0 39	0 26	0 41	0 27
rps2‐rpoC2	248	G	GCGATTAATT		0 42	0 23	0 45	0 27	0 36	0 51	0 38	0 53	0 41	0 29	0 32	0 23	0 26	0 31	0 27	0 32	0 28	0 27	0 29	0 20	0 38	0 61	0 26	0 32	0 49	0 34	0 36	0 21	0 14	0 31	0 31	0 46	0 30	0 38	0 20	0 40	0 48	0 65	0 0	0 29	0 42	0 32	0 27	0 42	0 22
rps2‐rpoC2	254	A	C		0 42	0 23	0 45	0 27	0 36	0 51	0 38	0 53	0 41	0 29	0 32	1 23	0 26	0 31	0 27	0 32	0 28	0 27	0 29	0 20	0 38	0 61	0 26	0 32	0 49	0 34	0 36	0 21	0 14	0 31	0 31	0 46	0 30	0 38	0 20	0 40	0 48	0 65	0 0	0 29	0 42	0 32	0 27	0 42	0 22
rps2‐rpoC2	263	C	T		0 52	0 35	0 64	0 40	0 47	0 61	0 48	0 73	0 55	0 49	0 44	0 33	0 32	0 35	0 27	0 44	0 36	0 33	1 38	0 23	0 42	0 81	0 36	0 49	0 70	0 40	0 41	0 32	0 19	1 38	0 40	1 55	0 39	0 55	0 32	0 50	0 58	0 82	0 0	0 37	0 56	0 42	0 41	0 52	0 24
rps2‐rpoC2	275	ATCTTTATATTATCTTTATTTCTTACTATATATTA	CTCTTTATATTC		0 0	0 0	0 0	0 0	0 0	0 0	0 0	0 0	0 0	0 0	0 0	0 0	0 0	0 0	0 0	0 0	0 0	0 0	0 0	0 0	0 0	0 0	0 0	0 0	0 0	0 0	0 0	0 0	0 0	0 0	0 0	0 0	0 0	0 0	0 0	0 0	0 0	0 0	0 0	0 0	0 0	0 0	0 0	0 0	0 0
rps2‐rpoC2	279	TTATATTATCTTTATTTCTTACTA	T		9 0	9 0	26 0	15 0	17 0	15 0	15 0	31 0	18 0	13 0	15 0	13 0	12 0	12 0	6 0	19 0	11 0	11 0	11 0	6 0	10 0	22 0	9 0	15 0	20 0	14 0	13 0	8 0	6 0	13 0	8 0	18 0	12 0	9 0	11 0	18 0	12 0	28 0	0 0	13 0	15 0	16 0	12 0	18 0	7 0
rps2‐rpoC2	296	CTTACTATATATTATC	ATTACT		0 0	0 0	0 0	0 0	0 0	0 0	0 0	0 0	0 0	0 0	0 0	0 0	0 0	0 0	0 0	0 0	0 0	0 0	0 0	0 0	0 0	0 0	0 0	0 0	0 0	0 0	0 0	0 0	0 0	0 0	0 0	0 0	0 0	0 0	0 0	0 0	0 0	0 0	0 0	0 0	0 0	0 0	0 0	0 0	0 0
rps2‐rpoC2	315	ATTTATTACTTTTA	CAATATCCATATTTC		0 113	0 101	0 179	0 132	0 137	0 143	0 109	0 197	0 152	0 151	0 108	0 92	0 109	0 84	0 108	0 122	0 86	0 125	0 101	0 77	0 130	0 185	0 101	0 108	0 151	0 108	0 99	0 86	0 76	0 99	0 148	0 169	0 116	0 145	0 108	0 106	0 159	0 247	0 0	0 122	0 164	0 109	0 119	0 138	0 87
rps2‐rpoC2	317	TTATTACTTTTA	ATTCTCTTTC		0 113	0 101	0 179	0 132	0 137	0 143	0 109	0 197	0 152	0 151	0 108	0 92	0 109	0 84	0 108	0 122	0 86	0 125	0 101	0 77	0 130	0 185	0 101	0 108	0 151	0 108	0 99	0 86	0 76	0 99	0 148	0 169	0 116	0 145	0 108	0 106	0 159	0 247	0 0	0 122	0 164	0 109	0 119	0 138	0 87
rps2‐rpoC2	325	T	A		0 113	0 101	1 179	0 132	0 137	0 143	0 109	1 197	1 152	0 151	0 108	0 92	0 109	0 84	0 108	0 122	1 86	0 125	0 101	0 77	0 130	0 185	0 101	0 108	0 151	0 108	0 99	0 86	0 76	0 99	0 148	0 169	0 116	1 145	0 108	0 106	0 159	0 247	0 0	0 122	0 164	0 109	0 119	0 138	0 87
rps2‐rpoC2	325	TTTATTTAT	ATTAA		0 113	0 101	0 179	0 132	0 137	0 143	0 109	0 197	0 152	0 151	0 108	0 92	0 109	0 84	0 108	0 122	0 86	0 125	0 101	0 77	0 130	0 185	0 101	0 108	0 151	0 108	0 99	0 86	0 76	0 99	0 148	0 169	0 116	0 145	0 108	0 106	0 159	0 247	0 0	0 122	0 164	0 109	0 119	0 138	0 87
rps2‐rpoC2	339	TTAACAAA	T		0 1	0 0	0 0	0 0	0 1	0 0	0 0	0 0	0 0	0 0	0 1	0 0	0 0	0 0	0 0	0 0	0 0	0 1	0 0	0 0	0 1	0 0	0 0	0 0	0 0	0 0	0 0	1 0	0 0	0 1	0 0	0 0	0 0	0 0	2 0	0 0	0 0	0 0	0 0	0 0	0 0	0 0	0 0	0 0	0 0
rps2‐rpoC2	343	CAAATAACAAATATTAAC	AAAAGAACAAAGATTAAG		0 1	0 0	0 0	0 0	0 1	0 0	0 0	0 0	0 0	0 0	0 1	0 0	0 0	0 0	0 0	0 0	1 0	0 1	0 0	0 0	0 1	0 0	0 0	0 0	0 0	0 0	0 0	0 0	0 0	0 1	0 0	0 0	0 0	0 0	0 0	0 0	0 0	0 0	0 0	0 0	0 0	0 0	0 0	0 0	0 0
rps2‐rpoC2	350	C	CAAATATTA		0 1	0 0	0 0	0 0	0 1	0 0	0 0	0 0	0 0	0 0	0 1	0 0	0 0	0 0	0 0	0 0	0 0	0 1	0 0	0 0	0 1	0 0	0 0	0 0	0 0	0 0	0 0	0 0	0 0	0 1	0 0	0 0	0 0	0 0	0 0	0 0	0 0	0 0	0 0	0 0	0 0	0 0	0 0	0 0	0 0
rps2‐rpoC2	359	A	G		153 1	129 0	228 0	165 0	192 1	173 0	136 0	259 0	197 0	192 0	150 1	112 0	155 0	141 0	138 0	160 0	113 0	152 1	144 0	108 0	176 1	242 0	135 0	147 0	202 0	140 0	131 0	121 0	104 0	116 1	185 0	228 0	167 0	193 0	149 0	152 0	190 0	330 0	0 0	168 0	208 0	143 0	154 0	181 0	124 0
rps2‐rpoC2	373	AATGTAAG	GATAGTAAA		0 248	0 218	0 372	0 245	0 287	0 261	0 219	0 393	0 296	0 311	0 266	0 177	0 253	0 206	0 224	0 254	0 180	0 274	0 214	0 191	0 273	0 348	0 217	0 218	0 314	0 224	0 208	0 190	0 167	0 203	0 292	0 365	0 254	0 332	0 231	0 232	0 335	0 507	0 2	0 263	0 327	0 232	0 259	0 280	0 218
rps2‐rpoC2	374	ATG	TTT		0 248	0 218	0 372	0 245	0 287	0 261	0 219	0 393	1 296	1 311	0 266	0 177	0 253	0 206	0 224	0 254	1 180	0 274	0 214	0 191	0 273	1 348	0 217	0 218	0 314	0 224	0 208	0 190	0 167	0 203	0 292	0 365	0 254	0 332	0 231	0 232	0 335	0 507	0 2	0 263	0 327	0 232	0 259	0 280	0 218
rps2‐rpoC2	375	TGTAA	T		0 248	0 218	0 372	0 245	0 287	0 261	0 219	0 393	0 296	0 311	0 266	0 177	0 253	0 206	0 224	0 254	0 180	0 274	0 214	0 191	0 273	0 348	0 217	0 218	0 314	0 224	0 208	0 190	0 167	0 203	0 292	0 365	0 254	0 332	0 231	0 232	0 335	0 507	0 2	0 263	0 327	0 232	0 259	0 280	0 218
rps2‐rpoC2	377	T	G		0 248	0 218	0 372	0 245	0 287	0 261	0 219	0 393	0 296	0 311	0 266	0 177	0 253	0 206	0 224	0 254	0 180	0 274	0 214	0 191	0 273	0 348	0 217	0 218	0 314	0 224	0 208	0 190	0 167	0 203	0 292	0 365	0 254	0 332	0 231	0 232	0 335	0 507	0 2	0 263	0 327	0 232	0 259	0 280	0 218
rps2‐rpoC2	387	CGGGACCACCGACAGT	AATGTTTTCAAA		0 1	0 2	0 2	0 0	0 1	0 2	0 1	0 2	0 2	0 1	0 0	0 1	0 1	0 1	0 0	0 2	0 2	0 0	0 0	0 0	0 1	0 2	0 0	0 0	0 3	0 2	0 0	0 2	0 0	0 1	0 0	0 1	0 0	0 1	0 3	0 0	0 2	0 1	0 0	0 2	0 0	0 0	0 1	0 2	0 1
rps2‐rpoC2	388	G	A		223 1	196 2	338 2	230 0	256 1	240 2	194 1	359 2	270 2	292 1	232 0	156 1	233 1	192 1	201 0	234 2	153 2	245 0	194 0	155 0	243 1	326 2	189 0	207 0	299 3	197 2	185 0	164 2	149 0	177 1	260 0	312 1	226 0	296 1	201 3	227 0	314 2	475 1	4 0	224 2	297 0	202 0	238 1	257 2	197 1
rps2‐rpoC2	410	ACG	CTA		0 306	0 271	0 490	0 307	0 346	0 337	0 289	0 486	0 362	0 381	0 336	0 211	0 319	0 257	0 273	0 328	0 242	0 357	0 263	0 239	0 330	0 429	0 285	0 271	0 411	0 296	0 261	0 249	0 205	0 268	0 367	0 447	0 301	0 423	0 299	0 301	0 439	0 652	0 5	0 347	0 417	0 290	0 319	0 349	0 275
rps2‐rpoC2	411	C	T		0 306	0 271	0 490	0 307	0 346	0 337	0 289	1 486	0 362	0 381	0 336	0 211	0 319	0 257	0 273	0 328	0 242	0 357	0 263	0 239	0 330	0 429	0 285	0 271	0 411	0 296	0 261	0 249	0 205	1 268	0 367	0 447	0 301	0 423	0 299	0 301	0 439	0 652	0 5	0 347	0 417	0 290	0 319	0 349	0 275
rps2‐rpoC2	417	CA	TG		0 309	0 272	0 489	0 312	0 348	0 339	0 288	0 489	0 361	0 387	0 341	0 212	0 323	0 259	0 276	0 337	0 243	0 361	0 262	0 240	0 332	0 433	0 285	0 272	0 412	0 292	0 262	0 251	0 204	0 270	0 367	0 451	0 301	0 420	0 302	0 298	0 439	0 656	0 5	0 354	0 416	0 291	0 322	0 353	0 275
rps2‐rpoC2	418	ACTC	GCTT		0 309	0 272	0 489	0 312	0 348	0 339	0 288	0 489	0 361	0 387	0 341	0 212	0 323	0 259	0 276	0 337	0 243	0 361	0 262	0 240	0 332	0 433	0 285	0 272	0 412	0 292	0 262	0 251	0 204	0 270	0 367	0 451	0 301	0 420	0 302	0 298	0 439	0 656	0 5	0 354	0 416	0 291	0 322	0 353	0 275
rps2‐rpoC2	426	G	T		1 303	0 268	0 488	0 313	0 346	0 336	0 290	0 483	0 361	0 385	1 338	0 213	1 317	0 266	2 275	0 337	0 245	1 364	0 266	0 236	0 329	0 428	0 283	0 271	2 409	1 296	0 258	0 250	0 204	0 272	1 361	0 448	0 302	0 424	0 302	0 296	0 441	1 656	0 4	1 350	0 412	0 292	0 319	1 350	0 271
rps2‐rpoC2	431	G	A		0 310	0 274	0 494	0 312	0 347	0 341	0 293	0 490	0 364	0 390	0 342	0 216	1 322	0 265	0 280	0 342	0 245	0 370	0 267	1 240	0 335	0 436	0 296	0 269	0 425	0 297	0 264	0 251	0 207	0 279	0 372	0 454	0 305	0 427	0 302	0 299	0 447	1 667	0 5	0 357	0 422	0 295	0 324	0 351	0 278
rps2‐rpoC2	437	T	TCCTATA		0 294	0 257	0 465	0 301	0 331	0 321	0 289	0 477	0 350	0 368	0 324	0 201	0 300	0 257	0 265	0 316	0 237	0 354	0 260	0 227	0 323	0 416	0 284	0 259	0 402	0 279	0 244	0 242	0 200	0 259	0 354	0 433	0 287	0 407	0 293	0 279	0 420	0 639	0 5	0 336	0 402	0 279	0 311	0 334	0 264
rps2‐rpoC2	440	TATAAATG	CAT		0 294	0 257	0 465	0 301	0 331	0 321	0 289	0 477	0 350	0 368	0 324	0 201	0 300	0 257	0 265	0 316	0 237	0 354	0 260	0 227	0 323	0 416	0 284	0 259	0 402	0 279	0 244	0 242	0 200	0 259	0 354	0 433	0 287	0 407	0 293	0 279	0 420	0 639	0 5	0 336	0 402	0 279	0 311	0 334	0 264
rps2‐rpoC2	444	AATGATTGTTC	TTAA		0 294	0 257	0 465	0 301	0 331	0 321	0 289	0 477	0 350	0 368	0 324	0 201	0 300	0 257	0 265	0 316	1 237	0 354	0 260	0 227	0 323	0 416	0 284	0 259	0 402	0 279	0 244	0 242	0 200	0 259	0 354	0 433	0 287	0 407	0 293	0 279	0 420	0 639	0 5	0 336	0 402	0 279	0 311	0 334	0 264
rps2‐rpoC2	455	TGATATATTATAGA	GGATGTATCATGGC		0 0	0 1	0 0	0 1	0 0	0 0	0 0	0 1	0 0	0 0	0 1	0 0	0 0	0 0	0 0	0 1	0 1	0 0	0 0	0 0	0 0	0 2	0 0	0 0	0 0	0 0	0 0	0 1	0 0	0 0	0 0	0 0	0 0	0 0	0 3	0 0	0 2	0 0	0 0	0 0	0 0	0 0	0 0	0 0	0 0
rps2‐rpoC2	458	TATATTATA	CGTATCGTG		0 0	0 1	0 0	0 1	0 0	0 0	0 0	0 1	0 0	0 0	0 1	0 0	0 0	0 0	0 0	0 1	0 1	0 0	0 0	0 0	0 0	0 2	0 0	0 0	0 0	0 0	0 0	0 1	0 0	0 0	0 0	0 0	0 0	0 0	0 3	0 0	0 2	0 0	0 0	0 0	0 0	0 0	0 0	0 0	0 0
rps2‐rpoC2	464	AT	CA		300 0	269 1	489 0	310 1	347 0	332 0	293 0	485 1	360 0	390 0	341 1	214 0	321 0	262 0	276 0	337 1	246 1	364 0	267 0	234 0	326 0	434 2	292 0	271 0	413 0	293 0	262 0	250 1	204 0	277 0	359 0	451 0	302 0	421 0	303 3	298 0	443 2	654 0	5 0	353 0	419 0	294 0	318 0	349 0	275 0
rps2‐rpoC2	473	T	C		0 0	0 1	0 0	0 1	0 0	0 0	0 1	0 0	0 0	0 0	0 1	0 0	0 0	0 0	0 0	0 1	0 2	0 0	0 0	0 0	0 1	0 2	0 0	0 0	0 0	0 1	0 0	0 0	0 0	0 0	0 0	0 0	0 0	0 0	0 1	0 0	0 2	0 0	0 0	0 0	0 0	0 0	0 0	0 0	0 0
rps2‐rpoC2	473	T	G		0 0	0 1	0 0	0 1	0 0	0 0	0 1	1 0	0 0	0 0	0 1	0 0	0 0	0 0	0 0	0 1	0 2	0 0	0 0	0 0	0 1	0 2	0 0	0 0	0 0	0 1	0 0	1 0	0 0	0 0	0 0	0 0	0 0	0 0	2 1	0 0	0 2	0 0	0 0	0 0	0 0	0 0	0 0	0 0	0 0
rps2‐rpoC2	481	T	G		0 0	0 1	0 0	0 0	0 0	0 0	0 0	0 1	0 0	0 0	0 1	0 0	0 0	0 0	0 0	0 1	0 1	0 0	0 0	0 0	0 0	0 2	0 0	0 0	0 0	0 0	0 0	0 1	0 0	0 0	0 0	0 0	0 0	0 0	0 3	0 0	0 2	0 0	0 0	0 0	0 0	0 0	0 0	0 0	0 0
rps2‐rpoC2	490	CA	TC		0 0	0 1	0 1	0 1	0 0	0 0	0 1	0 1	0 1	0 0	0 1	0 0	0 0	0 0	0 2	0 1	0 2	0 1	0 0	0 0	0 1	0 4	0 1	0 0	0 0	0 1	0 1	0 2	0 0	0 5	0 1	0 1	0 1	0 3	0 3	0 0	0 2	0 0	0 0	0 1	0 1	0 0	0 1	0 1	0 0
rps2‐rpoC2	490	CAA	TCG		0 0	0 1	0 1	0 1	0 0	0 0	0 1	0 1	0 1	0 0	0 1	0 0	0 0	0 0	0 2	0 1	0 2	0 1	0 0	0 0	0 1	0 4	0 1	0 0	0 0	0 1	0 1	0 2	0 0	0 5	0 1	0 1	0 1	0 3	0 3	0 0	0 2	0 0	0 0	0 1	0 1	0 0	0 1	0 1	0 0
rps2‐rpoC2	497	C	T		0 0	0 1	0 1	0 1	0 0	0 0	0 1	0 1	0 1	0 0	0 1	0 0	0 0	0 0	0 2	0 1	0 2	0 1	0 0	0 0	0 1	0 4	0 1	0 0	0 0	0 1	0 0	0 2	0 0	0 5	0 1	0 1	0 1	0 3	0 3	0 0	0 2	0 0	0 0	0 0	0 1	0 0	0 1	0 1	0 0
SDR	6	ATT	TTC		0 0	0 0	0 0	0 0	0 0	0 0	0 0	0 0	0 0	0 0	0 0	0 0	0 0	0 0	0 0	0 0	0 0	0 0	0 0	0 0	0 0	0 0	0 0	0 0	0 0	0 0	0 0	0 0	0 0	0 0	0 0	0 0	0 0	0 0	0 0	0 0	0 0	0 0	0 0	0 0	0 0	0 0	0 0	0 0	0 0
SDR	13	TTAGTAAAACCATAG	CAAGAATCACAAAC		0 0	0 0	0 0	0 0	0 0	0 0	0 0	0 0	0 0	0 0	0 0	0 0	0 0	0 0	0 0	0 0	0 0	0 0	0 0	0 0	0 0	0 0	0 0	0 0	0 0	0 0	0 0	0 0	0 0	0 0	0 0	0 0	0 0	0 0	0 0	0 0	0 0	0 0	0 0	0 0	0 0	0 0	0 0	0 0	0 0
SDR	36	TCAATCTTTGCGCTGCA	ACATTGCTTGATCTTGAT		0 0	0 0	0 0	0 0	0 0	0 0	0 0	0 0	0 0	0 0	0 0	0 0	0 0	0 0	0 0	0 0	0 0	0 0	0 0	0 0	0 0	0 0	0 0	0 0	0 0	0 0	0 0	0 0	0 0	0 0	0 0	0 0	0 0	0 0	0 0	0 0	0 0	0 0	0 0	0 0	0 0	0 0	0 0	0 0	0 0
SDR	58	T	TGG		0 0	0 0	0 0	0 0	0 0	0 0	0 0	0 0	0 0	0 0	0 0	0 0	0 0	0 0	0 0	0 0	0 0	0 0	0 0	0 0	0 0	0 0	0 0	0 0	0 0	0 0	0 0	0 0	0 0	0 0	0 0	0 0	0 0	0 0	0 0	0 0	0 0	0 0	0 0	0 0	0 0	0 0	0 0	0 0	0 0
SDR	59	C	A		0 0	0 0	0 0	0 0	0 0	0 0	0 0	0 0	0 0	0 0	0 0	0 0	0 0	0 0	0 0	0 0	0 0	0 0	0 0	0 0	0 0	0 0	0 0	0 0	0 0	0 0	0 0	0 0	0 0	0 0	0 0	0 0	0 0	0 0	0 0	0 0	0 0	0 0	0 0	0 0	0 0	0 0	0 0	0 0	0 0
SDR	62	A	AGC		0 0	0 0	0 0	0 0	0 0	0 0	0 0	0 0	0 0	0 0	0 0	0 0	0 0	0 0	0 0	0 0	0 0	0 0	0 0	0 0	0 0	0 0	0 0	0 0	0 0	0 0	0 0	0 0	0 0	0 0	0 0	0 0	0 0	0 0	0 0	0 0	0 0	0 0	0 0	0 0	0 0	0 0	0 0	0 0	0 0
SDR	67	C	A		0 0	0 0	0 0	0 0	0 0	0 0	0 0	0 0	0 0	0 0	0 0	0 0	0 0	0 0	0 0	0 0	0 0	0 0	0 0	0 0	0 0	0 0	0 0	0 0	0 0	0 0	0 0	0 0	0 0	0 0	0 0	0 0	0 0	0 0	0 0	0 0	0 0	0 0	0 0	0 0	0 0	0 0	0 0	0 0	0 0
SDR	67	C	G		0 0	0 0	0 0	0 0	0 0	0 0	0 0	0 0	0 0	0 0	0 0	0 0	0 0	0 0	0 0	0 0	0 0	0 0	0 0	0 0	0 0	0 0	0 0	0 0	0 0	0 0	0 0	0 0	0 0	0 0	0 0	0 0	0 0	0 0	0 0	0 0	0 0	0 0	0 0	0 0	0 0	0 0	0 0	0 0	0 0
SDR	70	ACACAGACAGTATAACAAAT	CCACTTCAAACCAAGAG		0 0	0 0	0 0	0 0	0 0	0 0	0 0	0 0	0 0	0 0	0 0	0 0	0 0	0 0	0 0	0 0	0 0	0 0	0 0	0 0	0 0	0 0	0 0	0 0	0 0	0 0	0 0	0 0	0 0	0 0	0 0	0 0	0 0	0 0	0 0	0 0	0 0	0 0	0 0	0 0	0 0	0 0	0 0	0 0	0 0
SDR	91	A	T		0 0	0 0	0 0	0 0	0 0	0 0	0 0	0 0	0 0	0 0	0 0	0 0	0 0	0 0	0 0	0 0	0 0	0 0	0 0	0 0	0 0	0 0	0 0	0 0	0 0	0 0	0 0	0 0	0 0	0 0	0 0	0 0	0 0	0 0	0 0	0 0	0 0	0 0	0 0	0 0	0 0	0 0	0 0	0 0	0 0
SDR	94	ATATATAATCGGGATCAA	TATCTAGCAACCT		0 0	0 0	0 0	0 0	0 0	0 0	0 0	0 0	0 0	0 0	0 0	0 0	0 0	0 0	0 0	0 0	0 0	0 0	0 0	0 0	0 0	0 0	0 0	0 0	0 0	0 0	0 0	0 0	0 0	0 0	0 0	0 0	0 0	0 0	0 0	0 0	0 0	0 0	0 0	0 0	0 0	0 0	0 0	0 0	0 0
SDR	116	TC	AT		0 0	0 0	0 0	0 0	0 0	0 0	0 0	0 0	0 0	0 0	0 0	0 0	0 0	0 0	0 0	0 0	0 0	0 0	0 0	0 0	0 0	0 0	0 0	0 0	0 0	0 0	0 0	0 0	0 0	0 0	0 0	0 0	0 0	0 0	0 0	0 0	0 0	0 0	0 0	0 0	0 0	0 0	0 0	0 0	0 0
SDR	123	G	A		0 0	0 0	0 0	0 0	0 0	0 0	0 0	0 0	0 0	0 0	0 0	0 0	0 0	0 0	0 0	0 0	0 0	0 0	0 0	0 0	0 0	0 0	0 0	0 0	0 0	0 0	0 0	0 0	0 0	0 0	0 0	0 0	0 0	0 0	0 0	0 0	0 0	0 0	0 0	0 0	0 0	0 0	0 0	0 0	0 0
SDR	124	CATAGCTT	TATCGTTA		0 0	0 0	0 0	0 0	0 0	0 0	0 0	0 0	0 0	0 0	0 0	0 0	0 0	0 0	0 0	0 0	0 0	0 0	0 0	0 0	0 0	0 0	0 0	0 0	0 0	0 0	0 0	0 0	0 0	0 0	0 0	0 0	0 0	0 0	0 0	0 0	0 0	0 0	0 0	0 0	0 0	0 0	0 0	0 0	0 0
SDR	136	T	C		0 0	0 0	0 0	0 0	0 0	0 0	0 0	0 0	0 0	0 0	0 0	0 0	0 0	0 0	0 0	0 0	0 0	0 0	0 0	0 0	0 0	0 0	0 0	0 0	0 0	0 0	0 0	0 0	0 0	0 0	0 0	0 0	0 0	0 0	0 0	0 0	0 0	0 0	0 0	0 0	0 0	0 0	0 0	0 0	0 0
SDR	139	TT	CC		0 0	0 0	0 0	0 0	0 0	0 0	0 0	0 0	0 0	0 0	0 0	0 0	0 0	0 0	0 0	0 0	0 0	0 0	0 0	0 0	0 0	0 0	0 0	0 0	0 0	0 0	0 0	0 0	0 0	0 0	0 0	0 0	0 0	0 0	0 0	0 0	0 0	0 0	0 0	0 0	0 0	0 0	0 0	0 0	0 0
SDR	146	AACTCAATGCAGCAACCAATCCCAGAACTTCCAAGTATCAT	CACGAGAAAACAATACCAGAAACCCCACAGCAAGTGCTCAAGCAGCAA		0 0	0 0	0 0	0 0	0 0	0 0	0 0	0 0	0 0	0 0	0 0	0 0	0 0	0 0	0 0	0 0	0 0	0 0	0 0	0 0	0 0	0 0	0 0	0 0	0 0	0 0	0 0	0 0	0 0	0 0	0 0	0 0	0 0	0 0	0 0	0 0	0 0	0 0	0 0	0 0	0 0	0 0	0 0	0 0	0 0
SDR	187	CCATGAAGTGTCATTGTCAAGCAGATAGAGA	ACTTCACAATGTCACTTTCCAGGCGGAGAACCC		0 0	0 0	0 0	0 0	0 0	0 0	0 0	0 0	0 0	0 0	0 0	0 0	0 0	0 0	0 0	0 0	0 0	0 0	0 0	0 0	0 0	0 0	0 0	0 0	0 0	0 0	0 0	0 0	0 0	0 0	0 0	0 0	1 0	0 0	0 0	0 0	0 0	0 0	0 0	0 0	0 0	0 0	0 0	0 0	0 0
SDR	187	CCATGAAGTGTCATTGTCAAG	ATAGTGAAGCAACGACAATCTCTA		0 0	0 0	0 0	0 0	0 0	0 0	0 0	0 0	0 0	0 0	0 0	0 0	0 0	0 0	0 0	0 0	0 0	0 0	0 0	0 0	0 0	0 0	0 0	0 0	0 0	0 0	0 0	0 0	0 0	0 0	0 0	0 0	0 0	0 0	0 0	0 0	0 0	0 0	0 0	0 0	0 0	0 0	0 0	0 0	0 0
SDR	189	ATGAAGTGTCATTGTCAAGCAGATAG	CAAGTTTTGCTAGAGAA		0 0	0 0	0 0	0 0	0 0	0 0	0 0	0 0	0 0	0 0	0 0	0 0	0 0	0 0	0 0	0 0	0 0	0 0	0 0	0 0	0 0	0 0	0 0	0 0	0 0	0 0	0 0	0 0	0 0	0 0	0 0	0 0	0 0	0 0	0 0	0 0	0 0	0 0	0 0	0 0	0 0	0 0	0 0	0 0	0 0
SDR	192	AAGTGTCATTGTCAAGC	TGTCACAGCACAT		0 0	0 0	0 0	0 0	0 0	0 0	0 0	0 0	0 0	0 0	0 0	0 0	0 0	0 0	0 0	0 0	0 0	0 0	0 0	0 0	0 0	0 0	0 0	0 0	0 0	0 0	0 0	0 0	0 0	0 0	0 0	0 0	0 0	0 0	0 0	0 0	0 0	0 0	0 0	0 0	0 0	0 0	0 0	0 0	0 0
SDR	202	GTCAA	CTGCAAG		0 0	0 0	0 0	0 0	0 0	0 0	0 0	0 0	0 0	0 0	0 0	0 0	0 0	0 0	0 0	0 0	0 0	0 0	0 0	0 0	0 0	0 0	0 0	0 0	0 0	0 0	0 0	0 0	0 0	0 0	0 0	0 0	0 0	0 0	0 0	0 0	0 0	0 0	0 0	0 0	0 0	0 0	0 0	0 0	0 0
SDR	219	AGACAATGAGCTGAGATATAAAGCTCACAACAACAGACTTTGCAGACAG	GAGCTCACTGAGGTCTGGCTAATGGATTCAGGAGCAACATGGCATATGAC		0 0	0 0	0 0	0 0	0 0	0 0	0 0	0 0	0 0	0 0	0 0	0 0	0 0	0 0	0 0	0 0	0 0	0 0	0 0	0 0	0 0	0 0	0 0	0 0	0 0	0 0	0 0	0 0	0 0	0 0	0 0	0 0	0 0	0 0	0 0	0 0	0 0	0 0	0 0	0 0	0 0	0 0	0 0	0 0	0 0
SDR	269	CC	TT		0 0	0 0	0 0	0 0	0 0	0 0	0 0	0 0	0 0	0 0	0 0	0 0	0 0	0 0	0 0	0 0	0 0	0 0	0 0	0 0	0 0	0 0	0 0	0 0	0 0	0 0	0 0	0 0	0 0	0 0	0 0	0 0	1 0	0 0	0 0	0 0	0 0	0 0	0 0	0 0	0 0	0 0	0 0	0 0	0 0
SDR	272	TCCATAGACTTATTTTT	AATCGAGATTG		0 0	0 0	0 0	0 0	0 0	0 0	0 0	0 0	0 0	0 0	0 0	0 0	0 0	0 0	0 0	0 0	0 0	0 0	0 0	0 0	0 0	0 0	0 0	0 0	0 0	0 0	0 0	0 0	0 0	0 0	0 0	0 0	0 0	0 0	0 0	0 0	0 0	0 0	0 0	0 0	0 0	0 0	0 0	0 0	0 0
SDR	285	T	C		0 0	0 0	0 0	0 0	0 0	0 0	0 0	0 0	0 0	0 0	0 0	0 0	0 0	0 0	0 0	0 0	0 0	0 0	0 0	0 0	0 0	0 0	0 0	0 0	0 0	0 0	0 0	0 0	0 0	0 0	0 0	0 0	0 0	0 0	0 0	0 0	0 0	0 0	0 0	0 0	0 0	0 0	0 0	0 0	0 0
SDR	286	T	G		0 0	0 0	0 0	0 0	0 0	0 0	0 0	0 0	0 0	0 0	0 0	0 0	0 0	0 0	0 0	0 0	0 0	0 0	0 0	0 0	0 0	0 0	0 0	0 0	0 0	0 0	0 0	0 0	0 0	0 0	0 0	0 0	0 0	0 0	0 0	0 0	0 0	0 0	0 0	0 0	0 0	0 0	0 0	0 0	0 0
SDR	288	T	G		0 0	0 0	0 0	0 0	0 0	0 0	0 0	0 0	0 0	0 0	0 0	0 0	0 0	0 0	0 0	0 0	0 0	0 0	0 0	0 0	0 0	0 0	0 0	0 0	0 0	0 0	0 0	0 0	0 0	0 0	0 0	0 0	0 0	0 0	0 0	0 0	0 0	0 0	0 0	0 0	0 0	0 0	0 0	0 0	0 0
SDR	289	G	T		0 0	0 0	0 0	0 0	0 0	0 0	0 0	0 0	0 0	0 0	0 0	0 0	0 0	0 0	0 0	0 0	0 0	0 0	0 0	0 0	0 0	0 0	0 0	0 0	0 0	0 0	0 0	0 0	0 0	0 0	0 0	0 0	0 0	0 0	0 0	0 0	0 0	0 0	0 0	0 0	0 0	0 0	0 0	0 0	0 0
SDR	290	T	TTA		0 0	0 0	0 0	0 0	0 0	0 0	0 0	0 0	0 0	0 0	0 0	0 0	0 0	0 0	0 0	0 0	0 0	0 0	0 0	0 0	0 0	0 0	0 0	0 0	0 0	0 0	0 0	0 0	0 0	0 0	0 0	0 0	0 0	0 0	0 0	0 0	0 0	0 0	0 0	0 0	0 0	0 0	0 0	0 0	0 0
SDR	294	AAAATTGGATATCTGAAGA	CTCATCAGAGATCGAGCAAG		0 0	0 0	0 0	0 0	0 0	0 0	0 0	0 0	0 0	0 0	0 0	0 0	0 0	0 0	0 0	0 0	0 0	0 0	0 0	0 0	0 0	0 0	0 0	0 0	0 0	0 0	0 0	0 0	0 0	0 0	0 0	0 0	0 0	0 0	0 0	0 0	0 0	0 0	0 0	0 0	0 0	0 0	0 0	0 0	0 0
SDR	297	ATTGGATATCTGAA	CATATGAACCCATCTCTG		0 0	0 0	0 0	0 0	0 0	0 0	0 0	0 0	0 0	0 0	0 0	0 0	0 0	0 0	0 0	0 0	0 0	0 0	0 0	0 0	0 0	0 0	0 0	0 0	0 0	0 0	0 0	0 0	0 0	0 0	0 0	0 0	0 0	0 0	0 0	0 0	0 0	0 0	0 0	0 0	0 0	0 0	0 0	0 0	0 0
SDR	301	GATATCTGAAG	AAGATCA		0 0	0 0	0 0	0 0	0 0	0 0	0 0	0 0	0 0	0 0	0 0	0 0	0 0	0 0	0 0	0 0	0 0	0 0	0 0	0 0	0 0	0 0	0 0	0 0	0 0	0 0	0 0	0 0	0 0	0 0	0 0	0 0	0 0	0 0	0 0	0 0	0 0	0 0	0 0	0 0	0 0	0 0	0 0	0 0	0 0
SDR	317	AAAAATTTAACAAGAACTTCATATACAT	GAAGATAGGTCTAGACTGCGTAACAAAA		0 0	0 0	0 0	0 0	0 0	0 0	0 0	0 0	0 0	0 0	0 0	0 0	0 0	0 0	0 0	0 0	0 0	0 0	0 0	0 0	0 0	0 0	0 0	0 0	0 0	0 0	0 0	0 0	0 0	0 0	0 0	0 0	0 0	0 0	0 0	0 0	0 0	0 0	0 0	0 0	0 0	0 0	0 0	0 0	0 0
SDR	323	TTAACAAGAACTTCATATACATCTC	GTCAAGACTTGCAATCCTTCTG		0 0	0 0	0 0	0 0	0 0	0 0	0 0	0 0	0 0	0 0	0 0	0 0	0 0	0 0	0 0	0 0	0 0	0 0	0 0	0 0	0 0	0 0	0 0	0 0	0 0	0 0	0 0	0 0	0 0	0 0	0 0	0 0	0 0	0 0	0 0	0 0	0 0	0 0	0 0	0 0	0 0	0 0	0 0	0 0	0 0
SDR	350	AAA	CCC		0 0	0 0	0 0	0 0	0 0	0 0	0 0	0 0	0 0	0 0	0 0	0 0	0 0	0 0	0 0	0 0	0 0	0 0	0 0	0 0	0 0	0 0	0 0	0 0	0 0	0 0	0 0	0 0	0 0	0 0	0 0	0 0	0 0	0 0	0 0	0 0	0 0	0 0	0 0	0 0	0 0	0 0	0 0	0 0	0 0
SDR	361	GCGGACAGAGC	AAGAGACAAGA		0 0	0 0	0 0	0 0	0 0	0 0	0 0	0 0	0 0	0 0	0 0	0 0	0 0	0 0	0 0	0 0	0 0	0 0	0 0	0 0	0 0	0 0	0 0	0 0	0 0	0 0	0 0	0 0	0 0	0 0	0 0	0 0	0 0	0 0	0 0	0 0	0 0	0 0	0 0	0 0	0 0	0 0	0 0	0 0	0 0
SDR	361	GCGGACAGAGCA	CCGGAGACCC		0 0	0 0	0 0	0 0	0 0	0 0	0 0	0 0	0 0	0 0	0 0	1 0	0 0	0 0	0 0	0 0	0 0	0 0	0 0	0 0	0 0	0 0	0 0	0 0	0 0	0 0	0 0	0 0	0 0	0 0	0 0	0 0	0 0	0 0	0 0	0 0	0 0	0 0	0 0	0 0	0 0	0 0	0 0	0 0	0 0
SDR	375	T	A		0 0	0 0	0 0	0 0	0 0	0 0	0 0	0 0	0 0	0 0	0 0	0 1	0 0	0 0	0 0	0 0	0 0	0 0	0 0	0 0	0 0	0 0	0 0	0 0	0 0	0 0	0 0	0 0	0 0	0 0	0 0	0 0	0 0	0 0	0 0	0 0	0 0	0 0	0 0	0 0	0 0	0 0	0 0	0 0	0 0
SDR	377	CAGAGTTAAATAGAA	AAGAGCGACAACATTGTCAT		0 0	0 0	0 0	0 0	0 0	0 0	0 0	0 0	0 0	0 0	0 0	1 0	0 0	0 0	0 0	0 0	0 0	0 0	0 0	0 0	0 0	0 0	0 0	0 0	0 0	0 0	0 0	0 0	0 0	0 0	0 0	0 0	0 0	0 0	0 0	0 0	0 0	0 0	0 0	0 0	0 0	0 0	0 0	0 0	0 0
SDR	393	TTTATTATTGTA	ATAATGAATTG		0 0	0 0	0 0	0 0	0 0	0 0	0 0	0 0	0 0	0 0	0 0	0 0	0 0	0 0	0 0	0 0	0 0	0 0	0 0	0 0	0 0	0 0	0 0	0 0	0 0	0 0	0 0	0 0	0 0	0 0	0 0	0 0	0 0	0 0	0 0	0 0	0 0	0 0	0 0	0 0	0 0	0 0	0 0	0 0	0 0
SDR	407	G	T		0 0	0 0	0 0	0 0	0 0	0 0	0 0	0 0	0 0	0 0	0 0	1 0	0 0	0 0	0 0	0 0	0 0	0 0	0 0	0 0	0 0	0 0	0 0	0 0	0 0	0 0	0 0	0 0	0 0	0 0	0 0	0 0	0 0	0 0	0 0	0 0	0 0	0 0	0 0	0 0	0 0	0 0	0 0	0 0	0 0
SDR	411	CGTAATTCACCATT	GTATTTGCAACATAATGAGCC		0 0	0 0	0 0	0 0	0 0	0 0	0 0	0 0	0 0	0 0	0 0	0 0	0 0	0 0	0 0	0 0	0 0	0 0	0 0	0 0	0 0	0 0	0 0	0 0	0 0	0 0	0 0	0 0	0 0	0 0	0 0	0 0	0 0	0 0	0 0	0 0	0 0	0 0	0 0	0 0	0 0	0 0	0 0	0 0	0 0
SDR	427	T	G		0 0	0 0	0 0	0 0	0 0	0 0	0 0	0 0	0 0	0 0	0 0	0 1	0 0	0 0	0 0	0 0	0 0	0 0	0 0	0 0	0 0	0 0	0 0	0 0	0 0	0 0	0 0	0 0	0 0	0 0	0 0	0 0	0 0	0 0	0 0	0 0	0 0	0 0	0 0	0 0	0 0	0 0	0 0	0 0	0 0
SDR	428	GAATGCCAGGAAGTCAAACAC	TAAGCCTGGCATCAGGGG		0 0	0 0	0 0	0 0	0 0	0 0	0 0	0 0	0 0	0 0	0 0	1 0	0 0	0 0	0 0	0 0	0 0	0 0	0 0	0 0	0 0	0 0	0 0	0 0	0 0	0 0	0 0	0 0	0 0	0 0	0 0	0 0	0 0	0 0	0 0	0 0	0 0	0 0	0 0	0 0	0 0	0 0	0 0	0 0	0 0
SDR	429	AATGCCAGGAAGTCAAACACTGAA	GATGCCATGAGAGGCAAGATGATTGTT		0 0	0 0	0 0	0 0	0 0	0 0	0 0	0 0	0 0	0 0	0 0	0 0	0 0	0 0	0 0	0 0	0 0	0 0	0 0	0 0	0 0	0 0	0 0	0 0	0 0	0 0	0 0	0 0	0 0	0 0	0 0	0 0	0 0	0 0	0 0	0 0	0 0	0 0	0 0	0 0	0 0	0 0	0 0	0 0	0 0
SDR	460	T	A		0 0	0 0	0 0	0 0	0 0	0 0	0 0	0 0	0 0	0 0	0 0	2 0	0 0	0 0	0 0	0 0	0 0	0 0	0 0	0 0	0 0	0 0	0 0	0 0	0 0	0 0	0 0	0 0	0 0	0 0	0 0	0 0	0 0	0 0	0 0	0 0	0 0	0 0	0 0	0 0	0 0	0 0	0 0	0 0	0 0
SDR	498	CCT	GTCA		0 0	0 0	0 0	0 0	0 0	0 0	0 0	0 0	0 0	0 0	0 0	0 0	0 0	0 0	0 0	0 0	0 0	0 0	0 0	0 0	0 0	0 0	0 0	0 0	0 0	0 0	0 0	0 0	0 0	0 0	0 0	0 0	0 0	0 0	0 0	0 0	0 0	0 0	0 0	0 0	0 0	0 0	0 0	0 0	0 0
SDR	505	AGAACACC	TGAGCCT		0 0	0 0	0 0	0 0	0 0	0 0	0 0	0 0	0 0	0 0	0 0	0 0	0 0	0 0	0 0	0 0	0 0	0 0	0 0	0 0	0 0	0 0	0 0	0 0	0 0	0 0	0 0	0 0	0 0	0 0	0 0	0 0	0 0	0 0	0 0	0 0	0 0	0 0	0 0	0 0	0 0	0 0	0 0	0 0	0 0
SDR	524	TTATCAATTAATCAATACATGGAAAACTGAGGAAACACACGATTTTTC	GCAGCAATCAATGGATCATAACAGTAAGCATCCGGAGTCAAACCCTTTTCCTTCA		0 0	0 0	0 0	0 0	0 0	0 0	0 0	0 0	0 0	0 0	0 0	0 0	0 0	0 0	0 0	0 0	0 0	0 0	0 0	0 0	0 0	0 0	0 0	0 0	0 0	0 0	0 0	0 0	0 0	0 0	0 0	0 0	0 0	0 0	0 0	0 0	0 0	0 0	0 0	0 0	0 0	0 0	0 0	0 0	0 0
SDR	575	CTTTCACATTG	TTTCCAGATCATTAGAC		0 0	0 0	0 0	0 0	0 0	0 0	0 0	0 0	0 0	0 0	0 0	0 0	0 0	0 0	0 0	0 0	0 0	0 0	0 0	0 0	0 0	0 0	0 0	0 0	0 0	0 0	0 0	0 0	0 0	0 0	0 0	0 0	0 0	0 0	0 0	0 0	0 0	0 0	0 0	0 0	0 0	0 0	0 0	0 0	0 0
SDR	578	TCACATTG	CCAGATCATTAGAC		0 0	0 0	0 0	0 0	0 0	0 0	0 0	0 0	0 0	0 0	0 0	0 0	0 0	0 0	0 0	0 0	0 0	0 0	0 0	0 0	0 0	0 0	0 0	0 0	0 0	0 0	0 0	0 0	0 0	0 0	0 0	0 0	0 0	0 0	0 0	0 0	0 0	0 0	0 0	0 0	0 0	0 0	0 0	0 0	0 0
SDR	578	TCACATTG	GACACTTTT		0 0	0 0	0 0	0 0	0 0	0 0	0 0	0 0	0 0	0 0	0 0	0 0	0 0	0 0	0 0	0 0	0 0	0 0	0 0	0 0	0 0	0 0	0 0	0 0	0 0	0 0	0 0	0 0	0 0	0 0	0 0	0 0	0 0	0 0	0 0	0 0	0 0	0 0	0 0	0 0	0 0	0 0	0 0	0 0	0 0
SDR	590	TAAAAAGTAGCAAGCACACAAACAAACAGAAGTTAA	GACTAACGAACTGGTAATCATCACTTGCAATCAAAAGCAAT		0 0	0 0	0 0	0 0	0 0	0 0	0 0	0 0	0 0	0 0	0 0	0 0	0 0	0 0	0 0	0 0	0 0	0 0	0 0	0 0	0 0	0 0	0 0	0 0	0 0	0 0	0 0	0 0	0 0	0 0	0 0	0 0	0 0	0 0	0 0	0 0	0 0	0 0	0 0	0 0	0 0	0 0	0 0	0 0	0 0
SDR	590	TAAAAAGTAGCAAGCACACAAACAAACAGAAGTTAA	GTAAGCTCAGCAATTCAAACACAACAGGAAGTTTTCAT		0 0	0 0	0 0	0 0	0 0	0 0	0 0	0 0	0 0	0 0	0 0	0 0	0 0	0 0	0 0	0 0	0 0	0 0	0 0	0 0	0 0	0 0	0 0	0 0	0 0	0 0	0 0	0 0	0 0	0 0	0 0	0 0	0 0	0 0	0 0	0 0	0 0	0 0	0 0	0 0	0 0	0 0	0 0	0 0	0 0
SDR	629	GCAAACCTAGGATCTAGCTTCATGAAGCTATAATTATACGA	CACAACACTAGGATTTGTTTTTCAATTGCTCATTATTCTAAGT		0 0	0 0	0 0	0 0	0 0	0 0	0 0	0 0	0 0	0 0	0 0	0 0	0 0	0 0	0 0	0 0	0 0	0 0	0 0	0 0	0 0	0 0	0 0	0 0	0 0	0 0	0 0	0 0	0 0	0 0	0 0	0 0	0 0	0 0	0 0	0 0	0 0	0 0	0 0	0 0	0 0	0 0	0 0	0 0	0 0
SDR	658	ATAATTATACGATGTTCCACTCAATCAAATTT	CATTATTCTAAGTTGTTTTCATCCATTTTC		0 0	0 0	0 0	0 0	0 0	0 0	0 0	0 0	0 0	0 0	0 0	0 0	0 0	0 0	0 0	0 0	0 0	0 0	0 0	0 0	0 0	0 0	0 0	0 0	0 0	0 0	0 0	0 0	0 0	0 0	0 0	0 0	0 0	0 0	0 0	0 0	0 0	0 0	0 0	0 0	0 0	0 0	0 0	0 0	0 0
SDR	692	T	G		0 0	0 0	0 0	0 0	0 0	0 0	0 0	0 0	0 0	0 0	0 0	0 0	0 0	0 0	0 0	0 0	0 0	0 0	0 0	0 0	0 0	0 0	0 0	0 0	0 0	0 0	0 0	0 0	0 0	0 0	0 0	0 0	0 0	0 0	0 0	0 0	0 0	0 0	0 0	0 0	0 0	0 0	0 0	0 0	0 0
SDR	694	TGACACATTCAGTCACTTATAATTATTTACCTT	CAATTACATCAAACAATGAAAATTTTTTCATCTCCCCTAA		0 0	0 0	0 0	0 0	0 0	0 0	0 0	0 0	0 0	0 0	0 0	0 0	0 0	0 0	0 0	0 0	0 0	0 0	0 0	0 0	0 0	0 0	0 0	0 0	0 0	0 0	0 0	0 0	0 0	0 0	0 0	0 0	0 0	0 0	0 0	0 0	0 0	0 0	0 0	0 0	0 0	0 0	0 0	0 0	0 0
SDR	695	GACACATTCAGTCACTTATAATTATT	AACATCATCATACCAAAGCAA		0 0	0 0	0 0	0 0	0 0	0 0	0 0	0 0	0 0	0 0	0 0	0 0	0 0	0 0	0 0	0 0	0 0	0 0	0 0	0 0	0 0	0 0	0 0	0 0	0 0	0 0	0 0	0 0	0 0	0 0	0 0	0 0	0 0	0 0	0 0	0 0	0 0	0 0	0 0	0 0	0 0	0 0	0 0	0 0	0 0
SDR	730	TTGTCAGAGTCTAGTCACATCATTAATTTG	ATTGGAATTAGCCACCATAATCCAATA		0 0	0 0	0 0	0 0	0 0	0 0	0 0	0 0	0 0	0 0	0 0	0 0	0 0	0 0	0 0	0 0	0 0	0 0	0 0	0 0	0 0	0 0	0 0	0 0	0 0	0 0	0 0	0 0	0 0	0 0	0 0	0 0	0 0	0 0	0 0	0 0	0 0	0 0	0 0	0 0	0 0	0 0	0 0	0 0	0 0
SDR	732	GTCAGAGTCTAGTCACATCATTAATTTGACCA	CTCATGATTCTTAACCTCTATTTACAAT		0 0	0 0	0 0	0 0	0 0	0 0	0 0	0 0	0 0	0 0	0 0	0 0	0 0	0 0	0 0	0 0	0 0	0 0	0 0	0 0	0 0	0 0	0 0	0 0	0 0	0 0	0 0	0 0	0 0	0 0	0 0	0 0	0 0	0 0	0 0	0 0	0 0	0 0	0 0	0 0	0 0	0 0	0 0	0 0	0 0
SDR	767	TATATCAATTAACCAGGCAACAAACTTCAAT	ACTTCAATTGAACTAACATCAAC		0 0	0 0	0 0	0 0	0 0	0 0	0 0	0 0	0 0	0 0	0 0	0 0	0 0	0 0	0 0	0 0	0 0	0 0	0 0	0 0	0 0	0 0	0 0	0 0	0 0	0 0	0 0	0 0	0 0	0 0	0 0	0 0	0 0	0 0	0 0	0 0	0 0	0 0	0 0	0 0	0 0	0 0	0 0	0 0	0 0
SDR	800	TTTGGCAACTCGACTCTAAAAAGCAAGTTTCCAAAGAAGCATATGATTCTCACTATGAAACTTCAATTAGAAAAACAAG	GATTTGACTCGTGCGCCACATCTCTCAAACCAGCAAAATCCCCTTTATCCCTTTTTAGAAAAACAAT		0 0	0 0	0 0	0 0	0 0	0 0	0 0	0 0	0 0	0 0	0 0	0 0	0 0	0 0	0 0	0 0	0 0	0 0	0 0	0 0	0 0	0 0	0 0	0 0	0 0	0 0	0 0	0 0	0 0	0 0	0 0	0 0	0 0	0 0	0 0	0 0	0 0	0 0	0 0	0 0	0 0	0 0	0 0	0 0	0 0
SDR	802	TGGCAACTCGACTCTAAAAAGCAAGTTTCCAAAGAAGCATATGATTCTCACTATGAAACTTCAATTAGA	GCGTCCCTACCAAAACAGACAAGTTTCAAAAAACTCTTAATAAAAATCAAGTCAAGTGCTACACTTTG		0 0	0 0	0 0	0 0	0 0	0 0	0 0	0 0	0 0	0 0	0 0	0 0	0 0	0 0	0 0	0 0	0 0	0 0	0 0	0 0	0 0	0 0	0 0	0 0	0 0	0 0	0 0	0 0	0 0	0 0	0 0	0 0	0 0	0 0	0 0	0 0	0 0	0 0	0 0	0 0	0 0	0 0	0 0	0 0	0 0
SDR	803	GG	AT		0 0	0 0	0 0	0 0	0 0	0 0	0 0	0 0	0 0	0 0	0 0	0 0	0 0	0 0	0 0	0 0	0 0	0 0	0 0	0 0	0 0	0 0	0 0	0 0	0 0	0 0	0 0	0 0	0 0	0 0	0 0	0 0	0 0	0 0	0 0	0 0	0 0	0 0	0 0	0 0	0 0	0 0	0 0	0 0	0 0
SDR	803	GGCA	G		0 0	0 0	0 0	0 0	0 0	0 0	0 0	0 0	0 0	0 0	0 0	0 0	0 0	0 0	0 0	0 0	0 0	0 0	0 0	0 0	0 0	0 0	0 0	0 0	0 0	0 0	0 0	0 0	0 0	0 0	0 0	0 0	0 0	0 0	0 0	0 0	0 0	0 0	0 0	0 0	0 0	0 0	0 0	0 0	0 0
SDR	808	CTCGACTCTAAAAAGCAAGTTTCCAAAGAAGCATATGATTCTCACTATGAAACTTCAATTAGAAAAACAAGCTCTTAGGAA	ATAGGAGCAGAAGTAAGCAAGTTTTTAAGTTGAACAAAGGCTTCTTCACAATGTTCAGTCCATTCAAAAATATTATCCTTTGTTAG		0 0	0 0	0 0	0 0	0 0	0 0	0 0	0 0	0 0	0 0	0 0	0 0	0 0	0 0	0 0	0 0	0 0	0 0	0 0	0 0	0 0	0 0	0 0	0 0	0 0	0 0	0 0	0 0	0 0	0 0	0 0	0 0	0 0	0 0	0 0	0 0	0 0	0 0	0 0	0 0	0 0	0 0	0 0	0 0	0 0
SDR	808	CTCGACTCTAAAAAGCAAGTTTCCAAAGAAGCATATGATTCTCACTATGAAACTTCAATTAGAAAAACAAGCTCTTAG	ATCTCCTCCAAAATCCAAGCCATTTACAAACCTTGAATCAGTAAAAATTTTAATTGACAACACAGTAA		0 0	0 0	0 0	0 0	0 0	0 0	0 0	0 0	0 0	0 0	0 0	0 0	0 0	0 0	0 0	0 0	0 0	0 0	0 0	0 0	0 0	0 0	0 0	0 0	0 0	0 0	0 0	0 0	0 0	0 0	0 0	0 0	0 0	0 0	0 0	0 0	0 0	0 0	0 0	0 0	0 0	0 0	0 0	0 0	0 0
SDR	809	TCGACTCTAAAAAGCAAGTTTCCAAAGAAGCATATGATTCTCACTATGAAACTTCAATTAGAAAAACAAGCTCTTAGGA	CCTACCAAAACAGACAAGTTTCAAAAAACTCTTAATAAAAATCAAGTCAAGTGCTACACTTTGAAAACAAGCTTGCAGGTG		0 0	0 0	0 0	0 0	0 0	0 0	0 0	0 0	0 0	0 0	0 0	0 0	0 0	0 0	0 0	0 0	0 0	0 0	0 0	0 0	0 0	0 0	0 0	0 0	0 0	0 0	0 0	0 0	0 0	0 0	0 0	0 0	0 0	0 0	0 0	0 0	0 0	0 0	0 0	0 0	0 0	0 0	0 0	0 0	0 0
SDR	811	GACTCTAAAAAGCAAGTTTCCAAAGAAGCATATGATTCTCACTATGAAACTTCAATTAGAAAAACA	CCTATTTCTCATTTTAACACTCGATTTTAGACAACTAGAACGACTTCTATCAGAGAAAAAAAC		0 0	0 0	0 0	0 0	0 0	0 0	0 0	0 0	0 0	0 0	0 0	0 0	0 0	0 0	0 0	0 0	0 0	0 0	0 0	0 0	0 0	0 0	0 0	0 0	0 0	0 0	0 0	0 0	0 0	0 0	0 0	0 0	0 0	0 0	0 0	0 0	0 0	0 0	0 0	0 0	0 0	0 0	0 0	0 0	0 0
SDR	811	GACTCTAAAAAGCAAGTTTCCAAAGAAGCATATGATTCTCACTATGAAACTTCAATTAGAAAAACAAGCTCTTAG	CCTATTTCTCATTTTAACACTCGATTTTAGACAACTAGAACGACTTCTATCAGAGAAAAAAACAGCACTGGGTTTT		0 0	0 0	0 0	0 0	0 0	0 0	0 0	0 0	0 0	0 0	0 0	0 0	0 0	0 0	0 0	0 0	0 0	0 0	0 0	0 0	0 0	0 0	0 0	0 0	0 0	0 0	0 0	0 0	0 0	0 0	0 0	0 0	0 0	0 0	0 0	0 0	0 0	0 0	0 0	0 0	0 0	0 0	0 0	0 0	0 0
SDR	881	CTTAGGAAAAGGCTTTGCTTCCCACATAAAGAAAGGA	TAAACATGGCTGTACCTCGACAAAAAGGATG		0 0	0 0	0 0	0 0	0 0	0 0	0 0	0 0	0 0	0 0	0 0	0 0	0 0	0 0	0 0	0 0	0 0	0 0	0 0	0 0	0 0	0 0	0 0	0 0	0 0	0 0	0 0	0 0	0 0	0 0	0 0	0 0	0 0	0 0	0 0	0 0	0 0	0 0	0 0	0 0	0 0	0 0	0 0	0 0	0 0
SDR	886	GAAAAGGCTTTGCTTCCCACATAAAGAAAGGAT	AAAAGAGTTTGAAATTCTACAAATGAAAGAA		0 0	0 0	0 0	0 0	0 0	0 0	0 0	0 0	0 0	0 0	0 0	0 0	0 0	0 0	0 0	0 0	0 0	0 0	0 0	0 0	0 0	0 0	0 0	0 0	0 0	0 0	0 0	0 0	0 0	0 0	0 0	0 0	0 0	0 0	0 0	0 0	0 0	0 0	0 0	0 0	0 0	0 0	0 0	0 0	0 0
SDR	920	GTGAAGTCTATGATGCCTTAT	AGGAAGTATCTAGTTCAACAGA		0 0	0 0	0 0	0 0	0 0	0 0	0 0	0 0	0 0	0 0	0 0	0 0	0 0	0 0	0 0	0 0	0 0	0 0	0 0	0 0	0 0	0 0	0 0	0 0	0 0	0 0	0 0	0 0	0 0	0 0	0 0	0 0	0 0	0 0	0 0	0 0	0 0	0 0	0 0	0 0	0 0	0 0	0 0	0 0	0 0
SDR	941	A	C		0 0	0 0	0 0	0 0	0 0	0 0	0 0	0 0	0 0	0 0	0 0	0 0	0 0	0 0	0 0	0 0	0 0	0 0	0 0	0 0	0 0	0 0	0 0	0 0	0 0	0 0	0 0	0 0	0 0	0 0	0 0	0 0	0 0	0 0	0 0	0 0	0 0	0 0	0 0	0 0	0 0	0 0	0 0	0 0	0 0
SDR	944	ATGTAATTTATGCATGGT	TTGATCTCCCTGAATAGGC		0 0	0 0	0 0	0 0	0 0	0 0	0 0	0 0	0 0	0 0	0 0	0 0	0 0	0 0	0 0	0 0	0 0	0 0	0 0	0 0	0 0	0 0	0 0	0 0	0 0	0 0	0 0	0 0	0 0	0 0	0 0	0 0	0 0	0 0	0 0	0 0	0 0	0 0	0 0	0 0	0 0	0 0	0 0	0 0	0 0
SDR	945	TGTAATTTATGCATGG	AGGGAAATAGATTCAATTTGGTTT		0 0	0 0	0 0	0 0	0 0	0 0	0 0	0 0	0 0	0 0	0 0	0 0	0 0	0 0	0 0	0 0	0 0	0 0	0 0	0 0	0 0	0 0	0 0	0 0	0 0	0 0	0 0	0 0	0 0	0 0	0 0	0 0	0 0	0 0	0 0	0 0	0 0	0 0	0 0	0 0	0 0	0 0	0 0	0 0	0 0
SDR	953	A	C		0 0	0 0	0 0	0 0	0 0	0 0	0 0	0 0	0 0	0 0	0 0	0 0	0 0	0 0	0 0	0 0	0 0	0 0	0 0	0 0	0 0	0 0	0 0	0 0	0 0	0 0	0 0	0 0	0 0	0 0	0 0	0 0	0 0	0 0	0 0	0 0	0 0	0 0	0 0	0 0	0 0	0 0	0 0	0 0	0 0
SDR	955	GCATGG	TCAATTTGGTTT		0 0	0 0	0 0	0 0	0 0	0 0	0 0	0 0	0 0	0 0	0 0	0 0	0 0	0 0	0 0	0 0	0 0	0 0	0 0	0 0	0 0	0 0	0 0	0 0	0 0	0 0	0 0	0 0	0 0	0 0	0 0	0 0	0 0	0 0	0 0	0 0	0 0	0 0	0 0	0 0	0 0	0 0	0 0	0 0	0 0
SDR	956	CATGGT	AATAGGC		0 0	0 0	0 0	0 0	0 0	0 0	0 0	0 0	0 0	0 0	0 0	0 0	0 0	0 0	0 0	0 0	0 0	0 0	0 0	0 0	0 0	0 0	0 0	0 0	0 0	0 0	0 0	0 0	0 0	0 0	0 0	0 0	0 0	0 0	0 0	0 0	0 0	0 0	0 0	0 0	0 0	0 0	0 0	0 0	0 0
SDR	965	CAATGGCTTAAAT	TAATAGTACAG		0 0	0 0	0 0	0 0	0 0	0 0	0 0	0 0	0 0	0 0	0 0	0 0	0 0	0 0	0 0	0 0	0 0	0 0	0 0	0 0	0 0	0 0	0 0	0 0	0 0	0 0	0 0	0 0	0 0	0 0	0 0	0 0	0 0	0 0	0 0	0 0	0 0	0 0	0 0	0 0	0 0	0 0	0 0	0 0	0 0
SDR	969	GGCTTAAAT	CGACCC		0 0	0 0	0 0	0 0	0 0	0 0	0 0	0 0	0 0	0 0	0 0	0 0	0 0	0 0	0 0	0 0	0 0	0 0	0 0	0 0	0 0	0 0	0 0	0 0	0 0	0 0	0 0	0 0	0 0	0 0	0 0	0 0	0 0	0 0	0 0	0 0	0 0	0 0	0 0	0 0	0 0	0 0	0 0	0 0	0 0
SDR	980	CCAAGTCAACTAATTAGAAACTAACTAAACCAACTTGAAC	TCAAGTCAAACCTACTCAACAAACTCAATAAATATGTTAGAGT		0 0	0 0	0 0	0 0	0 0	0 0	0 0	0 0	0 0	0 0	0 0	0 0	0 0	0 0	0 0	0 0	0 0	0 0	0 0	0 0	0 0	0 0	0 0	0 0	0 0	0 0	0 0	0 0	0 0	0 0	0 0	0 0	0 0	0 0	0 0	0 0	0 0	0 0	9 0	0 0	0 0	0 0	0 0	0 0	0 0
SDR	1023	ACAATGGAGTTATA	GGTCAGGGTTCTAGT		0 0	0 0	0 0	0 0	0 0	0 0	0 0	0 0	0 0	0 0	0 0	0 0	0 0	0 0	0 0	0 0	0 0	0 0	0 0	0 0	0 0	0 0	0 0	0 0	0 0	0 0	0 0	0 0	0 0	0 0	0 0	0 0	0 0	0 0	0 0	0 0	0 0	0 0	9 0	0 0	0 0	0 0	0 0	0 0	0 0
SDR	1023	ACAATGGAGTTATA	TAAGGTAGTT		0 0	0 0	0 0	0 0	0 0	0 0	0 0	0 0	0 0	0 0	0 0	0 0	0 0	0 0	0 0	0 0	0 0	0 0	0 0	0 0	0 0	0 0	0 0	0 0	0 0	0 0	0 0	0 0	0 0	0 0	0 0	0 0	0 0	0 0	0 0	0 0	0 0	0 0	0 0	0 0	0 0	0 0	0 0	0 0	0 0
SDR	1024	CAATGGAGTT	AAGCTAAAA		0 0	0 0	0 0	0 0	0 0	0 0	0 0	0 0	0 0	0 0	0 0	0 0	0 0	0 0	0 0	0 0	0 0	0 0	0 0	0 0	0 0	0 0	0 0	0 0	0 0	0 0	0 0	0 0	0 0	0 0	0 0	0 0	0 0	0 0	0 0	0 0	0 0	0 0	0 0	0 0	0 0	0 0	0 0	0 0	0 0
SDR	1027	TGGAGTTAT	GGCAC		0 0	0 0	0 0	0 0	0 0	0 0	0 0	0 0	0 0	0 0	0 0	0 0	0 0	0 0	0 0	0 0	0 0	0 0	0 0	0 0	0 0	0 0	0 0	0 0	0 0	0 0	0 0	0 0	0 0	0 0	0 0	0 0	0 0	0 0	0 0	0 0	0 0	0 0	0 0	0 0	0 0	0 0	0 0	0 0	0 0
SDR	1028	G	C		0 0	0 0	0 0	0 0	0 0	0 0	0 0	0 0	0 0	0 0	0 0	0 0	0 0	0 0	0 0	0 0	0 0	0 0	0 0	0 0	0 0	0 0	0 0	0 0	0 0	0 0	0 0	0 0	0 0	0 0	0 0	0 0	0 0	0 0	0 0	0 0	0 0	0 0	0 9	0 0	0 0	0 0	0 0	0 0	0 0
SDR	1029	GAGTTATA	TAGTT		0 0	0 0	0 0	0 0	0 0	0 0	0 0	0 0	0 0	0 0	0 0	0 0	0 0	0 0	0 0	0 0	0 0	0 0	0 0	0 0	0 0	0 0	0 0	0 0	0 0	0 0	0 0	0 0	0 0	0 0	0 0	0 0	0 0	0 0	0 0	0 0	0 0	0 0	0 0	0 0	0 0	0 0	0 0	0 0	0 0
SDR	1041	ATTTCAGCAACTCCATGTTGTCTCTAATCTAAGAC	CTTTTTGAATTTGTTGTTACAAATGTAGCA		0 0	0 0	0 0	0 0	0 0	0 0	0 0	0 0	0 0	0 0	0 0	0 0	0 0	0 0	0 0	0 0	0 0	0 0	0 0	0 0	0 0	0 0	0 0	0 0	0 0	0 0	0 0	0 0	0 0	0 0	0 0	0 0	0 0	0 0	0 0	0 0	0 0	0 0	9 0	0 0	0 0	0 0	0 0	0 0	0 0
SDR	1077	ATTTTGGAATGGAA	CATTTTGGAAT		0 0	0 0	0 0	0 0	0 0	0 0	0 0	0 0	0 0	0 0	0 0	0 0	0 0	0 0	0 0	0 0	0 0	0 0	0 0	0 0	0 0	0 0	0 0	0 0	0 0	0 0	0 0	0 0	0 0	0 0	0 0	0 0	0 0	0 0	0 0	0 0	0 0	0 0	0 0	0 0	0 0	0 0	0 0	0 0	0 0
SDR	1093	GATAAGTGAGAATATATGTAACTAAGTGGATTTCAAGTTAAAAG	AATAATAATAATAATGGAACGAGATGTCCATTTCATGTTAAAA		0 0	0 0	0 0	0 0	0 0	0 0	0 0	0 0	0 0	0 0	0 0	0 0	0 0	0 0	0 0	0 0	0 0	0 0	0 0	0 0	0 0	0 0	0 0	0 0	0 0	0 0	0 0	0 0	0 0	0 0	0 0	0 0	0 0	0 0	0 0	0 0	0 0	0 0	0 0	0 0	0 0	0 0	0 0	0 0	0 0
SDR	1097	AGTGAGAATATATGTAACTAAGTGGATTTCAAGTTAAAAGTAGAAATAT	TAAGAATATTAAAGAGGGTATAAACTTCGTATTTGATTACCA		0 0	0 0	0 0	0 0	0 0	0 0	0 0	0 0	0 0	0 0	0 0	0 0	0 0	0 0	0 0	0 0	0 0	0 0	0 0	0 0	0 0	0 0	0 0	0 0	0 0	0 0	0 0	0 0	0 0	0 0	0 0	0 0	0 0	0 0	0 0	0 0	0 0	0 0	0 0	0 0	0 0	0 0	0 0	0 0	0 0
SDR	1106	A	G		0 0	0 0	0 0	0 0	0 0	0 0	0 0	0 0	0 0	0 0	0 0	0 0	0 0	0 0	0 0	0 0	0 0	0 0	0 0	0 0	0 0	0 0	0 0	0 0	0 0	0 0	0 0	0 0	0 0	0 0	0 0	0 0	0 0	0 0	0 0	0 0	0 0	0 0	0 0	0 0	0 0	0 0	0 0	0 0	0 0
SDR	1107	TATGTAACTAAGTGGATTTCAAGTTAAAAGTAGAAATATTTTATCATATTCCAACA	AAGGTAGAGAAACAATGCAACTTGGAAAACATATATAGGTTTTGCCCATTGCAAG		0 0	0 0	0 0	0 0	0 0	0 0	0 0	0 0	0 0	0 0	0 0	0 0	0 0	0 0	0 0	0 0	0 0	0 0	0 0	0 0	0 0	0 0	0 0	0 0	0 0	0 0	0 0	0 0	0 0	0 0	0 0	0 0	0 0	0 0	0 0	0 0	0 0	0 0	0 0	0 0	0 0	0 0	0 0	0 0	0 0
SDR	1167	CTAGACTCTCCAGTCACCCAACTTCATATT	ATTGACATAAAGCCTCACACCTTTTCATATA		0 0	0 0	0 0	0 0	0 0	0 0	0 0	0 0	0 0	0 0	0 0	0 0	0 0	0 0	0 0	0 0	0 0	0 0	0 0	0 0	0 0	0 0	0 0	0 0	0 0	0 0	0 0	0 0	0 0	0 0	0 0	0 0	0 0	0 0	0 0	0 0	0 0	0 0	0 0	0 0	0 0	0 0	0 0	0 0	0 0
SDR	1167	CTAGACTCTCCAGTCACCCAACTTCATATTGT	TTAGGCCCTCCTTCAGCACAACTTCCC		0 0	0 0	0 0	0 0	0 0	0 0	0 0	0 0	0 0	0 0	0 0	0 0	0 0	0 0	0 0	0 0	0 0	0 0	0 0	0 0	0 0	0 0	0 0	0 0	0 0	0 0	0 0	0 0	0 0	0 0	0 0	0 0	0 0	0 0	0 0	0 0	0 0	0 0	0 0	0 0	0 0	0 0	0 0	0 0	0 0
SDR	1172	CTCTCCAGTCACCCAACTTCATATTG	GACTCTCCAGTCCCGCAATCAGACAC		0 0	0 0	0 0	0 0	0 0	0 0	0 0	0 0	0 0	0 0	0 0	0 0	0 0	0 0	0 0	0 0	0 0	0 0	0 0	0 0	0 0	0 0	0 0	0 0	0 0	0 0	0 0	0 0	0 0	0 0	0 0	0 0	0 0	0 0	0 0	0 0	0 0	0 0	0 0	0 0	0 0	0 0	0 0	0 0	0 0
SDR	1177	CAGTCACCCAACTTCATATT	AAGCCTCACACCTTTTCATATA		0 0	0 0	0 0	0 0	0 0	0 0	0 0	0 0	0 0	0 0	0 0	0 0	0 0	0 0	0 0	0 0	0 0	0 0	0 0	0 0	0 0	0 0	0 0	0 0	0 0	0 0	0 0	0 0	0 0	0 0	0 0	0 0	0 0	0 0	0 0	0 0	0 0	0 0	0 0	0 0	0 0	0 0	0 0	0 0	0 0
SDR	1178	AGTCACCCAACTTCATATTGT	TTCAGCACAACTTCCC		0 0	0 0	0 0	0 0	0 0	0 0	0 0	0 0	0 0	0 0	0 0	0 0	0 0	0 0	0 0	0 0	0 0	0 0	0 0	0 0	0 0	0 0	0 0	0 0	0 0	0 0	0 0	0 0	0 0	0 0	0 0	0 0	0 0	0 0	0 0	0 0	0 0	0 0	0 0	0 0	0 0	0 0	0 0	0 0	0 0
SDR	1182	ACCCAACTTCATATTG	CCGCAATCAGACAC		0 0	0 0	0 0	0 0	0 0	0 0	0 0	0 0	0 0	0 0	0 0	0 0	0 0	0 0	0 0	0 0	0 0	0 0	0 0	0 0	0 0	0 0	0 0	0 0	0 0	0 0	0 0	0 0	0 0	0 0	0 0	0 0	0 0	0 0	0 0	0 0	0 0	0 0	0 0	0 0	0 0	0 0	0 0	0 0	0 0
SDR	1199	G	T		0 0	0 0	0 0	0 0	0 0	0 0	0 0	0 0	0 0	0 0	0 0	0 0	0 0	0 0	0 0	0 0	0 0	0 0	0 0	0 0	0 0	0 0	0 0	0 0	0 0	0 0	0 0	0 0	0 0	0 0	0 0	0 0	0 0	0 0	0 0	0 0	0 0	0 0	0 0	0 0	0 0	0 0	0 0	0 0	0 0
SDR	1203	TGAAT	ATCAA		0 0	0 0	0 0	0 0	0 0	0 0	0 0	0 0	0 0	0 0	0 0	0 0	0 0	0 0	0 0	0 0	0 0	0 0	0 0	0 0	0 0	0 0	0 0	0 0	0 0	0 0	0 0	0 0	0 0	0 0	0 0	0 0	0 0	0 0	0 0	0 0	0 0	0 0	0 0	0 0	0 0	0 0	0 0	0 0	0 0
SDR	1203	TGAAT	GAA		0 0	0 0	0 0	0 0	0 0	0 0	0 0	0 0	0 0	0 0	0 0	0 0	0 0	0 0	0 0	0 0	0 0	0 0	0 0	0 0	0 0	0 0	0 0	0 0	0 0	0 0	0 0	0 0	0 0	0 0	0 0	0 0	0 0	0 0	0 0	0 0	0 0	0 0	0 0	0 0	0 0	0 0	0 0	0 0	0 0
SDR	1205	AAT	CCC		0 0	0 0	0 0	0 0	0 0	0 0	0 0	0 0	0 0	0 0	0 0	0 0	0 0	0 0	0 0	0 0	0 0	0 0	0 0	0 0	0 0	0 0	0 0	0 0	0 0	0 0	0 0	0 0	0 0	0 0	0 0	0 0	0 0	0 0	0 0	0 0	0 0	0 0	0 0	0 0	0 0	0 0	0 0	0 0	0 0
SDR	1212	TTAAGTGGTACCTT	AGACGATAGTCTTGC		0 0	0 0	0 0	0 0	0 0	0 0	0 0	0 0	0 0	0 0	0 0	0 0	0 0	0 0	0 0	0 0	0 0	0 0	0 0	0 0	0 0	0 0	0 0	0 0	0 0	0 0	0 0	0 0	0 0	0 0	0 0	0 0	0 0	0 0	0 0	0 0	0 0	0 0	0 0	0 0	0 0	0 0	0 0	0 0	0 0
SDR	1231	CA	GCT		0 0	0 0	0 0	0 0	0 0	0 0	0 0	0 0	0 0	0 0	0 0	0 0	0 0	0 0	0 0	0 0	0 0	0 0	0 0	0 0	0 0	0 0	0 0	0 0	0 0	0 0	0 0	0 0	0 0	0 0	0 0	0 0	0 0	0 0	0 0	0 0	0 0	0 0	0 0	0 0	0 0	0 0	0 0	0 0	0 0
SDR	1232	A	G		0 0	0 0	0 0	0 0	0 0	0 0	0 0	0 0	0 0	0 0	0 0	0 0	0 0	0 0	0 0	0 0	0 0	0 0	0 0	0 0	0 0	0 0	0 0	0 0	0 0	0 0	0 0	0 0	0 0	0 0	0 0	0 0	0 0	0 0	0 0	0 0	0 0	0 0	0 0	0 0	0 0	0 0	0 0	0 0	0 0
SDR	1233	TCAG	ACACTT		0 0	0 0	0 0	0 0	0 0	0 0	0 0	0 0	0 0	0 0	0 0	0 0	0 0	0 0	0 0	0 0	0 0	0 0	0 0	0 0	0 0	0 0	0 0	0 0	0 0	0 0	0 0	0 0	0 0	0 0	0 0	0 0	0 0	0 0	0 0	0 0	0 0	0 0	0 0	0 0	0 0	0 0	0 0	0 0	0 0
SDR	1247	A	T		0 0	0 0	0 0	0 0	0 0	0 0	0 0	0 0	0 0	0 0	0 0	0 0	0 0	0 0	0 0	0 0	0 0	0 0	0 0	0 0	0 0	0 0	0 0	0 0	0 0	0 0	0 0	0 0	0 0	0 0	0 0	0 0	0 0	0 0	0 0	0 0	0 0	0 0	0 0	0 0	0 0	0 0	0 0	0 0	0 0
SDR	1252	TGCTTCCATAACTACGATGA	GGAATCCCTCGGGACGCGGT		0 0	0 0	0 0	0 0	0 0	0 0	0 0	0 0	0 0	0 0	0 0	0 0	0 0	0 0	0 0	0 0	0 0	0 0	0 0	0 0	0 0	0 0	0 0	0 0	0 0	0 0	0 0	0 0	0 0	0 0	0 0	0 0	0 0	0 0	0 0	0 0	0 0	0 0	0 0	0 0	0 0	0 0	0 0	0 0	0 0
SDR	1281	GAC	CGG		0 0	0 0	0 0	0 0	0 0	0 0	0 0	0 0	0 0	0 0	0 0	0 0	0 0	0 0	0 0	0 0	0 0	0 0	0 0	0 0	0 0	0 0	0 0	0 0	0 0	0 0	0 0	0 0	0 0	0 0	0 0	0 0	0 0	0 0	0 0	0 0	0 0	0 0	0 0	0 0	0 0	0 0	0 0	0 0	0 0
SDR	1290	ATCTGC	CCTATGA		0 0	0 0	0 0	0 0	0 0	0 0	0 0	0 0	0 0	0 0	0 0	0 0	0 0	0 0	0 0	0 0	0 0	0 0	0 0	0 0	0 0	0 0	0 0	0 0	0 0	0 0	0 0	0 0	0 0	0 0	0 0	0 0	0 0	0 0	0 0	0 0	0 0	0 0	0 0	0 0	0 0	0 0	0 0	0 0	0 0
SDR	1334	CTCCAAATTAAGTG	GCCATAGGAGCGCAGAA		0 0	0 0	0 0	0 0	0 0	0 0	0 0	0 0	0 0	0 0	0 0	0 0	0 0	0 0	0 0	0 0	0 0	0 0	0 0	0 0	0 0	0 0	0 0	0 0	0 0	0 0	0 0	0 0	0 0	0 0	0 0	0 0	0 0	0 0	0 0	0 0	0 0	0 0	0 0	0 0	0 0	0 0	0 0	0 0	0 0
SDR	1353	TCTG	GCTT		0 0	0 0	0 0	0 0	0 0	0 0	0 0	0 0	0 0	0 0	0 0	0 0	0 0	0 0	0 0	0 0	0 0	0 0	0 0	0 0	0 0	0 0	0 0	0 1	0 1	0 1	0 0	0 0	0 0	0 0	0 0	0 0	0 0	0 0	0 0	0 0	0 0	0 0	0 0	0 0	0 0	0 0	0 0	0 0	0 0
SDR	1358	CACAG	GAAT		0 0	0 0	0 0	0 0	0 0	0 0	0 0	0 0	0 0	0 0	0 0	0 0	0 0	0 0	0 0	0 0	0 0	0 0	0 0	0 0	0 0	0 0	0 0	1 0	1 0	1 0	0 0	0 0	0 0	0 0	0 0	0 0	0 0	0 0	0 0	0 0	0 0	0 0	0 0	0 0	0 0	0 0	0 0	0 0	0 0
SDR	1384	TATCTCGAAGCAGCCAG	CGATCGCGAACAAGCGAT		0 0	0 0	0 0	0 0	0 0	0 0	0 0	0 0	0 0	0 0	0 0	0 0	0 0	0 0	0 0	0 0	0 0	0 0	0 0	0 0	0 0	0 0	0 0	0 0	0 0	0 0	0 0	0 0	0 0	0 0	0 0	0 0	0 0	0 0	0 0	0 0	0 0	0 0	0 0	0 0	0 0	0 0	0 0	0 0	0 0
SDR	1384	TATCTCGAAGCAGC	GCGCACGACGTCAG		0 0	0 0	0 0	0 0	0 0	0 0	0 0	0 0	0 0	0 0	0 0	0 0	0 0	0 0	0 0	0 0	0 0	0 0	0 0	0 0	0 0	0 0	0 0	0 0	0 0	0 0	0 0	0 0	0 0	0 0	0 0	0 0	0 0	0 0	0 0	0 0	0 0	0 0	0 0	0 0	0 0	0 0	0 0	0 0	0 0
SDR	1403	C	A		0 0	0 0	0 0	0 0	0 0	0 0	0 0	0 0	0 0	0 0	0 0	0 0	0 0	0 0	0 0	0 0	0 0	0 0	0 0	0 0	0 0	0 0	0 0	0 0	0 0	0 0	0 0	0 0	0 0	0 0	0 0	0 0	0 0	0 0	0 0	0 0	0 0	0 0	0 0	0 0	0 0	0 0	0 0	0 0	0 0
SDR	1407	T	A		0 0	0 0	0 0	0 0	0 0	0 0	0 0	0 0	0 0	0 0	0 0	0 0	0 0	0 0	0 0	0 0	0 0	0 0	0 0	0 0	0 0	0 0	0 0	0 0	0 0	0 0	0 0	0 0	0 0	0 0	0 0	0 0	0 0	0 0	0 0	0 0	0 0	0 0	0 0	0 0	0 0	0 0	0 0	0 0	0 0
SDR	1435	CTGAAGTAGGCTCAACAT	AAAGGAAGCCAAAATG		0 0	0 0	0 0	0 0	0 0	0 0	0 0	0 0	0 0	0 0	0 0	0 0	0 0	0 0	0 0	0 0	0 0	0 0	0 0	0 0	0 0	0 0	0 0	0 0	1 0	1 0	0 0	0 0	0 0	0 0	0 0	0 0	0 0	0 0	0 0	0 0	0 0	0 0	0 0	0 0	0 0	0 0	0 0	0 0	0 0
SDR	1457	G	T		0 0	0 0	0 0	0 0	0 0	0 0	0 0	0 0	0 0	0 0	0 0	0 0	0 0	0 0	0 0	0 0	0 0	0 0	0 0	0 0	0 0	0 0	0 0	1 0	1 0	1 0	0 0	0 0	0 0	0 0	0 0	0 0	0 0	0 0	0 0	0 0	0 0	0 0	0 0	0 0	0 0	0 0	0 0	0 0	0 0
SDR	1462	CATATCTGAAGTCAAGAACT	TGAATTATTTAGCCACATAG		0 0	0 0	0 0	0 0	0 0	0 0	0 0	0 0	0 0	0 0	0 0	0 0	0 0	0 0	0 0	0 0	0 0	0 0	0 0	0 0	0 0	0 0	0 0	1 0	1 0	1 0	0 0	0 0	0 0	0 0	0 0	0 0	0 0	0 0	0 0	0 0	0 0	0 0	0 0	0 0	0 0	0 0	0 0	0 0	0 0
SDR	1462	CATATCTGAAGT	TTTAGGAAAGC		0 0	0 0	0 0	0 0	0 0	0 0	0 0	0 0	0 0	0 0	0 0	0 0	0 0	0 0	0 0	0 0	0 0	0 0	0 0	0 0	0 0	0 0	0 0	0 0	0 0	0 0	0 0	0 0	0 0	0 0	0 0	0 0	0 0	0 0	0 0	0 0	0 0	0 0	0 0	0 0	0 0	0 0	0 0	0 0	0 0
SDR	1479	A	T		0 0	0 0	0 0	0 0	0 0	0 0	0 0	0 0	0 0	0 0	0 0	0 0	0 0	0 0	0 0	0 0	0 0	0 0	0 0	0 0	0 0	0 0	0 0	1 0	1 0	1 0	0 0	0 0	0 0	0 0	0 0	0 0	0 0	0 0	0 0	0 0	0 0	0 0	0 0	0 0	0 0	0 0	0 1	0 0	0 0
SDR	1480	CT	AG		0 0	0 0	0 0	0 0	0 0	0 0	0 0	0 0	0 0	0 0	0 0	0 0	0 0	0 0	0 0	0 0	0 0	0 0	0 0	0 0	0 0	0 0	0 0	1 0	1 0	1 0	0 0	0 0	0 0	0 0	0 0	0 0	0 0	0 0	0 0	0 0	0 0	0 0	0 0	0 0	0 0	0 0	0 0	0 0	0 0
SDR	1485	AGCCAAAGTGACAACATGATAGTTTTTATTTTGACACGAATGCTGTAGCAAGCTTA	GATCCAAATCATATGGGATGTCACCACGAACAAAATTAAGCTCAGAAGAT		0 0	0 0	0 0	0 0	0 0	0 0	0 0	0 0	0 0	0 0	0 0	0 0	0 0	0 0	0 0	0 0	0 0	0 0	0 0	0 0	0 0	0 0	0 0	0 0	0 0	0 0	0 0	0 0	0 0	0 0	0 0	0 0	0 0	0 0	0 0	0 0	0 0	0 0	0 0	0 0	0 0	0 0	0 0	0 0	0 0
SDR	1487	CCAAAGTGACAACATGATAGTTTTTATTTTGACACGAATGCTGTAGCAAGCT	AAAGTGACAAATGATGTTTTTGAAAATGGACGTGTCACATACCGCAGATACTAGCATAA		0 0	0 0	0 0	0 0	0 0	0 0	0 0	0 0	0 0	0 0	0 0	0 0	0 0	0 0	0 0	0 0	0 0	0 0	0 0	0 0	0 0	0 0	0 0	0 0	0 0	0 0	0 0	0 0	0 0	0 0	0 0	0 0	0 0	0 0	0 0	0 0	0 0	0 0	0 0	0 0	0 0	0 0	0 0	0 0	0 0
SDR	1487	CCAAAGTGACAACATGATAGTTTTTATTTTGACACGAATGCTGTAGCAAGC	AAATGCCTAAAATTACAACTTGTCACAGCTAATTATGTAAGCAAG		0 0	0 0	0 0	0 0	0 0	0 0	0 0	0 0	0 0	0 0	0 0	0 0	0 0	0 0	0 0	0 0	0 0	0 0	0 0	0 0	0 0	0 0	0 0	1 0	1 0	1 0	0 0	0 0	0 0	0 0	0 0	0 0	0 0	0 0	0 0	0 0	0 0	0 0	0 0	0 0	0 0	0 0	0 0	0 0	0 0
SDR	1542	CAGC	TAGA		0 0	0 0	0 0	0 0	0 0	0 0	0 0	0 0	0 0	0 0	0 0	0 0	0 0	0 0	0 0	0 0	0 0	0 0	0 0	0 0	0 0	0 0	0 0	1 0	1 0	1 0	0 0	0 0	0 0	0 0	0 0	0 0	0 0	0 0	0 0	0 0	0 0	0 0	0 0	0 0	0 0	0 0	0 0	0 0	0 0
SDR	1546	C	T		0 0	0 0	0 0	0 0	0 0	0 0	0 0	0 0	0 0	0 0	0 0	0 0	0 0	0 0	0 0	0 0	0 0	0 0	0 0	0 0	0 0	0 0	0 0	0 1	0 1	0 1	0 0	0 0	0 0	0 0	0 0	0 0	0 0	0 0	0 0	0 0	0 0	0 0	0 0	0 0	0 0	0 0	0 0	0 0	0 0
SDR	1548	C	G		0 0	0 0	0 0	0 0	0 0	0 0	0 0	0 0	0 0	0 0	0 0	0 0	0 0	0 0	0 0	0 0	0 0	0 0	0 0	0 0	0 0	0 0	0 0	0 1	0 1	0 1	0 0	0 0	0 0	0 0	0 0	0 0	0 0	0 0	0 0	0 0	0 0	0 0	0 0	0 0	0 0	0 0	0 0	0 0	0 0
SDR	1550	TC	AG		0 0	0 0	0 0	0 0	0 0	0 0	0 0	0 0	0 0	0 0	0 0	0 0	0 0	0 0	0 0	0 0	0 0	0 0	0 0	0 0	0 0	0 0	0 0	1 0	1 0	1 0	0 0	0 0	0 0	0 0	0 0	0 0	0 0	0 0	0 0	0 0	0 0	0 0	0 0	0 0	0 0	0 0	0 0	0 0	0 0
SDR	1556	GCATGCCATAATTTTGTTTTGAACATAACCCTTTGCTACTTTTATAT	TGGCTCCTGAACACTGGTGCTTCACCCAATATCACCTCTAATCTCTCAA		0 0	0 0	0 0	0 0	0 0	0 0	0 0	0 0	0 0	0 0	0 0	0 0	0 0	0 0	0 0	0 0	0 0	0 0	0 0	0 0	0 0	0 0	0 0	1 0	1 0	1 0	0 0	0 0	0 0	0 0	0 0	0 0	0 0	0 0	0 0	0 0	0 0	0 0	0 0	0 0	0 0	0 0	0 0	0 0	0 0
SDR	1557	CATGCCATAATTTTGTTTTGAACATAACCCTTTGCTACTTTTA	ATTCGACTAATATGAAGTTTCGGAACCCTAAGTACTTGTC		0 0	0 0	0 0	0 0	0 0	0 0	0 0	0 0	0 0	0 0	0 0	0 0	0 0	0 0	0 0	0 0	0 0	0 0	0 0	0 0	0 0	0 0	0 0	0 0	0 0	0 0	0 0	0 0	0 0	0 0	0 0	0 0	0 0	0 0	0 0	0 0	0 0	0 0	0 0	0 0	0 0	0 0	0 0	0 0	0 0
SDR	1607	ATTGCCATCAACTGTACAATATATGTGCACAAGATATAGTGTAATTGTACAGTGAGTCATTTATGTTTGCACATATGCAT	GATCTTCCAACAACTCTTAGATAAACGTACAAGATATAGTTTACGGATGCGCAGTCATGATCCTGGAATGAATGATTTACA		0 0	0 0	0 0	0 0	0 0	0 0	0 0	0 0	0 0	0 0	0 0	0 0	0 0	0 0	0 0	0 0	0 0	0 0	0 0	0 0	0 0	0 0	0 0	0 0	0 0	0 0	0 0	0 0	0 0	0 0	0 0	0 0	0 0	0 0	0 0	0 0	0 0	0 0	0 0	0 0	0 0	0 0	0 0	0 0	0 0
SDR	1628	TATGTGCACAA	GATCAGAG		0 0	0 0	0 0	0 0	0 0	0 0	0 0	0 0	0 0	0 0	0 0	0 0	0 0	0 0	0 0	0 0	0 0	0 0	0 0	0 0	0 0	0 0	0 0	0 0	0 0	0 0	0 0	0 0	0 0	0 0	0 0	0 0	0 0	0 0	0 0	0 0	0 0	0 0	0 0	0 0	0 0	0 0	0 0	0 0	0 0
SDR	1644	AGTGTAATTGTACAGTGAGTCATTTATGTTTGCACATATGCATTGAGATATAATTAGTTGTATCATA	CTGTTACTTGAATCAATAAGCTGCCAAACATGACAGGGACAATCAAATCAGACAGAAGCTC		0 0	0 0	0 0	0 0	0 0	0 0	0 0	0 0	0 0	0 0	0 0	0 0	0 0	0 0	0 0	0 0	0 0	0 0	0 0	0 0	0 0	0 0	0 0	0 0	0 0	0 0	0 0	0 0	0 0	0 0	0 0	0 0	0 0	0 0	0 0	0 0	0 0	0 0	0 0	0 0	0 0	0 0	0 0	0 0	0 0
SDR	1703	G	C		0 0	0 0	0 0	0 0	0 0	0 0	0 0	0 0	0 0	0 0	0 0	0 0	0 0	0 0	0 0	0 0	0 0	0 0	0 0	0 0	0 0	0 0	0 0	0 0	0 0	0 0	0 0	0 0	0 0	0 0	0 0	0 0	0 0	0 0	0 0	0 0	0 0	0 0	0 0	0 0	0 0	0 0	0 0	0 0	0 0
SDR	1703	G	T		0 0	0 0	0 0	0 0	0 0	0 0	0 0	0 0	0 0	0 0	0 0	0 0	0 0	0 0	0 0	0 0	0 0	0 0	0 0	0 0	0 0	0 0	0 0	0 0	0 0	0 0	0 0	0 0	0 0	0 0	0 0	0 0	0 0	0 0	0 0	0 0	0 0	0 0	0 0	0 0	0 0	0 0	0 0	0 0	0 0
SDR	1704	TATCATAATCAAACTAAACACTTGCCACTACAACAGCAAAGTAGCTT	AAGCTCATCACACACAATATAGTAACCTAAACAAAGCAGCTC		0 0	0 0	0 0	0 0	0 0	0 0	0 0	0 0	0 0	0 0	0 0	0 0	0 0	0 0	0 0	0 0	0 0	0 0	0 0	0 0	0 0	0 0	0 0	0 0	0 0	0 0	0 0	0 0	0 0	0 0	0 0	0 0	0 0	0 0	0 0	0 0	0 0	0 0	0 0	0 0	0 0	0 0	0 0	0 0	0 0
SDR	1705	ATCATAATCAAACTAAACACTTGCCACTACAACAGCAAAGTAGC	TCATACAAACAAAACTGATCCAAGCACAAGATG		0 0	0 0	0 0	0 0	0 0	0 0	0 0	0 0	0 0	0 0	0 0	0 0	0 0	0 0	0 0	0 0	0 0	0 0	0 0	0 0	0 0	0 0	0 0	0 0	0 0	0 0	0 0	0 0	0 0	0 0	0 0	0 0	0 0	0 0	0 0	0 0	0 0	0 0	0 0	0 0	0 0	0 0	0 0	0 0	0 0
SDR	1705	ATCATAATCAAACTAAACACTTGCCACTACAACAGCAAAGTAGC	TTTTTAATGAGCCAAACCGAGTTCACATACTAGCCAATCTCAAAGTGGT		0 0	0 0	0 0	0 0	0 0	0 0	0 0	0 0	0 0	0 0	0 0	0 0	0 0	0 0	0 0	0 0	0 0	0 0	0 0	0 0	0 0	0 0	0 0	0 0	0 0	0 0	0 0	0 0	0 0	0 0	0 0	0 0	0 0	0 0	0 0	0 0	0 0	0 0	0 0	0 0	0 0	0 0	0 0	0 0	0 0
SDR	1752	CCATTAACATAAGATAATTATCACTTTTTTTTTATTCTCATGC	TCAGCACAATGATTTGAATTTGACTTTCTTCCTTTGCTTATGA		0 0	0 0	0 0	0 0	0 0	0 0	0 0	0 0	0 0	0 0	0 0	0 0	0 0	0 0	0 0	0 0	0 0	0 0	0 0	0 0	0 0	0 0	0 0	0 0	0 0	0 0	0 0	0 0	0 0	0 0	0 0	0 0	0 0	0 0	0 0	0 0	0 0	0 0	0 0	0 0	0 0	0 0	0 0	0 0	0 0
SDR	1753	CATTAACATAAGATAATTATCACTTTTTTTTTATTCTCATGCT	TAGAATAAATTAAAATGTACATTAAAAAATAATATATATATGCTTGCA		0 0	0 0	0 0	0 0	0 0	0 0	0 0	0 0	0 0	0 0	0 0	0 0	0 0	0 0	0 0	0 0	0 0	0 0	0 0	0 0	0 0	0 0	0 0	0 0	0 0	0 0	0 0	0 0	0 0	0 0	0 0	0 0	0 0	0 0	0 0	0 0	0 0	0 0	0 0	0 0	0 0	0 0	0 0	0 0	0 0
SDR	1778	T	A		0 0	0 0	0 0	0 0	0 0	0 0	0 0	0 0	0 0	0 0	0 0	0 0	0 0	0 0	0 0	0 0	0 0	0 0	0 0	0 0	0 0	0 0	0 0	0 0	0 0	0 0	0 0	0 0	0 0	0 0	0 0	0 0	0 0	0 0	0 0	0 0	0 0	0 0	0 0	0 0	0 0	0 0	0 0	0 0	0 0
SDR	1779	TTTTTTATTCTCATGCTGGTAAATTTCTCTA	ATATATATATGCTTGCAGGTAATCAAGTTTCTTTG		0 0	0 0	0 0	0 0	0 0	0 0	0 0	0 0	0 0	0 0	0 0	0 0	0 0	0 0	0 0	0 0	0 0	0 0	0 0	0 0	0 0	0 0	0 0	0 0	0 0	0 0	0 0	0 0	0 0	0 0	0 0	0 0	0 0	0 0	0 0	0 0	0 0	0 0	0 0	0 0	0 0	0 0	0 0	0 0	0 0
SDR	1812	GCTTCCACTGAGAAACAATAAAA	TTTAATCTATTGACTAAAAATGAAGT		0 0	0 0	0 0	0 0	0 0	0 0	0 0	0 0	0 0	0 0	0 0	0 0	0 0	0 0	0 0	0 0	0 0	0 0	0 0	0 0	0 0	0 0	0 0	0 0	0 0	0 0	0 0	0 0	0 0	0 0	0 0	0 0	0 0	0 0	0 0	0 0	0 0	0 0	0 0	0 0	0 0	0 0	0 0	0 0	0 0
SDR	1840	TAAGTACAG	ACTGTTTA		0 0	0 0	0 0	0 0	0 0	0 0	0 0	0 0	0 0	0 0	0 0	0 0	0 0	0 0	0 0	0 0	0 0	0 0	0 0	0 0	0 0	0 0	0 0	0 0	0 0	0 0	0 0	0 0	0 0	0 0	0 0	0 0	0 0	0 0	0 0	0 0	0 0	0 0	0 0	0 0	0 0	0 0	0 0	0 0	0 0
SDR	1849	A	C		0 0	0 0	0 0	0 0	0 0	0 0	0 0	0 0	0 0	0 0	0 0	0 0	0 0	0 0	0 0	0 0	0 0	0 0	0 0	0 0	0 0	0 0	0 0	0 0	0 0	0 0	0 0	0 0	0 0	0 0	0 0	0 0	0 0	0 0	0 0	0 0	0 0	0 0	0 0	0 0	0 0	0 0	0 0	0 0	0 0
SDR	1854	A	T		0 0	0 0	0 0	0 0	0 0	0 0	0 0	0 0	0 0	0 0	0 0	0 0	0 0	0 0	0 0	0 0	0 0	0 0	0 0	0 0	0 0	0 0	0 0	0 0	0 0	0 0	0 0	0 0	0 0	0 0	0 0	0 0	0 0	0 0	0 0	0 0	0 0	0 0	0 0	0 0	0 0	0 0	0 0	0 0	0 0
SDR	1859	GGAAGGGG	CGCCTGCCA		0 0	0 0	0 1	0 0	0 0	0 0	0 0	0 0	0 0	0 0	0 0	0 0	0 0	0 0	0 0	0 0	0 0	0 0	0 0	0 0	0 0	0 0	0 0	0 0	0 0	0 0	0 0	0 0	0 0	0 0	0 0	0 0	0 0	0 0	0 0	0 0	0 0	0 0	0 0	0 0	0 0	0 0	0 0	0 0	0 0
SDR	1871	ACTTTGCCAGCTAAATTGTTTGAACCAT	CCGCTGTGCTGATTAGATTCCAGCAAG		0 0	0 0	0 0	0 0	0 0	0 0	0 0	0 0	0 0	0 0	0 0	0 0	0 0	0 0	0 0	0 0	0 0	0 0	0 0	0 0	0 0	0 0	0 0	0 0	0 0	0 0	0 0	0 0	0 0	0 0	0 0	0 0	0 0	0 0	0 0	0 0	0 0	0 0	0 0	0 0	0 0	0 0	0 0	0 0	0 0
SDR	1903	AAATGACACCCAACAAAGTTCTTTCAAGATTTTCAGGGAA	CTAGAACCTCAACAATGTGCTCCAACATTTTTATCAGGGGGAATT		0 0	0 0	0 0	0 0	0 0	0 0	0 0	0 0	0 0	0 0	0 0	0 0	0 0	0 0	0 0	0 0	0 0	0 0	0 0	0 0	0 0	0 0	0 0	0 0	0 0	0 0	0 0	0 0	0 0	0 0	0 0	0 0	0 0	0 0	0 0	0 0	0 0	0 0	0 0	0 0	0 0	0 0	0 0	0 0	0 0
SDR	1903	AAATGACACCCAACAAAGTTCTTTCAAGATTTTCAGGGAAGGG	GATAATGACCGAAATCCGTCAGTCCCAGCGAACGC		0 0	0 0	0 0	0 0	0 0	0 0	0 0	0 0	0 0	0 0	0 0	0 0	0 0	0 0	0 0	0 0	0 0	0 0	0 0	0 0	0 0	0 0	0 0	0 0	0 0	0 0	0 0	0 0	0 0	0 0	0 0	0 0	0 0	0 0	0 0	0 0	0 0	0 0	0 0	0 0	0 0	0 0	0 0	0 0	0 0
SDR	1929	A	G		0 0	0 0	0 0	0 0	0 0	0 0	0 0	0 0	0 0	0 0	0 0	0 0	0 0	0 0	0 0	0 0	0 0	0 0	0 0	0 0	0 0	0 0	0 0	0 0	0 0	0 0	0 0	0 0	0 0	0 0	0 0	0 0	0 0	0 0	0 0	0 0	0 0	0 0	0 0	0 0	0 0	0 0	0 0	0 0	1 0
SDR	1930	GATTTTCAGGGAAGGGAA	CATTTTTATCAGGGGGAATTGGGAG		0 0	0 0	0 0	0 0	0 0	0 0	0 0	0 0	0 0	0 0	0 0	0 0	0 0	0 0	0 0	0 0	0 0	0 0	0 0	0 0	0 0	0 0	0 0	0 0	0 0	0 0	0 0	0 0	0 0	0 0	0 0	0 0	0 0	0 0	0 0	0 0	0 0	0 0	0 0	0 0	0 0	0 0	0 0	0 0	0 0
SDR	1967	AATTTATACTTGAAGAAATACCAGAA	TCTTTAAACTCTCTTGGAGAAGGAGAGAG		0 0	0 0	0 0	0 0	0 0	0 0	0 0	0 0	0 0	0 0	0 0	0 0	0 0	0 0	0 0	0 0	0 0	0 0	0 0	0 0	0 0	0 0	0 0	0 0	0 0	0 0	0 0	0 0	0 0	0 0	0 0	0 0	0 0	0 0	0 0	0 0	0 0	0 0	0 0	0 0	0 0	0 0	0 0	0 0	0 0
SDR	1994	T	A		0 0	0 0	0 0	0 0	0 0	0 0	0 0	0 0	0 0	0 0	0 0	0 0	0 0	0 1	0 0	0 0	0 0	0 0	0 0	0 0	0 0	0 0	0 0	0 0	0 0	0 0	0 0	0 0	0 0	0 0	0 0	0 0	0 0	0 0	0 0	0 0	0 0	0 0	0 0	0 0	0 0	0 0	0 0	0 0	0 0
SDR	1995	T	C		0 0	0 0	0 0	0 0	0 0	0 0	0 0	0 0	0 0	0 0	0 0	0 0	0 0	0 1	0 0	0 0	0 0	0 0	0 0	0 0	0 0	0 0	0 0	0 0	0 0	0 0	0 0	0 0	0 0	0 0	0 0	0 0	0 0	0 0	0 0	0 0	0 0	0 0	0 0	0 0	0 0	0 0	0 0	0 0	0 0
SDR	1998	G	A		0 0	0 0	0 0	0 0	0 0	0 0	0 0	0 0	0 0	0 0	0 0	0 0	0 0	0 1	0 0	0 0	0 0	0 0	0 0	0 0	0 0	0 0	0 0	0 0	0 0	0 0	0 0	0 0	0 0	0 0	0 0	0 0	0 0	0 0	0 0	0 0	0 0	0 0	0 0	0 0	0 0	0 0	0 0	0 0	0 0
SDR	2013	TAT	AATG		0 0	0 0	0 0	0 0	0 0	0 0	0 0	0 0	0 0	0 0	0 0	0 0	0 0	0 0	0 0	0 0	0 0	0 0	0 0	0 0	0 0	0 0	0 0	0 0	0 0	0 0	0 0	0 0	0 0	0 0	0 0	0 0	0 0	0 0	0 0	0 0	0 0	0 0	0 0	0 0	0 0	0 0	0 0	0 0	0 0
SDR	2022	GTACAG	CA		0 0	0 0	0 0	0 0	0 0	0 0	0 0	0 0	0 0	0 0	0 0	0 0	0 0	0 0	0 0	0 0	0 0	0 0	0 0	0 0	0 0	0 0	0 0	0 0	0 0	0 0	0 0	0 0	0 0	0 0	0 0	0 0	0 0	0 0	0 0	0 0	0 0	0 0	0 0	0 0	0 0	0 0	0 0	0 0	0 0
SDR	2032	ATGGGGGTATCTGCAGA	GTTGAGGTTCTCGT		0 0	0 0	0 0	0 0	0 0	0 0	0 0	0 0	0 0	0 0	0 0	0 0	0 0	0 0	0 0	0 0	0 0	0 0	0 0	0 0	0 0	0 0	0 0	0 0	0 0	0 0	0 0	0 0	0 0	0 0	0 0	0 0	0 0	0 0	0 0	0 0	0 0	0 0	0 0	0 0	0 0	0 0	0 0	0 0	0 0
SDR	2033	TGGGGGTATCTGCAGA	CGTCTGTTATGCAGT		0 0	0 0	0 0	0 0	0 0	0 0	0 0	0 0	0 0	0 0	0 0	0 0	0 0	0 0	0 0	0 0	0 0	0 0	0 0	0 0	0 0	0 0	0 0	0 0	0 0	0 0	0 0	0 0	0 0	0 0	0 0	0 0	0 0	0 0	0 0	0 0	0 0	0 0	0 0	0 0	0 0	0 0	0 0	0 0	0 0
SDR	2049	G	T		0 0	0 0	0 0	0 0	0 0	0 0	0 0	0 0	0 0	0 0	0 0	0 0	0 0	0 1	0 0	0 0	0 0	0 0	0 0	0 0	0 0	0 0	0 0	0 0	0 0	0 0	0 0	0 0	0 0	0 0	0 0	0 0	0 0	0 0	0 0	0 0	0 0	0 0	0 0	0 0	0 0	0 0	0 0	0 0	0 0
SDR	2050	A	C		0 0	0 0	0 0	0 0	0 0	0 0	0 0	0 0	0 0	0 0	0 0	0 0	0 0	1 0	0 0	0 0	0 0	0 0	0 0	0 0	0 0	0 0	0 0	0 0	0 0	0 0	0 0	0 0	0 0	0 0	0 0	0 0	0 0	0 0	0 0	0 0	0 0	0 0	0 0	0 0	0 0	0 0	0 0	0 0	0 0
SDR	2053	AGATAAAGGCC	TGTAA		0 0	0 0	0 0	0 0	0 0	0 0	0 0	0 0	0 0	0 0	0 0	0 0	0 0	0 0	0 0	0 0	0 0	0 0	0 0	0 0	0 0	0 0	0 0	0 0	0 0	0 0	0 0	0 0	0 0	0 0	0 0	0 0	0 0	0 0	0 0	0 0	0 0	0 0	0 0	0 0	0 0	0 0	0 0	0 0	0 0
SDR	2066	ACAATTAGCTTAATTACCCACAAAGCAGTGCATAATCATGATTAGAAATAGAAAA	CAAAAGAGTTTATTCCGGCAGCGGCAACTTTTGGGTTAATGCCAGAGATCG		0 0	0 0	0 0	0 0	0 0	0 0	0 0	0 0	0 0	0 0	0 0	0 0	0 0	0 0	0 0	0 0	0 0	0 0	0 0	0 0	0 0	0 0	0 0	0 0	0 0	0 0	0 0	0 0	0 0	0 0	0 0	0 0	0 0	0 0	0 0	0 0	0 0	0 0	0 0	0 0	0 0	0 0	0 0	0 0	0 0
SDR	2081	ACCCACAAAGCAGTGCATAATCATGATTAGAAATAGAAAA	CCGGCAGCGGCAACTTTTGGGTTAATGCCAGAGATCG		0 0	0 0	0 0	0 0	0 0	0 0	0 0	0 0	0 0	0 0	0 0	0 0	0 0	0 0	0 0	0 0	0 0	0 0	0 0	0 0	0 0	0 0	0 0	0 0	0 0	0 0	0 0	0 0	0 0	0 0	0 0	0 0	0 0	0 0	0 0	0 0	0 0	0 0	0 0	0 0	0 0	0 0	0 0	0 0	0 0
SDR	2133	AAGCTATACAGGCATTGATAAAA	TGGCCCAAGCCTGCAAAGT		0 0	0 0	0 0	0 0	0 0	0 0	0 0	0 0	0 0	0 0	0 0	0 0	0 0	0 0	0 0	0 0	0 0	0 0	0 0	0 0	0 0	0 0	0 0	0 0	0 0	0 0	0 0	0 0	0 0	0 0	0 0	0 0	0 0	0 0	0 0	0 0	0 0	0 0	0 0	0 0	0 0	0 0	0 0	0 0	0 0
SDR	2162	TATATGAAAAAAAAGAAG	CACATAAAACACATAGAGCCTAGTC		0 0	0 0	0 0	0 0	0 0	2 0	0 0	0 0	0 0	0 0	0 0	0 0	0 0	0 0	0 0	0 0	0 0	0 0	0 0	0 0	0 0	0 0	0 0	0 0	0 0	0 0	0 0	0 0	0 0	0 0	0 0	0 0	0 0	0 0	0 0	0 0	0 0	0 0	0 0	0 0	0 0	0 0	0 0	0 0	0 0
SDR	2185	G	GCCA		2 0	0 0	0 0	0 0	0 0	2 0	0 0	0 0	0 0	0 0	0 0	0 0	0 0	0 0	0 0	0 0	0 0	0 0	0 0	0 0	0 0	0 0	0 0	0 0	0 0	0 0	0 0	0 0	0 0	0 0	0 0	0 0	0 0	2 0	0 0	0 0	2 0	0 0	0 0	0 0	0 0	11 0	0 0	0 0	0 0
SDR	2197	CTGCAATTTGCCAAGCCTCTTTCATGTTTTTCCAATCTTATTTAGTTTC	GTTCAGTGGCCTAGCGGTCCTAGTAGGGAATTTCATGTCTCTGCACCCTATGTT		0 0	0 0	0 0	0 0	0 0	0 0	0 0	0 0	0 0	0 0	0 0	0 0	0 0	0 0	0 0	0 0	0 0	0 0	0 0	0 0	0 0	0 0	0 0	0 0	0 0	0 0	0 0	0 0	0 0	0 0	0 0	0 0	0 0	0 0	0 0	0 0	0 0	0 0	0 0	0 0	0 0	0 0	0 0	0 0	0 0
SDR	2228	C	G		0 0	0 0	0 0	0 0	0 0	0 0	0 0	0 0	0 0	0 0	0 0	0 0	0 0	0 0	0 0	0 0	0 0	0 0	0 0	0 0	0 0	0 0	0 0	0 0	0 0	0 0	0 0	0 0	0 0	0 0	0 0	0 0	0 0	0 0	0 0	0 0	0 10	0 0	0 0	0 0	0 0	0 0	0 0	0 0	0 0
SDR	2228	C	T		0 0	0 0	0 0	0 0	0 0	0 0	0 0	0 0	0 0	0 0	0 0	0 0	0 0	0 0	0 0	0 0	0 0	0 0	0 0	0 0	0 0	0 0	0 0	0 0	0 0	0 0	0 0	0 0	0 0	0 0	0 0	0 0	0 0	0 0	0 0	0 0	0 10	0 0	0 0	0 0	0 0	0 0	0 0	0 0	0 0
SDR	2233	CTTATTTAGTTTCCAAACAATTTATTTGAATACTTATAAACC	GTAATATGCACTCCCAACAATGTCTTTGAATACTTCTCCTGT		0 0	0 0	0 0	0 0	0 0	0 0	0 0	0 0	0 0	0 0	0 0	0 0	0 0	0 0	0 0	0 0	0 0	0 0	0 0	0 0	0 0	0 0	0 0	0 0	0 0	0 0	0 0	0 0	0 0	0 0	0 0	0 0	0 0	0 0	0 0	0 0	0 0	0 0	0 0	0 0	0 0	0 0	0 0	0 0	0 0
SDR	2278	GAAATAAATAATTAGATGATCCATAAGTTCCTATTTTCAA	TACAATAAAAAACTTATATCGACGTCATAAGTTGTAAGTAAGAC		0 0	0 0	0 0	0 0	0 0	0 0	0 0	0 0	0 0	0 0	0 0	0 0	0 0	0 0	0 0	0 0	0 0	0 0	0 0	0 0	0 0	0 0	0 0	0 0	0 0	0 0	0 0	0 0	0 0	0 0	0 0	0 0	0 0	0 0	0 0	0 0	0 0	0 0	0 0	0 0	0 0	0 0	0 0	0 0	0 0
SDR	2302	AAGTTCCTATTTTCAACTTAATTTTTTTTTCTAGTAGAAACAAAATCTTACAGAAC	CTCTCACTACTTGCACGTTTATATTGTTGCTCTCGTCAGATAACTTCTCAAATTGCTTGGATTG		0 0	0 0	0 0	0 0	0 0	0 0	0 0	0 0	0 0	0 0	0 0	0 0	0 0	0 0	0 0	0 0	0 0	0 0	0 0	0 0	0 0	0 0	0 0	0 0	0 0	0 0	0 0	0 0	0 0	0 0	0 0	0 0	0 0	0 0	0 0	0 0	0 0	0 0	0 0	0 0	0 0	0 0	0 0	0 0	0 0
SDR	2303	AGTTCCTATTTTCAACTTAATTTTTTTTTCTAGTAGAAACAAAATCTTACAGAA	GTTTATCGCCTTTGTTTGAACTTAATTTTTTTTTCAAACAGTAGAGAAATAACGTTGTTTAT		0 0	0 0	0 0	0 0	0 0	0 0	0 0	0 0	0 0	0 0	0 0	0 0	0 0	0 0	0 0	0 0	0 0	0 0	0 0	0 0	0 0	0 0	0 0	0 0	0 0	0 0	0 0	0 0	0 0	0 0	0 0	0 0	0 0	0 0	0 0	0 0	0 0	0 0	0 0	0 0	0 0	0 0	0 0	0 0	0 0
SDR	2303	AGTTCCTATTTTCAACTTAATTTTTTTTTCTAGTAGAAACAAAATCTTACAGAA	GTTTATCGCCTTTGTTTGAACTTAATTTTTTTTTCGAACAGTAGAGAAATAACGTTGTTTAT		0 0	0 0	0 0	0 0	0 0	0 0	0 0	0 0	0 0	0 0	0 0	0 0	0 0	0 0	0 0	0 0	0 0	0 0	0 0	0 0	0 0	0 0	0 0	0 0	0 0	0 0	0 0	0 0	0 0	0 0	0 0	0 0	0 0	0 0	0 0	0 0	0 0	0 0	0 0	0 0	0 0	0 0	0 0	0 0	0 0
SDR	2304	GTTCCTATTTTCAACTTAATTTTTTTTTCTAGTAGAAACAAAATCTTACAG	ATTCTTCCAATTCTTTAATTTTTTTTTCTTCCAAACATTCAA		0 0	0 0	0 0	0 0	0 0	0 0	0 0	0 0	0 0	0 0	0 0	0 0	0 0	0 0	0 0	0 0	0 0	0 0	0 0	0 0	0 0	0 0	0 0	0 0	0 0	0 0	0 0	0 0	0 0	0 0	0 0	0 0	0 0	0 0	0 0	0 0	0 0	0 0	0 0	0 0	0 0	0 0	0 0	0 0	0 0
SDR	2305	TTCCTATTTTCAACTTAATTTTTTTTTCTAGTAGAAACAAAATCTTACAGAAC	CTTCTTTTTTCTCTCCTGATTTCTATTTTCCACGCCAATCAAAATATATTTAAAGAAG		0 0	0 0	0 0	0 0	0 0	0 0	0 0	0 0	0 0	0 0	0 0	0 0	0 0	0 0	0 0	0 0	0 0	0 0	0 0	0 0	0 0	0 0	0 0	0 0	0 0	0 0	0 0	0 0	0 0	0 0	0 0	0 0	0 0	0 0	0 0	0 0	0 0	0 0	0 0	0 0	0 0	0 0	0 0	0 0	0 0
SDR	2358	C	A		0 0	0 0	0 0	0 0	0 0	0 0	0 0	0 0	0 0	0 0	0 0	0 0	0 0	0 0	0 0	0 0	0 0	0 0	0 0	0 0	0 1	0 0	0 0	0 0	0 0	0 0	0 0	0 0	0 0	0 0	0 0	0 0	0 0	0 0	0 0	0 0	0 0	0 0	0 0	0 0	0 0	0 0	0 0	0 0	0 0
SDR	2363	AATTGAGAAGAAACATACTTTGTGAAATCATCAACTAGATTAATGGTAAC	GATCAGAACCTGCCACATAAACCTTGTGCAATCATCAACAATTAGCATAAA		0 0	0 0	0 0	0 0	0 0	0 0	0 0	0 0	0 0	0 0	0 0	0 0	0 0	0 0	0 0	0 0	0 0	0 0	0 0	0 0	0 0	0 0	0 0	0 0	0 0	0 0	0 0	0 0	0 0	0 0	0 0	0 0	0 0	0 0	0 0	0 0	0 0	0 0	0 0	0 0	0 0	0 0	0 0	0 0	0 0
SDR	2380	CT	AACC		0 0	0 0	0 0	0 0	0 0	0 0	0 0	0 0	0 0	0 0	0 0	0 0	0 0	0 0	0 0	0 0	0 0	0 0	0 0	0 0	0 0	0 0	0 0	0 0	0 0	0 0	0 0	0 0	0 0	0 0	0 0	0 0	0 0	0 0	0 0	0 0	0 0	0 0	0 0	0 0	0 0	0 0	0 0	0 0	0 0
SDR	2388	AATCATCAACTAGATTAATGGTAACATTAGGTTTCCAATATGA	CAGCAATAACAAGAATTATAGCAACAATAATGCTTCCTCCATCATAC		0 0	0 0	0 0	0 0	0 0	0 0	0 0	0 0	0 0	0 0	0 0	0 0	0 0	0 0	0 0	0 0	0 0	0 0	0 0	0 0	0 0	0 0	0 0	0 0	0 0	0 0	0 0	0 0	0 0	0 0	0 0	0 0	0 0	0 0	0 0	0 0	0 0	0 0	0 0	0 0	0 0	0 0	0 0	0 0	0 0
SDR	2391	CATCAACTAGATTAATGGTAACATTAGGTTTCCAATAT	GTTGAGCTACAAGAATGGAGGTGTAACAGTGATGAATTTACAAGGAC		0 0	0 0	0 0	0 0	0 0	0 0	0 0	0 0	0 0	0 0	0 0	0 0	0 0	0 0	0 0	0 0	0 0	0 0	0 0	0 0	0 0	0 0	0 0	0 0	0 0	0 0	0 0	0 0	0 0	0 0	0 0	0 0	0 0	0 0	0 0	0 0	0 0	0 0	0 0	0 0	0 0	0 0	0 0	0 0	0 0
SDR	2431	A	C		0 0	0 0	0 0	0 0	0 0	0 0	0 0	0 0	0 0	0 0	0 0	0 0	0 0	0 0	0 0	0 0	0 0	0 0	0 0	0 0	0 0	0 0	0 0	0 0	0 0	0 0	0 0	0 0	0 0	0 0	0 0	0 0	0 0	0 0	0 0	0 0	0 0	0 0	0 0	0 0	0 0	0 0	0 0	0 0	0 0
SDR	2432	ATCCATTCTACAGGGCC	CTCCAATTTTTCCACATGTACCAA		0 0	0 0	0 0	0 0	0 0	0 0	0 0	0 0	0 0	0 0	0 0	0 0	0 0	0 0	0 0	0 0	0 0	0 0	0 0	0 0	0 0	0 0	0 0	0 0	0 0	0 0	0 0	0 0	0 0	0 0	0 0	0 0	0 0	0 0	0 0	0 0	0 0	0 0	0 0	0 0	0 0	0 0	0 0	0 0	0 0
SDR	2453	TCTTTAGAATCGGC	AATATAAATG		0 0	0 0	0 0	0 0	0 0	0 0	0 0	0 0	0 0	0 0	0 0	0 0	0 0	0 0	0 0	0 0	0 0	0 0	0 0	0 0	0 0	0 0	0 0	0 0	0 0	0 0	0 0	0 0	0 0	0 0	0 0	0 0	0 0	0 0	0 0	0 0	0 0	0 0	0 0	0 0	0 0	0 0	0 0	0 0	0 0
SDR	2471	CT	AGCTAC		0 0	0 0	0 0	0 0	0 0	0 0	0 0	0 0	0 0	0 0	0 0	0 0	0 0	0 0	0 0	0 0	0 0	0 0	0 0	0 0	0 0	0 0	0 0	0 0	0 0	0 0	0 0	0 0	0 0	0 0	0 0	0 0	0 0	0 0	0 0	0 0	0 0	0 0	0 0	0 0	0 0	0 0	0 0	0 0	0 0
SDR	2476	A	AAAGG		0 0	0 0	0 0	0 0	0 0	0 0	0 0	0 0	0 0	0 0	0 0	0 0	0 0	0 0	0 0	0 0	0 0	0 0	0 0	0 0	0 0	0 0	0 0	0 0	0 0	0 0	0 0	0 0	0 0	0 0	0 0	0 0	0 0	0 0	0 0	0 0	0 0	0 0	0 0	0 0	0 0	0 0	0 0	0 0	0 0
SDR	2483	ACCTGAAGCAATCAACGTG	GGACTCACAGCAAAACAATGATATTT		0 0	0 0	0 0	0 0	0 0	0 0	0 0	0 0	0 0	0 0	0 0	0 0	0 0	0 0	0 0	0 0	0 0	0 0	0 0	0 0	0 0	0 0	0 0	0 0	0 0	0 0	0 0	0 0	0 0	0 0	0 0	0 0	0 0	0 0	0 0	0 0	0 0	0 0	0 0	0 0	0 0	0 0	0 0	0 0	0 0
SDR	2507	GTGTAAGGACTACGT	TCGACACCCACCAAGA		0 0	0 0	0 0	0 0	0 0	0 0	0 0	0 0	0 0	0 0	0 0	0 0	0 0	0 0	0 0	0 0	0 0	0 0	0 0	0 0	0 0	0 0	0 0	0 0	0 0	0 0	0 0	0 0	0 0	0 0	0 0	0 0	0 0	0 0	0 0	0 0	0 0	0 0	0 0	0 0	0 0	0 0	0 0	0 0	0 0
SDR	2512	AGGACTACGTAA	TGGCTATAT		0 0	0 0	0 0	0 0	0 0	0 0	0 0	0 0	0 0	0 0	0 0	0 0	0 0	0 0	0 0	0 0	0 0	0 0	0 0	0 0	0 0	0 0	0 0	0 0	0 0	0 0	0 0	0 0	0 0	0 0	0 0	0 0	0 0	0 0	0 0	0 0	0 0	0 0	0 0	0 0	0 0	0 0	0 0	0 0	0 0
SDR	2524	ATGCATGACATTACATAGAAAAAAAAATCATAAAAGAATAAAAGGCAAAT	TTGTCCTGGGATGGAAGAGACAAAGACAATTGAAACATAGGAGAAAAGACAATAG		0 0	0 0	0 0	0 0	0 0	0 0	0 0	0 0	0 0	0 0	0 0	0 0	0 0	0 0	0 0	0 0	0 0	0 0	0 0	0 0	0 0	0 0	0 0	0 0	0 0	0 0	0 0	0 0	0 0	0 0	0 0	0 0	0 0	0 0	0 0	0 0	0 0	0 0	0 0	0 0	0 0	0 0	0 0	0 0	0 0
SDR	2526	GCATGACATTACATAGAAAAAAAAATCATAAAAGAATAAAAGGCAAAT	TGAATGAAAATCTTACGCTAGAACACAAAACTGTATAAAAAAAC		0 0	0 0	0 0	0 0	0 0	0 0	0 0	0 0	0 0	0 0	0 0	0 0	0 0	0 0	0 0	0 0	0 0	0 0	0 0	0 0	0 0	0 0	0 0	0 0	0 0	0 0	0 0	0 0	0 0	0 0	0 0	0 0	0 0	0 0	0 0	0 0	0 0	0 0	0 0	0 0	0 0	0 0	0 0	0 0	0 0
SDR	2527	CATGACATTACATAGAAAAAAAAATCATAAAAGAATAAAAGGCAAATGG	AATGAAAATCTTACGCTAGAACACAAAACTGTATAAAAAAACCC		0 0	0 0	0 0	0 0	0 0	0 0	0 0	0 0	0 0	0 0	0 0	0 0	0 0	0 0	0 0	0 0	0 0	0 0	0 0	0 0	0 0	0 0	0 0	0 0	0 0	0 0	0 0	0 0	0 0	0 0	0 0	0 0	0 0	0 0	0 0	0 0	0 0	0 0	0 0	0 0	0 0	0 0	0 0	0 0	0 0
SDR	2528	ATGACATTACATAGAAAAAAAAATCATAAAAGAATAAAAGGCAAAT	CAATCACACAAGAGATCAAAAACAATGCAAATTGTACGAAAATCCTAC		0 0	0 0	0 0	0 0	0 0	0 0	0 0	0 0	0 0	0 0	0 0	0 0	0 0	0 0	0 0	0 0	0 0	0 0	0 0	0 0	0 0	0 0	0 0	0 0	0 0	0 0	0 0	0 0	0 0	0 0	0 0	0 0	0 0	0 0	0 0	0 0	0 0	0 0	0 0	0 0	0 0	0 0	0 0	0 0	0 0
SDR	2529	TGACATTACATAGAAAAAAAAATCATAAAAGAATAAAAGGCA	CGAGATGGTTATAGAAAAAACCATCTAGAAATCAAGG		0 0	0 0	0 0	0 0	0 0	0 0	0 0	0 0	0 0	0 0	0 0	0 0	0 0	0 0	0 0	0 0	0 0	0 0	0 0	0 0	0 0	0 0	0 0	0 0	0 0	0 0	0 0	0 0	0 0	0 0	0 0	0 0	0 0	0 0	0 0	0 0	0 0	0 0	0 0	0 0	0 0	0 0	0 0	0 0	0 0
SDR	2529	TGACATTACATAGAAAAAAAAATCATAAAAGAATAAAAGGCAAATGGT	CTGATAGAACCATAGAAAAAAAATGTAAGAAATTAACAAAAGAAAAGA		0 0	0 0	0 0	0 0	0 0	0 0	0 0	0 0	0 0	0 0	0 0	0 0	0 0	0 0	0 0	0 0	0 0	0 0	0 0	0 0	0 0	0 0	0 0	0 0	0 0	0 0	0 0	0 0	0 0	0 0	0 0	0 0	0 0	0 0	0 0	0 0	0 0	0 0	0 0	0 0	0 0	0 0	0 0	0 0	0 0
SDR	2578	G	T		0 2	0 0	0 0	0 0	0 0	0 0	0 0	0 0	0 0	0 0	0 0	0 0	0 0	0 0	0 0	0 0	0 0	0 0	0 0	0 0	0 0	0 0	0 0	0 0	0 0	0 0	0 0	0 0	0 0	0 0	0 0	0 0	0 0	0 0	0 0	0 0	0 0	0 0	4 0	0 0	0 0	0 0	0 0	0 0	0 0
SDR	2582	ACAACAAAATTCTGAATGCTAAGAGAACA	GTCCCATAAACCCATACAACAAACCT		0 0	0 0	0 0	0 0	0 0	0 0	0 0	0 0	0 0	0 0	0 0	0 0	0 0	0 0	0 0	0 0	0 0	0 0	0 0	0 0	0 0	0 0	0 0	0 0	0 0	0 0	0 0	0 0	0 0	0 0	0 0	0 0	0 0	0 0	0 0	0 0	0 0	0 0	0 0	0 0	0 0	0 0	0 0	0 0	0 0
SDR	2604	G	C		0 0	0 0	0 0	0 0	0 0	0 0	0 0	0 0	0 0	0 0	0 0	0 0	0 0	0 0	0 0	0 0	0 0	0 0	0 0	0 0	0 0	0 0	0 0	0 0	0 0	0 0	0 0	0 0	0 0	0 0	0 0	0 0	0 0	0 0	0 0	0 0	0 0	0 0	0 5	0 0	0 0	0 0	0 0	0 0	0 0
SDR	2606	GAACA	AACCT		0 0	0 0	0 0	0 0	0 0	0 0	0 0	0 0	0 0	0 0	0 0	0 0	0 0	0 0	0 0	0 0	0 0	0 0	0 0	0 0	0 0	0 0	0 0	0 0	0 0	0 0	0 0	0 0	0 0	0 0	0 0	0 0	0 0	0 0	0 0	0 0	0 0	0 0	0 5	0 0	0 0	0 0	0 0	0 0	0 0
SDR	2615	TCTGAGAACTATTCAGGATAGAAATG	GCTGCAGTTGAACCTATGCAAGATGACAATCAGTT		0 0	0 0	0 0	0 0	0 0	0 0	0 0	0 0	0 0	0 0	0 0	0 0	0 0	0 0	0 0	0 0	0 0	0 0	0 0	0 0	0 0	0 0	0 0	0 0	0 0	0 0	0 0	0 0	0 0	0 0	0 0	0 0	0 0	0 0	0 0	0 0	0 0	0 0	0 0	0 0	0 0	0 0	0 0	0 0	0 0
SDR	2644	ACGGAGAAC	GCAGGGA		0 0	0 0	0 0	0 0	0 0	0 0	0 0	0 0	0 0	0 0	0 0	0 0	0 0	0 0	0 0	0 0	0 0	0 0	0 0	0 0	0 0	0 0	0 0	0 0	0 0	0 0	0 0	0 0	0 0	0 0	0 0	0 0	0 0	0 0	0 0	0 0	0 0	0 0	0 0	0 0	0 0	0 0	0 0	0 0	0 0
SDR	2645	CGGAGAAC	GCGGTG		0 0	0 0	0 0	0 0	0 0	0 0	0 0	0 0	0 0	0 0	0 0	0 0	0 0	0 0	0 0	0 0	0 0	0 0	0 0	0 0	0 0	0 0	0 0	0 0	0 0	0 0	0 0	0 0	0 0	0 0	0 0	0 0	0 0	0 0	0 0	0 0	0 0	0 0	0 0	0 0	0 0	0 0	0 0	0 0	0 0
SDR	2659	GCCC	TCCCAA		0 0	0 0	0 0	0 0	0 0	0 0	0 0	0 0	0 0	0 0	0 0	0 0	0 0	0 0	0 0	0 0	0 0	0 0	0 0	0 0	0 0	0 0	0 0	0 0	0 0	0 0	0 0	0 0	0 0	0 0	0 0	0 0	0 0	0 0	0 0	0 0	0 0	0 0	0 0	0 0	0 0	0 0	0 0	0 0	0 0
SDR	2690	C	G		0 0	0 0	0 0	0 0	0 0	0 0	0 0	0 0	0 0	0 0	0 0	0 0	0 0	0 0	0 0	0 0	0 0	0 0	0 0	0 0	0 0	0 0	0 0	0 0	0 0	0 0	0 0	0 0	0 0	0 0	0 0	0 0	0 0	0 0	0 0	0 0	0 0	0 0	0 0	0 0	0 0	0 0	0 0	0 0	0 0
SDR	2693	AGGA	GGTG		0 0	0 0	0 0	0 0	0 0	0 0	0 0	0 0	0 0	0 0	0 0	0 0	0 0	0 0	0 0	0 0	0 0	0 0	0 0	0 0	0 0	0 0	0 0	0 0	0 0	0 0	0 0	0 0	0 0	0 0	0 0	0 0	0 0	0 0	0 0	0 0	0 0	0 0	0 0	0 0	0 0	0 0	0 0	0 0	0 0
SDR	2694	GG	TT		0 0	0 0	0 0	0 0	0 0	0 0	0 0	0 0	0 0	0 0	0 0	0 0	0 0	0 0	0 0	0 0	0 0	0 0	0 0	0 0	0 0	0 0	0 0	0 0	0 0	0 0	0 0	0 0	0 0	0 0	0 0	0 0	0 0	0 0	0 0	0 0	0 0	0 0	0 0	0 0	0 0	0 0	0 0	0 0	0 0
SDR	2701	GC	TGG		0 0	0 0	0 0	0 0	0 0	0 0	0 0	0 0	0 0	0 0	0 0	0 0	0 0	0 0	0 0	0 0	0 0	0 0	0 0	0 0	0 0	0 0	0 0	0 0	0 0	0 0	0 0	0 0	0 0	0 0	0 0	0 0	0 0	0 0	0 0	0 0	0 0	0 0	0 0	0 0	0 0	0 0	0 0	0 0	0 0
SDR	2708	TTATTATTA	AACTTAATTG		0 0	0 0	0 0	0 0	0 0	0 0	0 0	0 0	0 0	0 0	0 0	0 0	0 0	0 0	0 0	0 0	0 0	0 0	0 0	0 0	0 0	0 0	0 0	0 0	0 0	0 0	0 0	0 0	0 0	0 0	0 0	0 0	0 0	0 0	0 0	0 0	0 0	0 0	0 0	0 0	0 0	0 0	0 0	0 0	0 0
SDR	2715	TA	GC		0 0	0 0	0 0	0 0	0 0	0 0	0 0	0 0	0 0	0 0	0 0	0 0	0 0	0 0	0 0	0 0	0 0	0 0	0 0	0 0	0 0	0 0	0 0	0 0	0 0	0 0	0 0	0 0	0 0	0 0	0 0	0 0	0 0	0 0	0 0	0 0	0 0	0 0	0 0	0 0	0 0	0 0	0 0	0 0	0 0
SDR	2722	ATTATCATAAACATAT	GAATTAAGAAAAAAAC		0 0	0 0	0 0	0 0	0 0	0 0	0 0	0 0	0 0	0 0	0 0	0 0	0 0	0 0	0 0	0 0	0 0	0 0	0 0	0 0	0 0	0 0	0 0	0 0	0 0	0 0	0 0	0 0	0 0	0 0	0 0	0 0	0 0	0 0	0 0	0 0	0 0	0 0	0 0	0 0	0 0	0 0	0 0	0 0	0 0
SDR	2722	ATTATCATAAACATATCA	TTTCATTTCTGGTCG		0 0	0 0	0 0	0 0	0 0	0 0	0 0	0 0	0 0	0 0	0 0	0 0	0 0	0 0	0 0	0 0	0 0	0 0	0 0	0 0	0 0	0 0	0 0	0 0	0 0	0 0	0 0	0 0	0 0	0 0	0 0	0 0	0 0	0 0	0 0	0 0	0 0	0 0	0 0	0 0	0 0	0 0	0 0	0 0	0 0
SDR	2723	TTATCATAAACA	ATATTATATATC		0 0	0 0	0 0	0 0	0 0	0 0	0 0	0 0	0 0	0 0	0 0	0 0	0 0	0 0	0 0	0 0	0 0	0 0	0 0	0 0	0 0	0 0	0 0	0 0	0 0	0 0	0 0	0 0	0 0	0 0	0 0	0 0	0 0	0 0	0 0	0 0	0 0	0 0	0 0	0 0	0 0	0 0	0 0	0 0	0 0
SDR	2741	C	A		0 0	0 0	0 0	0 0	0 0	0 0	0 0	0 0	0 0	0 0	0 0	0 0	0 0	0 0	0 0	0 0	0 0	0 0	0 0	0 0	0 0	0 0	0 0	0 0	0 0	0 0	0 0	0 0	0 0	0 0	0 0	0 0	0 0	0 0	0 0	0 0	0 0	0 0	0 0	0 0	0 0	0 0	0 0	0 0	0 0
SDR	2745	AAACAC	CATGCT		0 0	0 0	0 0	0 0	0 0	0 0	0 0	0 0	0 0	0 0	0 0	0 0	0 0	0 0	0 0	0 0	0 0	0 0	0 0	0 0	0 0	0 0	0 0	0 0	0 0	0 0	0 0	0 0	0 0	0 0	0 0	0 0	0 0	0 0	0 0	0 0	0 0	0 0	0 0	0 0	0 0	0 0	0 0	0 0	0 0
SDR	2746	AA	TC		0 0	0 0	0 0	0 0	0 0	0 0	0 0	0 0	0 0	0 0	0 0	0 0	0 0	0 0	0 0	0 0	0 0	0 0	0 0	0 0	0 0	0 0	0 0	0 0	0 0	0 0	0 0	0 0	0 0	0 0	0 0	0 0	0 0	0 0	0 0	0 0	0 0	0 0	0 0	0 0	0 0	0 0	0 0	0 0	0 0
SDR	2750	C	G		0 0	0 0	0 0	0 0	0 0	0 0	0 0	0 0	0 0	0 0	0 0	0 0	0 0	0 0	0 0	0 0	0 0	0 0	0 0	0 0	0 0	0 0	0 0	0 0	0 0	0 0	0 0	0 0	0 0	0 0	0 0	0 0	0 0	0 0	0 0	0 0	0 0	0 0	0 0	0 0	0 0	0 0	0 0	0 0	0 0
SDR	2751	A	T		0 0	0 0	0 0	0 0	0 0	0 0	0 0	0 0	0 0	0 0	0 0	0 0	0 0	0 0	0 0	0 0	0 0	0 0	0 0	0 0	0 0	0 0	0 0	0 0	0 0	0 0	0 0	0 0	0 0	0 0	0 0	0 0	0 0	0 0	0 0	0 0	0 0	0 0	0 0	0 0	0 0	0 0	0 0	0 0	0 0
SDR	2758	AAAAATACTGAGTTTTCTTTTTGATAAAGGTCATCTGTGTAAAATTCATCTTAAAGTAA	TGGACCCATGCAGTTCAAATGCATGTTGTTCAAAGGTCGTTTGTATTCACTCTCTAGAATT		0 0	0 0	0 0	0 0	0 0	0 0	0 0	0 0	0 0	0 0	0 0	0 0	0 0	0 0	0 0	0 0	0 0	0 0	0 0	0 0	0 0	0 0	0 0	0 0	0 0	0 0	0 0	0 0	0 0	0 0	0 0	0 0	0 0	0 0	0 0	0 0	0 0	0 0	0 0	0 0	0 0	0 0	0 0	0 0	0 0
SDR	2759	AAAATACTGAGTTTTCTTTTTGATAAAGGTCATCTGTGTAAAATTCATCTTAAAGTAATT	TGAATGACTTCGTCCCCTTTTCATCCGTCAAGGGGATGGATTGTCACACCATTTCAAGCAACG		0 0	0 0	0 0	0 0	0 0	0 0	0 0	0 0	0 0	0 0	0 0	0 0	0 0	0 0	0 0	0 0	0 0	0 0	0 0	0 0	0 0	0 0	0 0	0 0	0 0	0 0	0 0	0 0	0 0	0 0	0 0	0 0	0 0	0 0	0 0	0 0	0 0	0 0	0 0	0 0	0 0	0 0	0 0	0 0	0 0
SDR	2764	ACTGAGTTTTCTTTTTGATAAAGGTCATCTGTGTAAAATTCATCTTAAAGTAATT	TCCTTGTTCTCCTTTTGAGATTTCCTTGTTCAAACCCTTCCTAGAATATC		0 0	0 0	0 0	0 0	0 0	0 0	0 0	0 0	0 0	0 0	0 0	0 0	0 0	0 0	0 0	0 0	0 0	0 0	0 0	0 0	0 0	0 0	0 0	0 0	0 0	0 0	0 0	0 0	0 0	0 0	0 0	0 0	0 0	0 0	0 0	0 0	0 0	0 0	0 0	0 0	0 0	0 0	0 0	0 0	0 0
SDR	2821	AC	GG		0 0	0 0	0 0	0 0	0 0	0 0	0 0	0 0	0 0	0 0	0 0	0 0	0 0	0 0	0 0	0 0	0 0	0 0	0 0	0 0	0 0	0 0	0 0	0 0	0 0	0 0	0 0	0 0	0 0	0 0	0 0	0 0	0 0	0 0	0 0	0 0	0 0	0 0	0 0	0 0	0 0	0 0	0 0	0 0	0 0
SDR	2821	A	T		0 0	0 0	0 0	0 0	0 0	0 0	0 0	0 0	0 0	0 0	0 0	0 0	0 0	0 0	0 0	0 0	0 0	0 0	0 0	0 0	0 0	0 0	0 0	0 0	0 0	0 0	0 0	0 0	0 0	0 0	0 0	0 0	0 0	0 0	0 0	0 0	0 0	0 0	0 0	0 0	0 0	0 0	0 0	0 0	0 0
SDR	2822	C	A		0 0	0 0	0 0	0 0	0 0	0 0	0 0	0 0	0 0	0 0	0 0	0 0	0 0	0 0	0 0	0 0	0 0	0 0	0 0	0 0	0 0	0 0	0 0	0 0	0 0	0 0	0 0	0 0	0 0	0 0	0 0	0 0	0 0	0 0	0 0	0 0	0 0	0 0	0 0	0 0	0 0	0 0	0 0	0 0	0 0
SDR	2827	GATCAACAGCCAAGAAGAGACCTGAGATGCTGC	CGCCACAGTCAATATCCACAATTGAGTCCTCTGCATCCTCCAT		0 0	0 0	0 0	0 0	0 0	0 0	0 0	0 0	0 0	0 0	0 0	0 0	0 0	0 0	0 0	0 0	0 0	0 0	0 0	0 0	0 0	0 0	0 0	0 0	0 0	0 0	0 0	0 0	0 0	0 0	0 0	0 0	0 0	0 0	0 0	0 0	0 0	0 0	0 0	0 0	0 0	0 0	0 0	0 0	0 0
SDR	2828	ATCAACAGCCAAGAAGAGACCTGAGATGCTGC	CCACAGTCAATATCCACAATTGAGTCCTCTGCATCCTCCAT		0 0	0 0	0 0	0 0	0 0	0 0	0 0	0 0	0 0	0 0	0 0	0 0	0 0	0 0	0 0	0 0	0 0	0 0	0 0	0 0	0 0	0 0	0 0	0 0	0 0	0 0	0 0	0 0	0 0	0 0	0 0	0 0	0 0	0 0	0 0	0 0	0 0	0 0	0 0	0 0	0 0	0 0	0 0	0 0	0 0
SDR	2871	CGGAGTCTT	ACGAAAATTCAA		0 0	0 0	0 0	0 0	0 0	0 0	0 0	0 0	0 0	0 0	0 0	0 0	0 0	0 0	0 0	0 0	0 0	0 0	0 0	0 0	0 0	0 0	0 0	0 0	0 0	0 0	0 0	0 0	0 0	0 0	0 0	0 0	0 0	0 0	0 0	0 0	0 0	0 0	0 0	0 0	0 0	0 0	0 0	0 0	0 0
SDR	2884	A	G		0 0	0 0	0 0	0 0	0 0	0 0	0 0	0 0	0 0	0 0	0 0	0 0	0 0	0 0	0 0	0 0	0 0	0 0	0 0	0 0	0 0	0 0	0 0	0 0	0 0	0 0	0 0	0 0	0 0	0 0	0 0	0 0	0 0	0 0	0 0	0 0	0 0	0 0	0 0	0 0	0 0	0 0	0 0	0 0	0 0
SDR	2887	C	G		0 0	0 0	0 0	0 0	0 0	0 0	0 0	0 0	0 0	0 0	0 0	0 0	0 0	0 0	0 0	0 0	0 0	0 0	0 0	0 0	0 0	0 0	0 0	0 0	0 0	0 0	0 0	0 0	0 0	0 0	0 0	0 0	0 0	0 0	0 0	0 0	0 0	0 0	0 0	0 0	0 0	0 0	0 0	0 0	0 0
SDR	2889	C	A		0 0	0 0	0 0	0 0	0 0	0 0	0 0	0 0	0 0	0 0	0 0	0 0	0 0	0 0	0 0	0 0	0 0	0 0	0 0	0 0	0 0	0 0	0 0	0 0	0 0	0 0	0 0	0 0	0 0	0 0	0 0	0 0	0 0	0 0	0 0	0 0	0 0	0 0	0 0	0 0	0 0	0 0	0 0	0 0	0 0
SDR	2890	C	G		0 0	0 0	0 0	0 0	0 0	0 0	0 0	0 0	0 0	0 0	0 0	0 0	0 0	0 0	0 0	0 0	0 0	0 0	0 0	0 0	0 0	0 0	0 0	0 0	0 0	0 0	0 0	0 0	0 0	0 0	0 0	0 0	0 0	0 0	0 0	0 0	0 0	0 0	0 0	0 0	0 0	0 0	0 0	0 0	0 0
SDR	2893	CAGGCTCTTCCTTTTA	GATATTCCACCTGAT		0 0	0 0	0 0	0 0	0 0	0 0	0 0	0 0	0 0	0 0	0 0	0 0	0 0	0 0	0 0	0 0	0 0	0 0	0 0	0 0	0 0	0 0	0 0	0 0	0 0	0 0	0 0	0 0	0 0	0 0	0 0	0 0	0 0	0 0	0 0	0 0	0 0	0 0	0 0	0 0	0 0	0 0	0 0	0 0	0 0
SDR	2909	TC	T		0 0	0 0	0 0	0 0	0 0	0 0	0 0	0 0	0 0	0 0	0 0	0 0	0 0	0 0	0 0	0 0	0 0	0 0	0 0	0 0	0 0	0 0	0 0	0 0	0 0	0 0	0 0	0 0	0 0	0 0	0 0	0 0	0 0	0 0	0 0	0 0	0 0	0 0	0 0	0 0	0 0	0 0	0 0	0 0	0 0
SDR	2913	ATTTTGACTTGGGCAAGTATGTGACAACAGCTGCAATCAAT	CTTTGTATTGCAACTGAAGCAACTCTGCCATGAAC		0 0	0 0	0 0	0 0	0 0	0 0	0 0	0 0	0 0	0 0	0 0	0 0	0 0	0 0	0 0	0 0	0 0	0 0	0 0	0 0	0 0	0 0	0 0	0 0	0 0	0 0	0 0	0 0	0 0	0 0	0 0	0 0	0 0	0 0	0 0	0 0	0 0	0 0	0 0	0 0	0 0	0 0	0 0	0 0	0 0
SDR	2915	TTTGACTTGGGCAAGTATGTGACAACAGCTGCAATCAAT	ATGCAATTTAGGGGGGGTTTGGACATTATCTAGGCTAAAGCAAAA		0 0	0 0	0 0	0 0	0 0	0 0	0 0	0 0	0 0	0 0	0 0	0 0	0 0	0 0	0 0	0 0	0 0	0 0	0 0	0 0	0 0	0 0	0 0	0 0	0 0	0 0	0 0	0 0	0 0	0 0	0 0	0 0	0 0	0 0	0 0	0 0	0 0	0 0	0 0	0 0	0 0	0 0	0 0	0 0	0 0
SDR	2954	GAAAAGGAAGAGCTACTTTAACATTGAATTTGTATCAATCAATATGTTATCAAATGAAGAAAGAAA	CAAAAGGAAGACTATTGTATTTAAGTGTATGAACTCAATCCTAAGAATTTTAGTGACCT		0 0	0 0	0 0	0 0	0 0	0 0	0 0	0 0	0 0	0 0	0 0	0 0	0 0	0 0	0 0	0 0	0 0	0 0	0 0	0 0	0 0	0 0	0 0	0 0	0 0	0 0	0 0	0 0	0 0	0 0	0 0	0 0	0 0	0 0	0 0	0 0	0 0	0 0	0 0	0 0	0 0	0 0	0 0	0 0	0 0
SDR	2954	GAAAAGGAAGAGCTACTTTAACATTGAATTTGTATCAATCAATATGTTATCAAATGAAGAAAGAAAAGATGAA	CAAGTGAAACAGCATCTTTGGGAGAAACAGTAGAGCGAAAAAGAAGATACAGAGGAGTTAGGCAAAGGC		0 0	0 0	0 0	0 0	0 0	0 0	0 0	0 0	0 0	0 0	0 0	0 0	0 0	0 0	0 0	0 0	0 0	0 0	0 0	0 0	0 0	0 0	0 0	0 0	0 0	0 0	0 0	0 0	0 0	0 0	0 0	0 0	0 0	0 0	0 0	0 0	0 0	0 0	0 0	0 0	0 0	0 0	0 0	0 0	0 0
SDR	2956	AAAGGAAGAGCTACTTTAACATTGAATTTGTATCAATCAATATGTTATCAAATGAAGAAAGAAAAGATGA	TAGGAAGCTTGTAGCTATCATTGATCCTCACATCAAAAACACCAACAACTATCCCATCATTGACGAACTGAAAAAGAAGG		0 0	0 0	0 0	0 0	0 0	0 0	0 0	0 0	0 0	0 0	0 0	0 0	0 0	0 0	0 0	0 0	0 0	0 0	0 0	0 0	0 0	0 0	0 0	0 0	0 0	0 0	0 0	0 0	0 0	0 0	0 0	0 0	0 0	0 0	0 0	0 0	0 0	0 0	0 0	0 0	0 0	0 0	0 0	0 0	0 0
SDR	2978	TG	CA		0 0	0 0	0 0	0 0	0 0	0 0	0 0	0 0	0 0	0 0	0 0	0 0	0 0	0 0	0 0	0 0	0 0	0 0	0 0	0 0	0 0	0 0	0 0	0 0	0 0	0 0	0 0	0 0	0 0	0 0	0 0	0 0	0 0	0 0	0 0	0 0	0 0	0 0	0 0	0 0	0 2	0 0	0 0	0 0	0 0
SDR	2979	G	C		0 0	0 0	0 0	0 0	0 0	0 0	0 0	0 0	0 0	0 0	0 0	0 0	0 0	0 0	0 0	0 0	0 0	0 0	0 0	0 0	0 0	0 0	0 0	0 0	0 0	0 0	0 0	0 0	0 0	0 0	0 0	0 0	0 0	0 0	0 0	0 0	0 0	0 0	0 0	0 0	0 2	0 0	0 0	0 0	0 0
SDR	2979	G	T		0 0	0 0	0 0	0 0	0 0	0 0	0 0	0 0	0 0	0 0	0 0	0 0	0 0	0 0	0 0	0 0	0 0	0 0	0 0	0 0	0 0	0 0	0 0	0 0	0 0	0 0	0 0	0 0	0 0	0 0	0 0	0 0	0 0	0 0	0 0	0 0	0 0	0 0	0 0	0 0	0 2	0 0	0 0	0 0	0 0
SDR	2980	AATTTGTATCAATCAATATGTTATCAAATGAAGAAAGAAAAGATGAACATGGTGTGCATGGAAGG	CATCAAAAACACCAACAACTATCCCATCATTGACGAACTGAAAAAGAAGGACCTCGCTGTCAAGAACAAGGACGGA		0 0	0 0	0 0	0 0	0 0	0 0	0 0	0 0	0 0	0 0	0 0	0 0	0 0	0 0	0 0	0 0	0 0	0 0	0 0	0 0	0 0	0 0	0 0	0 0	0 0	0 0	0 0	0 0	0 0	0 0	0 0	0 0	0 0	0 0	0 0	0 0	0 0	0 0	0 0	0 0	0 0	0 0	0 0	0 0	0 0
SDR	2982	TTTGTATCAATCAATATGTTATCAAATGAAGAAAGAAAAGATGAACATGGTGTGCATGGAAGGAATC	ACAGTAGAGCGAAAAAGAAGATACAGAGGAGTTAGGCAAAGGCCATGGGGCAAATGGGCAGCAGAG		0 0	0 0	0 0	0 0	0 0	0 0	0 0	0 0	0 0	0 0	0 0	0 0	0 0	0 0	0 0	0 0	0 0	0 0	0 0	0 0	0 0	0 0	0 0	0 0	0 0	0 0	0 0	0 0	0 0	0 0	0 0	0 0	0 0	0 0	0 0	0 0	0 0	0 0	0 0	0 0	0 0	0 0	0 0	0 0	0 0
SDR	2982	TTTGTATCAATCAATATGTTATCAAATGAAGAAAGAAAAGATGAACATGGTGTGCATGGAAGGAATC	GTGTATGAACTCAATCCTAAGAATTTTAGTGACCTAGATGAAGGAGATGTGCAAGAAGAGGGACTTA		0 0	0 0	0 0	0 0	0 0	0 0	0 0	0 0	0 0	0 0	0 0	0 0	0 0	0 0	0 0	0 0	0 0	0 0	0 0	0 0	0 0	0 0	0 0	0 0	0 0	0 0	0 0	0 0	0 0	0 0	0 0	0 0	0 0	0 0	0 0	0 0	0 0	0 0	0 0	0 0	0 0	0 0	0 0	0 0	0 0
SDR	2987	ATCAATCAATATGTTATCAAATGAAGAAAGAAAAGATGAACATGGTGTGCATGGAAGGAATC	GATATTCATTATGATTTGATAATGAACCGTAATTCTAAAGGATGCAATGAGGATGTAAATGTAAAGAAA		0 0	0 0	0 0	0 0	0 0	0 0	0 0	0 0	0 0	0 0	0 0	0 0	0 0	0 0	0 0	0 0	0 0	0 0	0 0	0 0	0 0	0 0	0 0	0 0	0 0	0 0	0 0	0 0	0 0	0 0	0 0	0 0	0 0	0 0	0 0	0 0	0 0	0 0	0 0	0 0	0 0	0 0	0 0	0 0	0 0
SDR	3050	TACGATGTGTTCTTCCAAAGGCAGCAAGAGGCTGGTACTCAGGATCACTGGGATCTGGTGGATATCCAGATTGTGCAAAGAA	AACAATTGTAAAAGAGGAATGAATGTTGTCACCATTATTGTTGTTATTTTGTGAAATGTGATTTGAGTAAGGAAT		0 0	0 0	0 0	0 0	0 0	0 0	0 0	0 0	0 0	0 0	0 0	0 0	0 0	0 0	0 0	0 0	0 0	0 0	0 0	0 0	0 0	0 0	0 0	0 0	0 0	0 0	0 0	0 0	0 0	0 0	0 0	0 0	0 0	0 0	0 0	0 0	0 0	0 0	0 0	0 0	0 0	0 0	0 0	0 0	0 0
SDR	3052	CGATGTGTTCTTCCAAAGGCAGCA	TGTTGTGTTCGGCTATAAGAGG		0 0	0 0	0 0	0 0	0 0	0 0	0 0	0 0	0 0	0 0	0 0	0 0	0 0	0 0	0 0	0 0	0 0	0 0	0 0	0 0	0 0	0 0	0 0	0 0	0 0	0 0	0 0	0 0	0 0	0 0	0 0	0 0	0 0	0 0	0 0	0 0	0 0	0 0	0 0	0 0	0 0	0 0	0 0	0 0	0 0
SDR	3053	GATGTGTTCTTCCAAAGGCAGC	AATTGTAAAAGAGG		0 0	0 0	0 0	0 0	0 0	0 0	0 0	0 0	0 0	0 0	0 0	0 0	0 0	0 0	0 0	0 0	0 0	0 0	0 0	0 0	0 0	0 0	0 0	0 0	0 0	0 0	0 0	0 0	0 0	0 0	0 0	0 0	0 0	0 0	0 0	0 0	0 0	0 0	0 0	0 0	0 0	0 0	0 0	0 0	0 0
SDR	3054	ATGTGTTCTTCCAAAG	TGATCCACACAAA		0 0	0 0	0 0	0 0	0 0	0 0	0 0	0 0	0 0	0 0	0 0	0 0	0 0	0 0	0 0	0 0	0 0	0 0	0 0	0 0	0 0	0 0	0 0	0 0	0 0	0 0	0 0	0 0	0 0	0 0	0 0	0 0	0 0	0 0	0 0	0 0	0 0	1 0	0 0	0 0	0 0	0 0	0 0	0 0	0 0
SDR	3054	ATGTGTTCTTCCAAAGGCAGC	TGCTGGTCATAGAAAATCCGCG		0 0	0 0	0 0	0 0	0 0	0 0	0 0	0 0	0 0	0 0	0 0	0 0	0 0	0 0	0 0	0 0	0 0	0 0	0 0	0 0	0 0	0 0	0 0	0 0	0 0	0 0	0 0	0 0	0 0	0 0	0 0	0 0	0 0	0 0	0 0	0 0	0 0	0 0	0 0	0 0	0 0	0 0	0 0	0 0	0 0
SDR	3076	AGAGGCTGGTACTCAGGATCACTGGGATCTGGTGGATATCCAGATTGTGCAAAGAAAA	GGAGGAGCCTGTCCAAGGGTGATTATGATATTGGTGACAACAGGATTGTGCAAGACAAT		0 0	0 0	0 0	0 0	0 0	0 0	0 0	0 0	0 0	0 0	0 0	0 0	0 0	0 0	0 0	0 0	0 0	0 0	0 0	0 0	0 0	0 0	0 0	0 0	0 0	0 0	0 0	0 0	0 0	0 0	0 0	0 0	0 0	0 0	0 0	0 0	0 0	0 0	0 0	0 0	0 0	0 0	0 0	0 0	0 0
SDR	3077	GAGGCTGGTACTCAGGATCACTGGGATCTGGTGGATATCCAGATTGTGCAAAGAA	TGAATGTTGTCACCATTATTGTTGTTATTTTGTGAAATGTGATTTGAGTAAGGAAT		0 0	0 0	0 0	0 0	0 0	0 0	0 0	0 0	0 0	0 0	0 0	0 0	0 0	0 0	0 0	0 0	0 0	0 0	0 0	0 0	0 0	0 0	0 0	0 0	0 0	0 0	0 0	0 0	0 0	0 0	0 0	0 0	0 0	0 0	0 0	0 0	0 0	0 0	0 0	0 0	0 0	0 0	0 0	0 0	0 0
SDR	3137	GGGC	TTGTAA		0 0	0 0	0 0	0 0	0 0	0 0	0 0	0 0	0 0	0 0	0 0	0 0	0 0	0 0	0 0	0 0	0 0	0 0	0 0	0 0	0 0	0 0	0 0	0 0	0 0	0 0	0 0	0 0	0 0	0 0	0 0	0 0	0 0	0 0	0 0	0 0	0 0	0 0	0 0	0 0	0 0	0 0	0 0	0 0	0 0
SDR	3146	GAGTGCCATTGTGCTTCAATGCCTGAAAAAGAATACGCCTTCATGTTTATGGGTAGTTTATGTGGG	TTCTCTCATGGTCTGTCCTAAAGTCTTCATTTGACACCCACTTTACTTTTCTGCAAGAGCTTTGAATTGCA		0 0	0 0	0 0	0 0	0 0	0 0	0 0	0 0	0 0	0 0	0 0	0 0	0 0	0 0	0 0	0 0	0 0	0 0	0 0	0 0	0 0	0 0	0 0	0 0	0 0	0 0	0 0	0 0	0 0	0 0	0 0	0 0	0 0	0 0	0 0	0 0	0 0	0 0	0 0	0 0	0 0	0 0	0 0	0 0	0 0
SDR	3211	G	A		0 0	0 0	0 0	0 0	0 0	0 0	0 0	0 0	0 0	0 0	0 0	0 0	0 0	0 0	0 0	0 0	0 0	0 0	0 0	0 0	0 0	0 0	0 0	0 0	0 0	0 0	0 0	0 0	0 0	0 0	0 0	0 0	0 0	0 0	0 0	0 0	0 0	0 0	0 0	0 0	0 0	0 0	0 0	0 0	0 0
SDR	3216	ACAAATATAAGCATCA	GACAGAGAAAGCATC		0 0	0 0	0 0	0 0	0 0	0 0	0 0	0 0	0 0	0 0	0 0	0 0	0 0	0 0	0 0	0 0	0 0	0 0	0 0	0 0	0 0	0 0	0 0	0 0	0 0	0 0	0 0	0 0	0 0	0 0	0 0	0 0	0 0	0 0	0 0	0 0	0 0	0 0	0 0	0 0	0 0	0 0	0 0	0 0	0 0
SDR	3220	ATATAAGCAT	TAACA		0 0	0 0	0 0	0 0	0 0	0 0	0 0	0 0	0 0	0 0	0 0	0 0	0 0	0 0	0 0	0 0	0 0	0 0	0 0	0 0	0 0	0 0	0 0	0 0	0 0	0 0	0 0	0 0	0 0	0 0	0 0	0 0	0 0	0 0	0 0	0 0	0 0	0 0	0 0	0 0	0 0	0 0	0 0	0 0	0 0
SDR	3237	CGTCTTCAG	TGTGTGCAT		0 0	0 0	0 0	0 0	0 0	0 0	0 0	0 0	0 0	0 0	0 0	0 0	0 0	0 0	0 0	0 0	0 0	0 0	0 0	0 0	0 0	0 0	0 0	0 0	0 0	0 0	0 0	0 0	0 0	0 0	0 0	0 0	0 0	0 0	0 0	0 0	0 0	0 0	0 0	0 0	0 0	0 0	0 0	0 0	0 0
SDR	3237	CGTCTTC	TGTTATTA		0 0	0 0	0 0	0 0	0 0	0 0	0 0	0 0	0 0	0 0	0 0	0 0	0 0	0 0	0 0	0 0	0 0	0 0	0 0	0 0	0 0	0 0	0 0	0 0	0 0	0 0	0 0	0 0	0 0	0 0	0 0	0 0	0 0	0 0	0 0	0 0	0 0	0 0	0 0	0 0	0 0	0 0	0 0	0 0	0 0
SDR	3248	T	A		0 0	0 0	0 0	0 0	0 0	0 0	0 0	0 0	0 0	0 0	0 0	0 0	0 0	0 0	0 0	0 0	0 0	0 0	0 0	0 0	0 0	0 0	0 0	0 0	0 0	0 0	0 0	0 0	0 0	0 0	0 0	0 0	0 0	0 0	0 0	0 0	0 0	0 0	0 0	0 0	0 0	0 0	0 0	0 0	0 0
SDR	3250	TAATCCTATAAGCT	GTCGACCACATATGTG		0 0	0 0	0 0	0 0	0 0	0 0	0 0	0 0	0 0	0 0	0 0	0 0	0 0	0 0	0 0	0 0	0 0	0 0	0 0	0 0	0 0	0 0	0 0	0 0	0 0	0 0	0 0	0 0	0 0	0 0	0 0	0 0	0 0	0 0	0 0	0 0	0 0	0 0	0 0	0 0	0 0	0 0	0 0	0 0	0 0
SDR	3266	GCTTGAAA	TCTAGAGCAG		0 0	0 0	0 0	0 0	0 0	0 0	0 0	0 0	0 0	0 0	0 0	0 0	0 0	0 0	0 0	0 0	0 0	0 0	0 0	0 0	0 0	0 0	0 0	0 0	0 0	0 0	0 0	0 0	0 0	0 0	0 0	2 0	0 0	0 0	3 0	0 0	1 0	0 0	0 0	0 0	0 0	0 0	0 0	0 0	0 0
SDR	3274	A	G		0 0	0 0	0 0	0 0	0 0	0 0	0 0	0 0	0 0	0 0	0 0	0 0	0 0	0 0	0 0	0 0	0 0	0 0	0 0	0 0	0 0	0 0	0 0	0 0	0 0	0 0	0 0	0 0	0 0	0 0	0 0	0 2	0 0	0 0	0 3	0 0	0 0	0 0	0 0	0 0	0 0	0 0	0 0	0 0	0 0
SDR	3279	ATAAATG	CGCCTT		0 0	0 0	0 0	0 0	0 0	0 0	0 0	0 0	0 0	0 0	0 0	0 0	0 0	0 0	0 0	0 0	0 0	0 0	0 0	0 0	0 0	0 0	0 0	0 0	0 0	0 0	0 0	0 0	0 0	0 0	0 0	2 0	0 0	0 0	3 0	0 0	1 0	0 0	0 0	0 0	0 0	0 0	0 0	0 0	0 0
SDR	3291	AGATT	GCGC		0 0	0 0	0 0	0 0	0 0	0 0	0 0	0 0	0 0	0 0	0 0	0 0	0 0	0 0	0 0	0 0	0 0	0 0	0 0	0 0	0 0	0 0	0 0	0 0	0 0	0 0	0 0	0 0	0 0	0 0	0 0	2 0	0 0	0 0	4 0	0 0	1 0	0 0	0 0	0 0	0 0	0 0	0 0	0 0	0 0
SDR	3293	ATTCA	GATGC		0 0	0 0	0 0	0 0	0 0	0 0	0 0	0 0	0 0	0 0	0 0	0 0	0 0	0 0	0 0	0 0	0 0	0 0	0 0	0 0	0 0	0 0	0 0	0 0	0 0	0 0	0 0	0 0	0 0	0 0	0 0	0 0	0 0	0 0	0 0	0 0	0 0	0 0	0 0	0 0	0 0	0 0	0 0	0 0	0 0
SDR	3302	T	TTA		0 0	0 0	0 0	0 0	0 0	0 0	0 0	0 0	0 0	0 0	0 0	0 0	0 0	0 0	0 0	0 0	0 0	0 0	0 0	0 0	0 0	0 0	0 0	0 0	0 1	0 0	0 0	0 0	0 0	0 0	0 0	0 2	0 0	0 0	0 4	0 0	0 1	0 0	0 0	0 0	0 0	0 0	0 0	0 0	0 0
SDR	3306	AACACGAAGTACCTCAGATGGATGGTATTTCAAAGAAAGAGACCTTGTACTCTCTGGTC	CATATGAAGCCCAAGCAAGGGTGGTATAAATATATCCAAGATGTTTTCCTAGG		0 0	0 0	0 0	0 0	0 0	0 0	0 0	0 0	0 0	0 0	0 0	0 0	0 0	0 0	0 0	0 0	0 0	0 0	0 0	0 0	0 0	0 0	0 0	0 0	0 0	0 0	0 0	0 0	0 0	0 0	0 0	2 0	0 0	0 0	2 0	0 0	0 0	0 0	0 0	0 0	0 0	0 0	0 0	0 0	0 0
SDR	3306	AACACGAAGTACCTCAGATGGATGGTATTTCAAAGAAAGAGACCTTGTACTCTCTGGTC	CATATGAGGCCCAAGCAAGGGTGGAATAATCATATCCAAGATGTTTTCCTAGG		0 0	0 0	0 0	0 0	0 0	0 0	0 0	0 0	0 0	0 0	0 0	0 0	0 0	0 0	0 0	0 0	0 0	0 0	0 0	0 0	0 0	0 0	0 0	0 0	0 0	0 0	0 0	0 0	0 0	0 0	0 0	0 0	0 0	0 0	0 0	0 0	1 0	0 0	0 0	0 0	0 0	0 0	0 0	0 0	0 0
SDR	3306	AACACGAAGTACCTCAGATGGATGGTATTTCAAAGAAAGAGACCTTGTACTCTCTGGTC	CATATTAGGCCCAAGCAAGGGTGGAATAATCATATCCAAGATGTTTTCCTAGG		0 0	0 0	0 0	0 0	0 0	0 0	0 0	0 0	0 0	0 0	0 0	0 0	0 0	0 0	0 0	0 0	0 0	0 0	0 0	0 0	0 0	0 0	0 0	0 0	0 0	0 0	0 0	0 0	0 0	0 0	0 0	0 0	0 0	0 0	0 0	0 0	0 0	0 0	0 0	0 0	0 0	0 0	0 0	0 0	0 0
SDR	3370	A	C		0 0	0 0	0 0	0 0	0 0	0 0	0 0	0 0	0 0	0 0	0 0	0 0	0 0	0 0	0 0	0 0	0 0	0 0	0 0	0 0	0 0	0 0	0 0	0 0	0 0	0 0	0 0	0 0	0 0	0 0	0 0	2 0	0 0	0 0	3 0	0 0	1 0	0 0	0 0	0 0	0 0	0 0	0 0	0 0	0 0
SDR	3375	ATAAGGTATATTAGTTTC	CTAGGGAGATTTGCAAGAATT		0 0	0 0	0 0	0 0	0 0	0 0	0 0	0 0	0 0	0 0	0 0	0 0	0 0	0 0	0 0	0 0	0 0	0 0	0 0	0 0	0 0	0 0	0 0	0 0	0 0	0 0	0 0	0 0	0 0	0 0	0 0	1 0	0 0	0 0	3 0	0 0	0 0	0 0	0 0	0 0	0 0	0 0	0 0	0 0	0 0
SDR	3399	AATAAGCGCG	TTAGCACT		0 0	0 0	0 0	0 0	0 0	0 0	0 0	0 0	0 0	0 0	0 0	0 0	0 0	0 0	0 0	0 0	0 0	0 0	0 0	0 0	0 0	0 0	0 0	0 0	0 0	0 0	0 0	0 0	0 0	0 0	0 0	2 0	0 0	0 0	2 0	0 0	0 0	0 0	0 0	0 0	0 0	0 0	0 0	0 0	0 0
SDR	3399	AATAAGCGCG	TTAGCACTCC		0 0	0 0	0 0	0 0	0 0	0 0	0 0	0 0	0 0	0 0	0 0	0 0	0 0	0 0	0 0	0 0	0 0	0 0	0 0	0 0	0 0	0 0	0 0	0 0	0 0	0 0	0 0	0 0	0 0	0 0	0 0	0 0	0 0	0 0	0 0	0 0	0 0	0 0	0 0	0 0	0 0	0 0	0 0	0 0	0 0
SDR	3415	TTAGAGAAGTC	ACTGAAGGAG		0 0	0 0	0 0	0 0	0 0	0 0	0 0	0 0	0 0	0 0	0 0	0 0	0 0	0 0	0 0	0 0	0 0	0 0	0 0	0 0	0 0	0 0	0 0	0 0	0 0	0 0	0 0	0 0	0 0	0 0	0 0	0 0	0 0	0 0	0 0	0 0	0 0	0 0	0 0	0 0	0 0	0 0	0 0	0 0	0 0
SDR	3477	G	C		0 0	0 0	0 0	0 0	0 0	0 0	0 0	0 0	0 0	0 0	0 0	0 0	0 0	0 0	0 0	0 0	0 0	0 0	0 0	0 0	0 0	0 0	0 0	0 0	0 0	0 0	0 0	0 0	0 0	0 0	0 0	0 0	0 0	0 0	0 0	0 0	0 0	0 0	0 0	0 0	0 0	0 0	0 0	0 0	0 0
SDR	3489	GAATAGAACTGCTACATAACAAAATAAATCACAAGCAAAAGGAGCATGCCAGC	TACAAGTTATGACAACCGATAAGAACCAACTGCATCATCAG		0 0	0 0	0 0	0 0	0 0	0 0	0 0	0 0	0 0	0 0	0 0	0 0	0 0	0 0	0 0	0 0	0 0	0 0	0 0	0 0	0 0	0 0	0 0	0 0	0 0	0 0	0 0	0 0	0 0	0 0	0 0	0 0	0 0	0 0	0 0	0 0	0 0	0 0	0 0	0 0	0 0	0 0	0 0	0 0	0 0
SDR	3511	A	T		0 0	0 0	0 0	0 0	0 0	0 0	0 0	0 0	0 0	0 0	0 0	0 0	0 0	0 0	0 0	0 0	0 0	0 0	0 0	0 0	0 0	0 0	0 0	0 0	0 0	0 0	0 0	0 0	0 0	0 0	0 0	0 0	0 0	0 0	0 0	0 0	0 0	0 0	0 0	0 0	0 0	0 0	0 0	0 0	0 0
SDR	3513	TAAATCACAAGCAAAAGGAGCATGCCAGC	CCGATAAGAACCAACTGCATCATCAG		0 0	0 0	0 0	0 0	0 0	0 0	0 0	0 0	0 0	0 0	0 0	0 0	0 0	0 0	0 0	0 0	0 0	0 0	0 0	0 0	0 0	0 0	0 0	0 0	0 0	0 0	0 0	0 0	0 0	0 0	0 0	0 0	0 0	0 0	0 0	0 0	0 0	0 0	0 0	0 0	0 0	0 0	0 0	0 0	0 0
SDR	3544	C	CA		0 0	0 0	0 0	0 0	0 0	0 0	0 0	0 0	0 0	0 0	0 0	0 0	0 0	0 0	0 0	0 0	0 0	0 0	0 0	0 0	0 0	0 0	0 0	0 0	0 0	0 0	0 0	0 0	0 0	0 0	0 0	0 0	0 0	0 0	0 0	0 0	0 0	0 0	0 0	0 0	0 0	0 0	0 0	0 0	0 0
SDR	3545	A	T		0 0	0 0	0 0	0 0	0 0	0 0	0 0	0 0	0 0	0 0	0 0	0 0	0 0	0 0	0 0	0 0	0 0	0 0	0 0	0 0	0 0	0 0	0 0	0 0	0 0	0 0	0 0	0 0	0 0	0 0	0 0	0 0	0 0	0 0	0 0	0 0	0 0	0 0	0 0	0 0	0 0	0 0	0 0	0 0	0 0
SDR	3546	TG	T		0 0	0 0	0 0	0 0	0 0	0 0	0 0	0 0	0 0	0 0	0 0	0 0	0 0	0 0	0 0	0 0	0 0	0 0	0 0	0 0	0 0	0 0	0 0	0 0	0 0	0 0	0 0	0 0	0 0	0 0	0 0	0 0	0 0	0 0	0 0	0 0	0 0	0 0	0 0	0 0	0 0	0 0	0 0	0 0	0 0
SDR	3551	ATATATATGACAGGGAAAAGGTAGTTG	TGCAACGATTAATAAAATAATT		0 0	0 0	0 0	0 0	0 0	0 0	0 0	0 0	0 0	0 0	0 0	0 0	0 0	0 0	0 0	0 0	0 0	0 0	0 0	0 0	0 0	0 0	0 0	0 0	0 0	0 0	0 0	0 0	0 0	0 0	0 0	0 0	0 0	0 0	0 0	0 0	0 0	0 0	0 0	0 0	0 0	0 0	0 0	0 0	0 0
SDR	3580	T	A		0 0	0 0	0 0	0 0	0 0	0 0	0 0	0 0	0 0	0 0	0 0	0 0	0 0	0 0	0 0	0 0	0 0	0 0	0 0	0 0	0 0	0 0	0 0	0 0	0 0	0 0	0 0	0 0	0 0	0 0	0 0	0 0	0 0	0 0	0 0	0 0	0 0	0 0	0 0	0 0	0 0	0 0	0 0	0 0	0 0
SDR	3582	GAGTTACT	TAGCTA		0 0	0 0	0 0	0 0	0 0	0 0	0 0	0 0	0 0	0 0	0 0	0 0	0 0	0 0	0 0	0 0	0 0	0 0	0 0	0 0	0 0	0 0	0 0	0 0	0 0	0 0	0 0	0 0	0 0	0 0	0 0	0 0	0 0	0 0	0 0	0 0	0 0	0 0	0 0	0 0	0 0	0 0	0 0	0 0	0 0
SDR	3584	GTTACT	CATA		0 0	0 0	0 0	0 0	0 0	0 0	0 0	0 0	0 0	0 0	0 0	0 0	0 0	0 0	0 0	0 0	0 0	0 0	0 0	0 0	0 0	0 0	0 0	0 0	0 0	0 0	0 0	0 0	0 0	0 0	0 0	0 0	0 0	0 0	0 0	0 0	0 0	0 0	0 0	0 0	0 0	0 0	0 0	0 0	0 0
SDR	3593	T	C		0 0	0 0	0 0	0 0	0 0	0 0	0 0	0 0	0 0	0 0	0 0	0 0	0 0	0 0	0 0	0 0	0 0	0 0	0 0	0 0	0 0	0 0	0 0	0 0	0 0	0 0	0 0	0 0	0 0	0 0	0 0	0 0	0 0	0 0	0 0	0 0	0 0	0 0	0 0	0 0	0 0	0 0	0 0	0 0	0 0
SDR	3594	ACAAAA	CCGAATG		0 0	0 0	0 0	0 0	0 0	0 0	0 0	0 0	0 0	0 0	0 0	0 0	0 0	0 0	0 0	0 0	0 0	0 0	0 0	0 0	0 0	0 0	0 0	0 0	0 0	0 0	0 0	0 0	0 0	0 0	0 0	0 0	0 0	0 0	0 0	0 0	0 0	0 0	0 0	0 0	0 0	0 0	0 0	0 0	0 0
SDR	3603	TTC	AA		0 0	0 0	0 0	0 0	0 0	0 0	0 0	0 0	0 0	0 0	0 0	0 0	0 0	0 0	0 0	0 0	0 0	0 0	0 0	0 0	0 0	0 0	0 0	0 0	0 0	0 0	0 0	0 0	0 0	0 0	0 0	0 0	0 0	0 0	0 0	0 0	0 0	0 0	0 0	0 0	0 0	0 0	0 0	0 0	0 0
SDR	3605	CCAC	TAAGG		0 0	0 0	0 0	0 0	0 0	0 0	0 0	0 0	0 0	0 0	0 0	0 0	0 0	0 0	0 0	0 0	0 0	0 0	0 0	0 0	0 0	0 0	0 0	0 0	0 0	0 0	0 0	0 0	0 0	0 0	0 0	0 0	0 0	0 0	0 0	0 0	0 0	0 0	0 0	0 0	0 0	0 0	0 0	0 0	0 0
SDR	3611	GTAAATTTCTATTACATTTTAT	TCTTTTTCCCCATAAAAATTAAAA		0 0	0 0	0 0	0 0	0 0	0 0	0 0	0 0	0 0	0 0	0 0	0 0	0 0	0 0	0 0	0 0	0 0	0 0	0 0	0 0	0 0	0 0	0 0	0 0	0 0	0 0	0 0	0 0	0 0	0 0	0 0	0 0	0 0	0 0	0 0	0 0	0 0	0 0	0 0	0 0	0 0	0 0	0 0	0 0	0 0
SDR	3636	TTTCTTAATCTTGTGAAACTTATATTCTAAATCCTTTGCTG	GGCTTGGCATTCTAGTTAAACTTATTTCAAGGCCAACTAATTCACT		0 0	0 0	0 0	0 0	0 0	0 0	0 0	0 0	0 0	0 0	0 0	0 0	0 0	0 0	0 0	0 0	0 0	0 0	0 0	0 0	0 0	0 0	0 0	0 0	0 0	0 0	0 0	0 0	0 0	0 0	0 0	0 0	0 0	0 0	0 0	0 0	0 0	0 0	0 0	0 0	0 0	0 0	0 0	0 0	0 0
SDR	3659	ATTCTAAATCCTTTGCTG	TTCAAGGCCAACTAATTCACT		0 0	0 0	0 0	0 0	0 0	0 0	0 0	0 0	0 0	0 0	0 0	0 0	0 0	0 0	0 0	0 0	0 0	0 0	0 0	0 0	0 0	0 0	0 0	0 0	0 0	0 0	0 0	0 0	0 0	0 0	0 0	0 0	0 0	0 0	0 0	0 0	0 0	0 0	0 0	0 0	0 0	0 0	0 0	0 0	0 0
SDR	3680	ACAT	GCCG		0 0	0 0	0 0	0 0	0 0	0 0	0 0	0 0	0 0	0 0	0 0	0 0	0 0	0 0	0 0	0 0	0 0	0 0	0 0	0 0	0 0	0 0	0 0	0 0	0 0	0 0	0 0	0 0	0 0	0 0	0 0	0 0	0 0	0 0	0 0	0 0	0 0	0 0	0 0	0 0	0 0	0 0	0 0	0 0	0 0
SDR	3680	ACATC	GCTAG		0 0	0 0	0 0	0 0	0 0	0 0	0 0	0 0	0 0	0 0	0 0	0 0	0 0	0 0	0 0	0 0	0 0	0 0	0 0	0 0	0 0	0 0	0 0	0 0	0 0	0 0	0 0	0 0	0 0	0 0	0 0	0 0	0 0	0 0	0 0	0 0	0 0	0 0	0 0	0 0	0 0	0 0	0 0	0 0	0 0
SDR	3681	CATC	ACT		0 0	0 0	0 0	0 0	0 0	0 0	0 0	0 0	0 0	0 0	0 0	0 0	0 0	0 0	0 0	0 0	0 0	0 0	0 0	0 0	0 0	0 0	0 0	0 0	0 0	0 0	0 0	0 0	0 0	0 0	0 0	0 0	0 0	0 0	0 0	0 0	0 0	0 0	0 0	0 0	0 0	0 0	0 0	0 0	0 0
[truncated: 10,969 more rows]
[truncated: 336 more columns]
