# Supplementary material for: Sex-determining region complements traditionally used in phylogenetic studies nuclear and chloroplast sequences in investigation of Aigeiros Duby and Tacamahaca Spach poplars (genus Populus L., Salicaceae)
Source: Front Plant Sci. 2023 Oct 4;14:1204899. doi: 10.3389/fpls.2023.1204899 (PMC10582643; doi:10.3389/fpls.2023.1204899)
Supplement: Supplementary file 5 [file DataSheet_5.xlsx]

## Sheet: All sequences
Supplementary Data 5. Matrices of genetic distances between the studied 379 poplar accessions of sections Aigeiros and Tacamahaca based on the analysis of merged targeted deep sequencing data for NTS 5S rDNA, ITS, DSH 2, DSH 5, DSH 8, DSH 12, DSH 29, 6, 15, 16, X18, trnG-psbK-psbI, rps2-rpoC2, rpoC2-rpoC1, the sex-determining region (SDR), and the ARR17 gene sequences, as well as separately for t…
Supplementary Data 5A. Matrices of genetic distances between the studied 379 poplar accessions of sections Aigeiros and Tacamahaca based on the analysis of merged targeted deep sequencing data for NTS 5S rDNA, ITS, DSH 2, DSH 5, DSH 8, DSH 12, DSH 29, 6, 15, 16, X18, trnG-psbK-psbI, rps2-rpoC2, rpoC2-rpoC1, the sex-determining region (SDR), and the ARR17 gene sequences.
		1	2	3	4	5	6	7	8	9	10	11	12	13	14	15	16	17	18	19	20	21	22	23	24	25	26	27	28	29	30	31	32	33	34	35	36	37	38	39	40	41	42	43	44	45	46	47	48
		Popul19 P. afghanica	Popul20 P. afghanica	Popul21 P. afghanica	ANG11 P. nigra	CHim11 P. nigra	12Pa11 P. nigra	12Pa14 P. nigra	PNKg01 P. nigra	PNKg02 P. nigra	PNS7 P. nigra	PNS8 P. nigra	KPN4 P. nigra	k-2-2016 P. nigra	Popul22 P. nigra	12Pa12 P. nigra	12Pa13 P. nigra	PNOZ01 P. nigra	PNOZ02 P. nigra	PNS6 P. nigra	PNE02 P. nigra	P1NE01 P. nigra	KPN5 P. nigra	KPN3 P. nigra	k-3-2016 P. nigra	Popul23 P. nigra	341(6) K P. pyramidalis (P. nigra var. italica)	342(7) K P. pyramidalis (P. nigra var. italica)	338 (3) K P. pyramidalis (P. nigra var. italica)	188 P. x canadensis male	134 P. x canadensis male	129 P. x canadensis female	139 P. deltoides male	365 (27) P. deltoides x P. x moscoviensis male	138 P. deltoides x P. x moscoviensis	363 (25) P. deltoides x P. x moscoviensis	364 (26) P. deltoides x P. x moscoviensis	127 P. deltoides x P. suaveolens female	213 P. x rasumovskoefemale	212 P. x rasumovskoefemale	265 P. x rasumovskoe male	136 P. x rasumovskoe male	251 P. x rasumovskoe male	254 P. x rasumovskoe male	242 P. x rasumovskoe male	248 P. x rasumovskoe male	207 P. x rasumovskoe male	253 P. x rasumovskoe male	249 P. x rasumovskoe male
1	Popul19 P. afghanica		1.2728	1.0219	0.960598	2.0278	2.11514	2.40289	2.15445	2.13878	1.87906	2.26088	2.1745	2.32624	2.40365	2.32614	2.47567	2.31963	2.41423	2.30136	2.26423	2.79728	2.45344	2.41678	2.37597	2.33281	2.3314	2.33395	2.31937	2.36242	2.50371	2.1481	2.36146	2.33696	2.24388	2.21943	2.1918	2.43884	2.25491	2.23297	2.41498	2.36075	2.36482	2.36959	2.37185	2.36463	2.35604	2.3742	2.3565
2	Popul20 P. afghanica	1.2728		1.55312	1.05448	2.4182	2.35231	2.60047	2.38465	2.40851	2.18015	2.56221	2.36055	2.53748	2.47759	2.43941	2.62799	2.55913	2.56377	2.56721	2.16344	2.74314	2.57608	2.56535	2.47306	2.45831	2.51804	2.47129	2.49327	2.4816	2.56808	2.2967	2.49217	2.37894	2.44626	2.27126	2.32862	2.43397	2.43639	2.44285	2.29962	2.51331	2.4788	2.4815	2.46537	2.46267	2.44844	2.46758	2.45921
3	Popul21 P. afghanica	1.0219	1.55312		1.3287	2.05676	2.25707	2.53812	2.15029	2.16933	2.09829	2.42049	2.33413	2.38161	2.39754	2.42349	2.52987	2.42072	2.34207	2.46229	2.3481	2.96335	2.55462	2.55932	2.44728	2.4007	2.40004	2.4074	2.39444	2.43494	2.56651	2.21097	2.42079	2.36565	2.2622	2.24613	2.22243	2.42006	2.30125	2.26797	2.36815	2.45996	2.44166	2.43226	2.4311	2.42672	2.4399	2.42972	2.4207
4	ANG11 P. nigra	0.960598	1.05448	1.3287		2.20224	2.37186	2.46197	2.17071	2.20706	1.89832	2.3581	2.38978	2.38679	2.46137	2.44428	2.5338	2.51575	2.46576	2.52203	2.18636	2.88018	2.68882	2.617	2.58414	2.39101	2.50018	2.46148	2.45505	2.42837	2.52915	2.21958	2.45063	2.31817	2.33265	2.27846	2.27806	2.38374	2.34361	2.31607	2.38939	2.52977	2.46682	2.4627	2.46296	2.46578	2.46202	2.45412	2.46039
5	CHim11 P. nigra	2.0278	2.4182	2.05676	2.20224		1.49106	1.73127	1.17719	1.26695	1.15583	1.7287	1.83845	1.67014	2.51401	1.69303	1.94477	1.68348	1.65386	1.67872	2.12029	3.05007	1.94305	2.03951	1.85469	1.64642	1.8066	1.822	1.84706	2.10623	2.26677	1.95157	2.15624	2.21384	1.90637	1.94304	1.90443	2.56291	1.93583	1.91649	2.5782	2.00153	1.99083	1.98409	1.97407	1.96139	1.98786	1.95306	1.99603
6	12Pa11 P. nigra	2.11514	2.35231	2.25707	2.37186	1.49106		1.57915	1.04597	1.02757	1.11742	1.49403	1.66783	1.6329	2.40312	1.65411	1.57837	1.61922	1.58029	1.62515	2.05514	2.85978	1.64585	1.84478	1.69557	1.58195	1.41943	1.43808	1.46112	2.06421	2.08387	1.65928	2.11533	2.09441	1.68241	1.84813	1.8189	2.62985	1.66662	1.70723	2.63014	2.01703	2.00438	1.99612	1.98907	1.96951	1.99224	1.9782	1.99676
7	12Pa14 P. nigra	2.40289	2.60047	2.53812	2.46197	1.73127	1.57915		1.33654	1.39352	1.30463	2.01571	2.33419	2.19234	2.53422	1.48122	1.18993	1.59584	1.51009	1.23798	1.91611	2.73399	2.17132	1.9875	1.97732	1.44292	1.24082	1.25102	1.23841	1.63976	1.77936	1.94783	1.70201	2.16598	2.02117	2.2942	2.324	2.41803	2.04903	2.03801	2.68714	2.12158	2.11768	2.10395	2.11263	2.09478	2.11614	2.11237	2.04877
8	PNKg01 P. nigra	2.15445	2.38465	2.15029	2.17071	1.17719	1.04597	1.33654		0.211354	1.13974	1.47556	1.76735	1.67996	2.37081	1.68052	1.4655	1.56431	1.29316	1.51308	1.92707	2.81141	1.86085	1.89916	1.73369	1.46368	1.38912	1.38727	1.35861	1.94609	2.03444	1.52669	1.99346	1.87294	1.69715	1.87451	1.88733	2.47491	1.70403	1.68481	2.51135	1.83622	1.85731	1.82671	1.8396	1.83688	1.85062	1.79305	1.83864
9	PNKg02 P. nigra	2.13878	2.40851	2.16933	2.20706	1.26695	1.02757	1.39352	0.211354		1.12312	1.5365	1.75497	1.72702	2.3762	1.73995	1.51781	1.69911	1.41167	1.62943	1.99666	2.84619	1.82216	1.90313	1.68362	1.5286	1.46318	1.44921	1.46013	2.04519	2.16	1.53078	2.10034	1.84958	1.73589	1.91159	1.87729	2.52337	1.71269	1.72794	2.5117	1.88603	1.87991	1.85271	1.86712	1.86384	1.8703	1.84275	1.87328
10	PNS7 P. nigra	1.87906	2.18015	2.09829	1.89832	1.15583	1.11742	1.30463	1.13974	1.12312		0.908401	1.83781	1.85188	2.33644	1.47925	1.92368	1.692	1.50688	1.44317	2.02316	2.63208	1.47008	1.6635	1.58219	1.46042	1.61121	1.51812	1.52008	2.0657	2.05831	1.60324	2.12879	1.95589	2.03364	1.90778	1.85169	2.45991	2.03115	2.02304	2.56933	1.59613	1.64296	1.7007	1.63431	1.65878	1.66373	1.66468	1.65495
11	PNS8 P. nigra	2.26088	2.56221	2.42049	2.3581	1.7287	1.49403	2.01571	1.47556	1.5365	0.908401		2.06104	2.0402	2.7954	1.70082	2.00814	1.68771	1.70082	1.41415	2.36471	3.07474	1.90661	2.137	1.82191	1.78845	1.84929	1.89961	1.90128	2.34966	2.60363	2.08829	2.42037	2.49829	2.40124	2.2219	2.13411	2.89446	2.35171	2.36418	2.84138	2.12492	2.15654	2.13214	2.13719	2.12391	2.15401	2.12849	2.13336
12	KPN4 P. nigra	2.1745	2.36055	2.33413	2.38978	1.83845	1.66783	2.33419	1.76735	1.75497	1.83781	2.06104		1.19938	1.83198	2.14254	2.26425	1.93142	2.01938	2.1073	1.60561	2.40699	2.04285	1.85285	1.95632	1.82559	1.95445	1.91677	1.9534	2.05711	2.25567	1.91449	2.05899	2.29562	1.54109	1.12618	1.05228	2.62159	1.60525	1.62768	2.47457	1.91384	1.98921	1.97019	1.97606	1.94098	1.96046	1.94474	1.95833
13	k-2-2016 P. nigra	2.32624	2.53748	2.38161	2.38679	1.67014	1.6329	2.19234	1.67996	1.72702	1.85188	2.0402	1.19938		1.96082	2.10818	2.21345	1.82505	1.95725	2.11858	1.75802	2.57389	2.17306	2.01963	2.06614	1.85891	1.87798	1.84958	1.82252	2.11921	2.341	2.0191	2.11619	2.41873	1.48231	1.14835	1.06411	2.7493	1.49514	1.49431	2.77029	2.18525	2.22938	2.21649	2.22558	2.21603	2.2218	2.19898	2.21401
14	Popul22 P. nigra	2.40365	2.47759	2.39754	2.46137	2.51401	2.40312	2.53422	2.37081	2.3762	2.33644	2.7954	1.83198	1.96082		2.69864	2.76101	2.64037	2.66444	2.65577	1.6165	1.82851	2.69619	2.55549	2.68296	2.59364	2.59681	2.52718	2.54969	2.3828	2.57059	2.26416	2.40624	2.1631	1.31226	1.69804	1.66361	2.31175	1.3615	1.38841	2.41904	2.55515	2.47187	2.48704	2.49799	2.47588	2.482	2.49705	2.46701
15	12Pa12 P. nigra	2.32614	2.43941	2.42349	2.44428	1.69303	1.65411	1.48122	1.68052	1.73995	1.47925	1.70082	2.14254	2.10818	2.69864		1.22587	1.01266	1.17861	1.02411	1.94623	2.67213	2.02537	2.00266	1.91533	0.988406	1.27389	1.30022	1.31493	1.59778	1.80476	2.06809	1.67466	2.34732	2.0926	2.18426	2.26503	2.72104	2.18868	2.17372	2.65887	2.10861	2.19234	2.17712	2.18005	2.16295	2.20038	2.15232	2.12832
16	12Pa13 P. nigra	2.47567	2.62799	2.52987	2.5338	1.94477	1.57837	1.18993	1.4655	1.51781	1.92368	2.00814	2.26425	2.21345	2.76101	1.22587		1.21103	1.18001	1.14948	2.17054	2.66973	2.11363	1.96986	1.94435	1.11433	0.890764	0.938521	0.957557	1.46091	1.5912	1.93622	1.53321	2.07898	2.01007	2.25725	2.33832	2.8392	2.08075	2.09766	2.62226	2.11503	2.13752	2.10525	2.11803	2.11921	2.12259	2.07519	2.06309
17	PNOZ01 P. nigra	2.31963	2.55913	2.42072	2.51575	1.68348	1.61922	1.59584	1.56431	1.69911	1.692	1.68771	1.93142	1.82505	2.64037	1.01266	1.21103		1.10539	0.951977	1.89403	2.76056	2.04652	1.90981	1.85128	0.818542	1.02704	1.03686	1.02969	1.41915	1.58568	1.94398	1.47567	2.39766	1.89378	2.00895	2.02972	2.70526	1.93857	1.97472	2.59301	2.07484	2.11067	2.0966	2.1131	2.08242	2.10189	2.07724	2.05238
18	PNOZ02 P. nigra	2.41423	2.56377	2.34207	2.46576	1.65386	1.58029	1.51009	1.29316	1.41167	1.50688	1.70082	2.01938	1.95725	2.66444	1.17861	1.18001	1.10539		0.851779	1.95194	2.84429	1.99511	2.0871	1.90906	0.891162	1.20228	1.2394	1.19933	1.62232	1.65784	1.92699	1.68176	2.31796	2.13651	2.04782	2.11143	2.761	2.14702	2.20166	2.64192	2.11379	2.15268	2.11785	2.13601	2.12207	2.13404	2.10577	2.08783
19	PNS6 P. nigra	2.30136	2.56721	2.46229	2.52203	1.67872	1.62515	1.23798	1.51308	1.62943	1.44317	1.41415	2.1073	2.11858	2.65577	1.02411	1.14948	0.951977	0.851779		1.85222	2.77368	1.85428	1.90726	1.79823	0.73178	1.21876	1.22687	1.26064	1.56275	1.7451	1.87181	1.67883	2.37953	2.12094	2.04594	2.11599	2.85814	2.23811	2.25448	2.67694	2.0309	2.09333	2.08649	2.07794	2.05144	2.08457	2.0998	1.9855
20	PNE02 P. nigra	2.26423	2.16344	2.3481	2.18636	2.12029	2.05514	1.91611	1.92707	1.99666	2.02316	2.36471	1.60561	1.75802	1.6165	1.94623	2.17054	1.89403	1.95194	1.85222		1.70235	2.25708	2.04701	2.15323	1.76997	2.01814	1.92569	1.89426	1.93545	1.97937	2.11812	1.94297	2.08272	1.47479	1.50759	1.57075	2.32367	1.45978	1.47055	2.25479	1.96277	2.01724	2.02014	2.00423	1.97227	2.0204	2.00876	1.9076
21	P1NE01 P. nigra	2.79728	2.74314	2.96335	2.88018	3.05007	2.85978	2.73399	2.81141	2.84619	2.63208	3.07474	2.40699	2.57389	1.82851	2.67213	2.66973	2.76056	2.84429	2.77368	1.70235		2.32474	2.14171	2.29449	2.67075	2.88151	2.82462	2.82414	2.66582	2.71876	2.61263	2.68958	2.26708	2.00057	2.57032	2.42151	2.77296	2.14689	2.13278	2.08593	2.31103	2.36798	2.33047	2.34122	2.33295	2.32492	2.3319	2.29544
22	KPN5 P. nigra	2.45344	2.57608	2.55462	2.68882	1.94305	1.64585	2.17132	1.86085	1.82216	1.47008	1.90661	2.04285	2.17306	2.69619	2.02537	2.11363	2.04652	1.99511	1.85428	2.25708	2.32474		0.977025	0.522822	1.84357	2.18148	2.20508	2.17161	2.44597	2.48056	2.06734	2.47525	1.58507	2.33892	2.4529	2.35919	2.93274	2.38873	2.40408	2.211	1.33666	1.37399	1.35024	1.35876	1.37004	1.34933	1.33421	1.34188
23	KPN3 P. nigra	2.41678	2.56535	2.55932	2.617	2.03951	1.84478	1.9875	1.89916	1.90313	1.6635	2.137	1.85285	2.01963	2.55549	2.00266	1.96986	1.90981	2.0871	1.90726	2.04701	2.14171	0.977025		0.847226	1.73977	2.08551	2.12981	2.08636	2.29155	2.38674	2.13114	2.3237	1.6161	2.04649	2.30034	2.1866	2.77533	2.13565	2.10842	2.20346	1.27446	1.3234	1.29049	1.30062	1.29476	1.28968	1.28159	1.27447
24	k-3-2016 P. nigra	2.37597	2.47306	2.44728	2.58414	1.85469	1.69557	1.97732	1.73369	1.68362	1.58219	1.82191	1.95632	2.06614	2.68296	1.91533	1.94435	1.85128	1.90906	1.79823	2.15323	2.29449	0.522822	0.847226		1.71778	2.02927	2.01222	2.0017	2.26241	2.33271	2.12788	2.27058	1.56924	2.20835	2.36782	2.27014	2.84187	2.25391	2.26126	2.12489	1.25598	1.30494	1.27885	1.27466	1.27991	1.2749	1.25971	1.25366
25	Popul23 P. nigra	2.33281	2.45831	2.4007	2.39101	1.64642	1.58195	1.44292	1.46368	1.5286	1.46042	1.78845	1.82559	1.85891	2.59364	0.988406	1.11433	0.818542	0.891162	0.73178	1.76997	2.67075	1.84357	1.73977	1.71778		1.06298	1.05364	1.09378	1.40177	1.51163	1.92241	1.47189	2.21857	1.94107	1.92195	1.99662	2.67066	2.02187	2.01564	2.48062	1.93632	1.95404	1.94256	1.95309	1.94112	1.95399	1.93007	1.87879
26	341(6) K P. pyramidalis (P. nigra var. italica)	2.3314	2.51804	2.40004	2.50018	1.8066	1.41943	1.24082	1.38912	1.46318	1.61121	1.84929	1.95445	1.87798	2.59681	1.27389	0.890764	1.02704	1.20228	1.21876	2.01814	2.88151	2.18148	2.08551	2.02927	1.06298		0.254152	0.346108	1.34084	1.64457	1.88115	1.34142	2.40173	1.75643	1.9315	2.02787	2.765	1.81298	1.80892	2.7798	2.29104	2.32185	2.31046	2.32185	2.30667	2.3326	2.2917	2.26068
27	342(7) K P. pyramidalis (P. nigra var. italica)	2.33395	2.47129	2.4074	2.46148	1.822	1.43808	1.25102	1.38727	1.44921	1.51812	1.89961	1.91677	1.84958	2.52718	1.30022	0.938521	1.03686	1.2394	1.22687	1.92569	2.82462	2.20508	2.12981	2.01222	1.05364	0.254152		0.35554	1.33884	1.63178	1.87625	1.33694	2.4451	1.72535	1.87464	1.97815	2.78844	1.78112	1.77145	2.76713	2.34886	2.36908	2.35009	2.36443	2.34847	2.36718	2.3276	2.29842
28	338 (3) K P. pyramidalis (P. nigra var. italica)	2.31937	2.49327	2.39444	2.45505	1.84706	1.46112	1.23841	1.35861	1.46013	1.52008	1.90128	1.9534	1.82252	2.54969	1.31493	0.957557	1.02969	1.19933	1.26064	1.89426	2.82414	2.17161	2.08636	2.0017	1.09378	0.346108	0.35554		1.3324	1.6152	1.85961	1.34753	2.3913	1.73002	1.88325	1.97083	2.76426	1.78454	1.79633	2.72814	2.26453	2.29866	2.28548	2.28734	2.28039	2.29741	2.27485	2.24643
29	188 P. x canadensis male	2.36242	2.4816	2.43494	2.42837	2.10623	2.06421	1.63976	1.94609	2.04519	2.0657	2.34966	2.05711	2.11921	2.3828	1.59778	1.46091	1.41915	1.62232	1.56275	1.93545	2.66582	2.44597	2.29155	2.26241	1.40177	1.34084	1.33884	1.3324		1.18481	1.49044	0.252436	2.23031	1.88518	2.08043	2.1807	2.27329	1.95073	1.9326	2.62408	2.49146	2.51837	2.49603	2.52703	2.5001	2.52129	2.50322	2.45932
30	134 P. x canadensis male	2.50371	2.56808	2.56651	2.52915	2.26677	2.08387	1.77936	2.03444	2.16	2.05831	2.60363	2.25567	2.341	2.57059	1.80476	1.5912	1.58568	1.65784	1.7451	1.97937	2.71876	2.48056	2.38674	2.33271	1.51163	1.64457	1.63178	1.6152	1.18481		1.45303	1.21428	2.13292	2.24256	2.32691	2.42093	2.33231	2.27377	2.29407	2.64817	2.47774	2.49968	2.49551	2.50502	2.47742	2.50488	2.47553	2.43651
31	129 P. x canadensis female	2.1481	2.2967	2.21097	2.21958	1.95157	1.65928	1.94783	1.52669	1.53078	1.60324	2.08829	1.91449	2.0191	2.26416	2.06809	1.93622	1.94398	1.92699	1.87181	2.11812	2.61263	2.06734	2.13114	2.12788	1.92241	1.88115	1.87625	1.85961	1.49044	1.45303		1.51363	1.39302	1.8272	2.07292	2.07553	2.08454	1.82669	1.85013	2.53918	2.28508	2.30687	2.28931	2.30356	2.27498	2.28594	2.29096	2.299
32	139 P. deltoides male	2.36146	2.49217	2.42079	2.45063	2.15624	2.11533	1.70201	1.99346	2.10034	2.12879	2.42037	2.05899	2.11619	2.40624	1.67466	1.53321	1.47567	1.68176	1.67883	1.94297	2.68958	2.47525	2.3237	2.27058	1.47189	1.34142	1.33694	1.34753	0.252436	1.21428	1.51363		2.24302	1.87944	2.10953	2.19085	2.28215	1.95569	1.93527	2.63085	2.50988	2.52902	2.5099	2.54877	2.50767	2.52512	2.50734	2.45573
33	365 (27) P. deltoides x P. x moscoviensis male	2.33696	2.37894	2.36565	2.31817	2.21384	2.09441	2.16598	1.87294	1.84958	1.95589	2.49829	2.29562	2.41873	2.1631	2.34732	2.07898	2.39766	2.31796	2.37953	2.08272	2.26708	1.58507	1.6161	1.56924	2.21857	2.40173	2.4451	2.3913	2.23031	2.13292	1.39302	2.24302		2.0584	2.39504	2.36248	2.2133	2.15071	2.14252	1.98242	1.39905	1.34509	1.33805	1.34623	1.35027	1.34797	1.33504	1.34798
34	138 P. deltoides x P. x moscoviensis	2.24388	2.44626	2.2622	2.33265	1.90637	1.68241	2.02117	1.69715	1.73589	2.03364	2.40124	1.54109	1.48231	1.31226	2.0926	2.01007	1.89378	2.13651	2.12094	1.47479	2.00057	2.33892	2.04649	2.20835	1.94107	1.75643	1.72535	1.73002	1.88518	2.24256	1.8272	1.87944	2.0584		1.46679	1.50203	2.40822	0.195117	0.157205	2.54305	2.2257	2.17732	2.18855	2.19136	2.16492	2.18024	2.17671	2.16933
35	363 (25) P. deltoides x P. x moscoviensis	2.21943	2.27126	2.24613	2.27846	1.94304	1.84813	2.2942	1.87451	1.91159	1.90778	2.2219	1.12618	1.14835	1.69804	2.18426	2.25725	2.00895	2.04782	2.04594	1.50759	2.57032	2.4529	2.30034	2.36782	1.92195	1.9315	1.87464	1.88325	2.08043	2.32691	2.07292	2.10953	2.39504	1.46679		0.351439	2.46925	1.53662	1.53239	2.52635	2.15227	2.15934	2.17738	2.17141	2.14679	2.18215	2.17305	2.15015
36	364 (26) P. deltoides x P. x moscoviensis	2.1918	2.32862	2.22243	2.27806	1.90443	1.8189	2.324	1.88733	1.87729	1.85169	2.13411	1.05228	1.06411	1.66361	2.26503	2.33832	2.02972	2.11143	2.11599	1.57075	2.42151	2.35919	2.1866	2.27014	1.99662	2.02787	1.97815	1.97083	2.1807	2.42093	2.07553	2.19085	2.36248	1.50203	0.351439		2.5728	1.54516	1.56135	2.54848	2.0825	2.107	2.1168	2.1117	2.07743	2.10912	2.11509	2.10462
37	127 P. deltoides x P. suaveolens female	2.43884	2.43397	2.42006	2.38374	2.56291	2.62985	2.41803	2.47491	2.52337	2.45991	2.89446	2.62159	2.7493	2.31175	2.72104	2.8392	2.70526	2.761	2.85814	2.32367	2.77296	2.93274	2.77533	2.84187	2.67066	2.765	2.78844	2.76426	2.27329	2.33231	2.08454	2.28215	2.2133	2.40822	2.46925	2.5728		2.45631	2.44425	2.49587	2.55504	2.56377	2.55987	2.55491	2.5266	2.56063	2.55646	2.54151
38	213 P. x rasumovskoefemale	2.25491	2.43639	2.30125	2.34361	1.93583	1.66662	2.04903	1.70403	1.71269	2.03115	2.35171	1.60525	1.49514	1.3615	2.18868	2.08075	1.93857	2.14702	2.23811	1.45978	2.14689	2.38873	2.13565	2.25391	2.02187	1.81298	1.78112	1.78454	1.95073	2.27377	1.82669	1.95569	2.15071	0.195117	1.53662	1.54516	2.45631		0.210692	2.65188	2.28071	2.27881	2.27883	2.29173	2.26731	2.27165	2.28226	2.27208
39	212 P. x rasumovskoefemale	2.23297	2.44285	2.26797	2.31607	1.91649	1.70723	2.03801	1.68481	1.72794	2.02304	2.36418	1.62768	1.49431	1.38841	2.17372	2.09766	1.97472	2.20166	2.25448	1.47055	2.13278	2.40408	2.10842	2.26126	2.01564	1.80892	1.77145	1.79633	1.9326	2.29407	1.85013	1.93527	2.14252	0.157205	1.53239	1.56135	2.44425	0.210692		2.63882	2.29553	2.25295	2.25741	2.26257	2.23933	2.24998	2.25812	2.24308
40	265 P. x rasumovskoe male	2.41498	2.29962	2.36815	2.38939	2.5782	2.63014	2.68714	2.51135	2.5117	2.56933	2.84138	2.47457	2.77029	2.41904	2.65887	2.62226	2.59301	2.64192	2.67694	2.25479	2.08593	2.211	2.20346	2.12489	2.48062	2.7798	2.76713	2.72814	2.62408	2.64817	2.53918	2.63085	1.98242	2.54305	2.52635	2.54848	2.49587	2.65188	2.63882		1.81556	1.78281	1.7959	1.80902	1.77124	1.80017	1.80279	1.77398
41	136 P. x rasumovskoe male	2.36075	2.51331	2.45996	2.52977	2.00153	2.01703	2.12158	1.83622	1.88603	1.59613	2.12492	1.91384	2.18525	2.55515	2.10861	2.11503	2.07484	2.11379	2.0309	1.96277	2.31103	1.33666	1.27446	1.25598	1.93632	2.29104	2.34886	2.26453	2.49146	2.47774	2.28508	2.50988	1.39905	2.2257	2.15227	2.0825	2.55504	2.28071	2.29553	1.81556		0.154916	0.171474	0.178445	0.195829	0.200242	0.201678	0.197864
42	251 P. x rasumovskoe male	2.36482	2.4788	2.44166	2.46682	1.99083	2.00438	2.11768	1.85731	1.87991	1.64296	2.15654	1.98921	2.22938	2.47187	2.19234	2.13752	2.11067	2.15268	2.09333	2.01724	2.36798	1.37399	1.3234	1.30494	1.95404	2.32185	2.36908	2.29866	2.51837	2.49968	2.30687	2.52902	1.34509	2.17732	2.15934	2.107	2.56377	2.27881	2.25295	1.78281	0.154916		0.156104	0.162727	0.173012	0.185808	0.16994	0.190096
43	254 P. x rasumovskoe male	2.36959	2.4815	2.43226	2.4627	1.98409	1.99612	2.10395	1.82671	1.85271	1.7007	2.13214	1.97019	2.21649	2.48704	2.17712	2.10525	2.0966	2.11785	2.08649	2.02014	2.33047	1.35024	1.29049	1.27885	1.94256	2.31046	2.35009	2.28548	2.49603	2.49551	2.28931	2.5099	1.33805	2.18855	2.17738	2.1168	2.55987	2.27883	2.25741	1.7959	0.171474	0.156104		0.172913	0.198986	0.177512	0.183338	0.199329
44	242 P. x rasumovskoe male	2.37185	2.46537	2.4311	2.46296	1.97407	1.98907	2.11263	1.8396	1.86712	1.63431	2.13719	1.97606	2.22558	2.49799	2.18005	2.11803	2.1131	2.13601	2.07794	2.00423	2.34122	1.35876	1.30062	1.27466	1.95309	2.32185	2.36443	2.28734	2.52703	2.50502	2.30356	2.54877	1.34623	2.19136	2.17141	2.1117	2.55491	2.29173	2.26257	1.80902	0.178445	0.162727	0.172913		0.183968	0.200491	0.171905	0.210197
45	248 P. x rasumovskoe male	2.36463	2.46267	2.42672	2.46578	1.96139	1.96951	2.09478	1.83688	1.86384	1.65878	2.12391	1.94098	2.21603	2.47588	2.16295	2.11921	2.08242	2.12207	2.05144	1.97227	2.33295	1.37004	1.29476	1.27991	1.94112	2.30667	2.34847	2.28039	2.5001	2.47742	2.27498	2.50767	1.35027	2.16492	2.14679	2.07743	2.5266	2.26731	2.23933	1.77124	0.195829	0.173012	0.198986	0.183968		0.185357	0.186118	0.215447
46	207 P. x rasumovskoe male	2.35604	2.44844	2.4399	2.46202	1.98786	1.99224	2.11614	1.85062	1.8703	1.66373	2.15401	1.96046	2.2218	2.482	2.20038	2.12259	2.10189	2.13404	2.08457	2.0204	2.32492	1.34933	1.28968	1.2749	1.95399	2.3326	2.36718	2.29741	2.52129	2.50488	2.28594	2.52512	1.34797	2.18024	2.18215	2.10912	2.56063	2.27165	2.24998	1.80017	0.200242	0.185808	0.177512	0.200491	0.185357		0.17333	0.200265
47	253 P. x rasumovskoe male	2.3742	2.46758	2.42972	2.45412	1.95306	1.9782	2.11237	1.79305	1.84275	1.66468	2.12849	1.94474	2.19898	2.49705	2.15232	2.07519	2.07724	2.10577	2.0998	2.00876	2.3319	1.33421	1.28159	1.25971	1.93007	2.2917	2.3276	2.27485	2.50322	2.47553	2.29096	2.50734	1.33504	2.17671	2.17305	2.11509	2.55646	2.28226	2.25812	1.80279	0.201678	0.16994	0.183338	0.171905	0.186118	0.17333		0.190875
48	249 P. x rasumovskoe male	2.3565	2.45921	2.4207	2.46039	1.99603	1.99676	2.04877	1.83864	1.87328	1.65495	2.13336	1.95833	2.21401	2.46701	2.12832	2.06309	2.05238	2.08783	1.9855	1.9076	2.29544	1.34188	1.27447	1.25366	1.87879	2.26068	2.29842	2.24643	2.45932	2.43651	2.299	2.45573	1.34798	2.16933	2.15015	2.10462	2.54151	2.27208	2.24308	1.77398	0.197864	0.190096	0.199329	0.210197	0.215447	0.200265	0.190875
49	147 P. x rasumovskoe male	2.39847	2.54024	2.47831	2.53343	2.04175	2.04885	2.12708	1.87855	1.94181	1.66324	2.16095	1.99242	2.23433	2.53761	2.17161	2.12902	2.04864	2.10228	2.07503	1.96291	2.29265	1.38447	1.29786	1.28208	1.93193	2.29663	2.33478	2.26272	2.47103	2.44476	2.33541	2.47717	1.38004	2.21775	2.20082	2.14517	2.56065	2.30411	2.28079	1.79126	0.201496	0.166693	0.189494	0.202237	0.204554	0.184881	0.202376	0.215494
50	183 P. x rasumovskoe male	2.3694	2.4761	2.43282	2.45765	2.01932	2.00294	2.11791	1.85549	1.88042	1.66614	2.16197	1.96952	2.22279	2.48962	2.20122	2.12818	2.11821	2.13289	2.0942	1.98059	2.31872	1.32985	1.29192	1.26158	1.94769	2.32734	2.37599	2.29844	2.53005	2.50756	2.30408	2.54042	1.34477	2.19483	2.17563	2.11541	2.55686	2.28523	2.26854	1.78787	0.193617	0.161534	0.181593	0.174331	0.19304	0.180405	0.178966	0.193177
51	208 P. x rasumovskoe male	2.35876	2.52851	2.43797	2.51446	1.98542	2.02705	2.11041	1.84026	1.92033	1.65846	2.13886	1.97139	2.2099	2.53216	2.159	2.12744	2.0815	2.14944	2.09842	2.00846	2.34614	1.39015	1.30425	1.28412	1.9441	2.31659	2.3721	2.29913	2.50376	2.49121	2.30209	2.50628	1.38616	2.19877	2.18329	2.11599	2.54804	2.28881	2.27241	1.78353	0.223172	0.165202	0.168328	0.22934	0.218774	0.19122	0.205557	0.222878
52	252 P. x rasumovskoe male	2.38077	2.47325	2.42255	2.45242	1.97882	2.02655	2.07092	1.83127	1.8485	1.7218	2.15242	2.02161	2.25286	2.47718	2.19274	2.09345	2.11798	2.12305	2.07397	1.99072	2.35462	1.40484	1.34542	1.30796	1.94128	2.32736	2.35915	2.29805	2.51421	2.5012	2.33079	2.53103	1.34817	2.21437	2.17596	2.1373	2.53975	2.31133	2.28355	1.76094	0.209469	0.17593	0.177902	0.218228	0.200328	0.189301	0.188764	0.207575
53	137 P. x rasumovskoe male	2.36711	2.4976	2.44746	2.4972	1.99286	2.04368	2.14559	1.86962	1.92908	1.65361	2.16525	1.96429	2.24484	2.50902	2.20665	2.15681	2.11855	2.16555	2.13636	2.0003	2.32146	1.40238	1.32841	1.31676	1.97456	2.328	2.37716	2.31122	2.50385	2.48792	2.29745	2.50673	1.37151	2.17575	2.17817	2.09997	2.54265	2.27491	2.25533	1.76564	0.200123	0.174994	0.221775	0.257132	0.2492	0.229859	0.231831	0.214998
54	210 P. x rasumovskoe male	2.37382	2.52755	2.44511	2.50087	2.0192	2.04817	2.1182	1.84251	1.91612	1.67834	2.15782	1.98084	2.22505	2.55995	2.17805	2.12092	2.08847	2.12809	2.10596	2.01213	2.31099	1.37151	1.29018	1.27526	1.94326	2.31232	2.36445	2.28691	2.49771	2.47624	2.31171	2.50416	1.3773	2.21669	2.20745	2.12801	2.57435	2.2908	2.27864	1.77431	0.203895	0.172072	0.180868	0.227207	0.207928	0.209511	0.176776	0.185577
55	135 P. x rasumovskoe male	2.37039	2.5287	2.43794	2.51103	2.00021	2.02681	2.13033	1.83361	1.8863	1.64768	2.12768	1.94034	2.21264	2.52177	2.16237	2.11112	2.0891	2.11586	2.08472	1.95996	2.30154	1.37967	1.30125	1.27005	1.9468	2.32165	2.35726	2.28104	2.50434	2.46294	2.29663	2.50297	1.38773	2.22366	2.16662	2.0979	2.51588	2.2802	2.29508	1.7711	0.158614	0.166497	0.162571	0.196427	0.195465	0.185855	0.179552	0.200268
56	206 P. x rasumovskoe male	2.37254	2.4679	2.44951	2.47243	1.96407	1.99147	2.14964	1.86038	1.87893	1.65685	2.13906	1.9669	2.24153	2.47506	2.20138	2.15907	2.12866	2.16247	2.11906	2.05513	2.3637	1.35973	1.30449	1.28907	1.97511	2.33082	2.37346	2.316	2.51924	2.52048	2.30065	2.52784	1.34328	2.16965	2.17288	2.1094	2.55194	2.27605	2.25105	1.77596	0.158806	0.164694	0.173678	0.194052	0.197952	0.185149	0.19216	0.193343
57	167 P. x rasumovskoe male	2.33783	2.4367	2.44163	2.43053	1.93696	1.92442	2.17176	1.84487	1.84715	1.6142	2.1228	1.93573	2.1605	2.47373	2.14098	2.10735	2.09748	2.14431	2.0955	1.96356	2.27649	1.28048	1.26539	1.24793	1.94704	2.29643	2.35378	2.28068	2.53493	2.51327	2.30521	2.54747	1.35428	2.17826	2.17533	2.09184	2.55011	2.26507	2.25851	1.79201	0.181709	0.178352	0.182802	0.22622	0.201875	0.208007	0.184355	0.197166
58	209 P. x rasumovskoe male	2.36512	2.48145	2.44698	2.48405	1.97906	2.0194	2.12617	1.86328	1.89903	1.63874	2.186	1.98456	2.24848	2.47334	2.18811	2.14351	2.11509	2.15813	2.04707	1.96487	2.3275	1.35415	1.29501	1.28416	1.95427	2.33685	2.38837	2.31876	2.51352	2.50881	2.29636	2.51618	1.35281	2.19335	2.19965	2.13319	2.59508	2.29409	2.26961	1.78705	0.215895	0.17589	0.171548	0.233876	0.205118	0.187924	0.187657	0.204608
59	185 P. x rasumovskoe male	2.35787	2.43383	2.43839	2.46187	2.04411	1.97779	2.12737	1.87295	1.8908	1.69296	2.13431	1.95484	2.21045	2.46115	2.1796	2.11853	2.09449	2.14417	2.07969	1.95917	2.26801	1.3252	1.27657	1.25443	1.92968	2.31658	2.35524	2.28269	2.49717	2.49421	2.28218	2.51959	1.34751	2.18295	2.15264	2.09984	2.54635	2.26113	2.25223	1.77907	0.211302	0.242066	0.206499	0.225106	0.217792	0.231026	0.205186	0.240938
60	166 P. x rasumovskoe male	2.36112	2.43692	2.43452	2.42749	1.96786	1.99394	2.08977	1.83383	1.854	1.6147	2.15113	1.97741	2.22323	2.47197	2.1726	2.08211	2.09938	2.11996	2.06521	1.95522	2.30967	1.34363	1.30042	1.28278	1.92412	2.2905	2.32553	2.26087	2.49074	2.48421	2.29877	2.50929	1.3479	2.169	2.15088	2.11164	2.55262	2.26372	2.23646	1.78128	0.228907	0.20862	0.209068	0.239269	0.255537	0.224734	0.230548	0.227438
61	184 P. x rasumovskoe male	2.37801	2.47813	2.45465	2.48556	1.97739	2.01564	2.14961	1.86914	1.88831	1.66366	2.13694	1.99929	2.25614	2.50756	2.17474	2.12198	2.13126	2.17223	2.07107	2.00586	2.30479	1.36404	1.3002	1.27176	1.93529	2.32982	2.37224	2.32031	2.5232	2.52485	2.34236	2.53608	1.35508	2.22507	2.16828	2.13548	2.54559	2.32088	2.29808	1.77198	0.210976	0.252978	0.205595	0.230861	0.272575	0.225725	0.248691	0.227359
62	211 P. x rasumovskoe male	2.34889	2.45408	2.41421	2.43786	1.93435	1.95806	2.12317	1.80772	1.84622	1.65073	2.1259	1.98956	2.20325	2.50204	2.16869	2.10087	2.10319	2.12055	2.10718	2.00341	2.27294	1.31552	1.259	1.2345	1.93507	2.31638	2.35967	2.28802	2.50724	2.4845	2.29135	2.5181	1.32857	2.19202	2.17287	2.13362	2.53071	2.26896	2.23711	1.76322	0.258078	0.25352	0.249289	0.284323	0.301121	0.273249	0.23641	0.290938
63	255 P. x rasumovskoe male	2.3996	2.4975	2.44292	2.43765	1.99793	2.04653	2.0949	1.80609	1.82057	1.72905	2.16853	2.02461	2.22715	2.4809	2.2329	2.09121	2.15661	2.13261	2.12	2.01305	2.37458	1.41522	1.34605	1.30568	1.98007	2.36007	2.38773	2.3169	2.5166	2.50723	2.3203	2.5333	1.31612	2.22144	2.19589	2.14715	2.5696	2.3232	2.28351	1.79998	0.209555	0.20871	0.183225	0.202527	0.225029	0.216491	0.202786	0.231598
64	256 P. x rasumovskoe male	2.40045	2.51532	2.42273	2.42533	1.9702	2.06053	2.05167	1.78548	1.81534	1.77692	2.18342	2.04953	2.2272	2.52111	2.19984	2.04331	2.13914	2.1099	2.07493	2.0415	2.38831	1.41551	1.35123	1.31764	1.96695	2.32955	2.3732	2.30757	2.51629	2.51141	2.31966	2.53739	1.32067	2.23345	2.21641	2.16113	2.57938	2.32531	2.29654	1.82992	0.257399	0.269202	0.218033	0.255156	0.270173	0.263643	0.229108	0.287881
65	257 P. x rasumovskoe male	2.39107	2.51138	2.4312	2.43299	1.9842	2.05154	2.08967	1.78548	1.8022	1.74572	2.16969	2.04516	2.2323	2.50314	2.23466	2.08961	2.17172	2.13662	2.14223	2.03512	2.38896	1.42017	1.35197	1.31077	1.99186	2.37636	2.41287	2.33572	2.54949	2.52584	2.32371	2.56011	1.3276	2.24619	2.22556	2.15908	2.56778	2.34701	2.31088	1.82657	0.262934	0.241803	0.203596	0.211978	0.24175	0.232097	0.205511	0.265321
66	245 P. x rasumovskoe male	2.39851	2.48403	2.4535	2.43963	2.02258	2.04253	2.12133	1.81798	1.82887	1.72508	2.18077	2.02164	2.21696	2.48287	2.20145	2.0706	2.14557	2.12627	2.08167	1.97382	2.30667	1.37925	1.32998	1.29274	1.94952	2.35206	2.38877	2.31308	2.51445	2.50111	2.32154	2.52868	1.3335	2.21684	2.21141	2.15358	2.59877	2.31578	2.28571	1.80357	0.236274	0.20751	0.181911	0.222922	0.238329	0.224361	0.203558	0.249648
67	247 P. x rasumovskoe male	2.3764	2.51024	2.40517	2.38327	1.96475	2.04851	2.05152	1.76769	1.79401	1.77146	2.18942	1.99831	2.17293	2.46149	2.21824	2.0547	2.12876	2.10255	2.0997	1.98713	2.37182	1.44905	1.36645	1.32431	1.97732	2.32685	2.35783	2.30218	2.4892	2.48709	2.28512	2.49805	1.32944	2.13887	2.18884	2.08095	2.53356	2.2589	2.21605	1.84261	0.349122	0.331485	0.344464	0.317859	0.326921	0.346371	0.329008	0.361177
68	240 ? P. x rasumovskoefemale	2.17167	2.36543	2.17165	2.1972	1.82878	1.87569	2.27932	1.82189	1.83321	1.85599	2.14283	1.08595	1.03636	1.66282	2.32619	2.36434	2.06852	2.06277	2.1856	1.56527	2.44547	2.41105	2.22624	2.29389	2.04818	2.09931	2.04437	2.00992	2.19147	2.42585	2.1005	2.17482	2.35649	1.48989	0.478373	0.395527	2.56189	1.5462	1.53627	2.51155	2.08159	2.08417	2.07978	2.08055	2.05884	2.08514	2.07686	2.0831
69	216 ? P. x rasumovskoe male	2.35185	2.48523	2.44162	2.41869	1.93608	2.01214	2.11924	1.85109	1.88535	1.66636	2.15892	1.98881	2.22244	2.46387	2.17198	2.10638	2.10247	2.1577	2.10374	2.00732	2.32812	1.34156	1.30428	1.27882	1.9577	2.31446	2.36427	2.31386	2.47752	2.49278	2.26718	2.48879	1.33307	2.11601	2.19171	2.07613	2.45721	2.24067	2.20924	1.76928	0.155275	0.152721	0.177123	0.147518	0.1611	0.16947	0.16914	0.183177
70	215 ? P. x rasumovskoe male	2.36401	2.46032	2.46858	2.47443	2.01629	2.00726	2.19637	1.90253	1.92493	1.64609	2.17033	2.03196	2.26729	2.50055	2.1682	2.14355	2.13282	2.18417	2.05248	2.0201	2.31336	1.33436	1.30058	1.28621	1.96769	2.34707	2.40142	2.3328	2.53969	2.54491	2.37373	2.56296	1.36639	2.23564	2.19496	2.15518	2.56542	2.31818	2.29575	1.78926	0.253946	0.264373	0.281879	0.299886	0.290611	0.270988	0.296626	0.287277
71	241? P. x rasumovskoe male	2.37823	2.47874	2.43036	2.44517	1.9823	1.97843	2.09162	1.80312	1.82784	1.66761	2.16438	1.9469	2.19716	2.45882	2.16882	2.07831	2.12224	2.12756	2.06066	1.95177	2.29507	1.3317	1.28699	1.26222	1.92599	2.31911	2.36176	2.29047	2.50347	2.49518	2.29309	2.51664	1.32836	2.18512	2.14625	2.10836	2.56099	2.27252	2.25195	1.77725	0.237869	0.212562	0.193704	0.231142	0.258704	0.204845	0.171759	0.222157
72	181 ? P. x sibirica (? P. x rasumovskoe) male	2.33368	2.42195	2.4147	2.43133	1.93771	1.98522	2.09206	1.84421	1.86632	1.6813	2.16012	1.95634	2.22666	2.44529	2.16342	2.10999	2.10419	2.13234	2.06349	1.97501	2.33567	1.35436	1.30222	1.28536	1.93064	2.29431	2.3389	2.28097	2.47542	2.48955	2.29373	2.49516	1.3396	2.16789	2.14553	2.10461	2.54385	2.25637	2.23609	1.77157	0.238425	0.190352	0.222849	0.21641	0.231996	0.21502	0.213614	0.217743
73	275 P. x petrovskoe male	2.4643	2.56438	2.46496	2.45705	2.22191	2.18889	2.06409	1.99434	2.06957	2.30863	2.57806	1.97088	1.91515	1.65273	1.97968	1.78695	1.78786	1.75258	2.01424	1.38227	2.35357	2.58219	2.40079	2.38688	1.67415	1.49549	1.46516	1.45663	1.56954	1.82455	2.11182	1.53131	2.41992	1.1848	1.67903	1.80438	2.61131	1.31245	1.28759	2.70829	2.50346	2.49241	2.49476	2.51153	2.4914	2.50318	2.4759	2.44609
74	276 P. x petrovskoe male	2.47998	2.56322	2.48403	2.4998	2.25577	2.17787	2.06144	2.04349	2.12759	2.2658	2.58309	1.99069	1.98245	1.64113	1.99427	1.8291	1.76711	1.75895	2.00163	1.45298	2.35004	2.55943	2.37475	2.37388	1.68217	1.53024	1.4952	1.4945	1.60378	1.8213	2.11983	1.55082	2.38825	1.14527	1.66632	1.80497	2.5732	1.28005	1.23052	2.66993	2.46861	2.43768	2.44462	2.45393	2.44293	2.46597	2.43707	2.39382
75	285 P. x petrovskoe male	2.48553	2.60831	2.48655	2.4717	2.2657	2.23565	2.0777	2.03268	2.12144	2.286	2.62119	2.02455	1.95224	1.6584	2.02879	1.82888	1.83055	1.77194	2.05161	1.50998	2.36686	2.60824	2.41111	2.41597	1.7028	1.5412	1.51042	1.50789	1.60225	1.83976	2.14937	1.5637	2.40931	1.16061	1.68356	1.8202	2.61019	1.32268	1.25008	2.69357	2.49243	2.48696	2.48751	2.49795	2.50074	2.5113	2.48951	2.44888
76	291 P. x petrovskoe male	2.46285	2.55238	2.46383	2.49628	2.28584	2.21585	2.0773	2.04338	2.15019	2.24987	2.59279	2.01727	1.9648	1.63138	2.0019	1.8431	1.83216	1.80308	2.02721	1.45343	2.35908	2.56901	2.39237	2.38863	1.70483	1.54043	1.51865	1.51865	1.6282	1.85521	2.12229	1.59102	2.40145	1.1516	1.69835	1.81111	2.58933	1.28419	1.25951	2.67126	2.48662	2.45049	2.45604	2.4658	2.45279	2.46341	2.45205	2.41397
77	299 P. x petrovskoe male	2.50665	2.5913	2.49161	2.48365	2.28917	2.25564	2.06608	2.04284	2.13443	2.28477	2.61984	2.04745	1.9577	1.64948	2.02465	1.82787	1.82515	1.77263	2.05444	1.4805	2.40836	2.61089	2.42342	2.4283	1.71235	1.54729	1.52009	1.52495	1.62061	1.84962	2.13717	1.57402	2.41088	1.17786	1.70116	1.82726	2.615	1.31662	1.28127	2.70513	2.49407	2.47775	2.47849	2.48862	2.48881	2.49313	2.46917	2.44365
78	190 P. x petrovskoe male	2.43944	2.5123	2.48716	2.4949	2.28017	2.11052	2.11757	2.06365	2.13088	2.2286	2.54907	1.8968	1.88587	1.63523	1.90953	1.80149	1.73469	1.74491	1.95952	1.34309	2.23907	2.4892	2.34886	2.3564	1.60756	1.46308	1.43509	1.43363	1.58088	1.80327	2.10576	1.55745	2.4365	1.1967	1.62961	1.74771	2.5783	1.31013	1.29287	2.67731	2.48533	2.4895	2.49335	2.50458	2.48417	2.48746	2.4813	2.44186
79	284 P. x petrovskoe male	2.45643	2.55468	2.45966	2.45924	2.28532	2.22723	2.08487	2.02918	2.11947	2.29382	2.59496	2.03007	1.95701	1.62459	2.00866	1.81913	1.84168	1.7764	2.02101	1.46328	2.35067	2.54525	2.38111	2.38829	1.69362	1.54486	1.51205	1.50819	1.61752	1.85516	2.1224	1.58629	2.3743	1.16452	1.70555	1.83225	2.59941	1.30118	1.27196	2.69316	2.49445	2.47338	2.47427	2.49055	2.47408	2.4808	2.45724	2.4244
80	286 P. x petrovskoe male	2.48777	2.57564	2.45987	2.47081	2.23616	2.17714	2.07703	2.00027	2.08713	2.25287	2.57929	1.98364	1.9217	1.63213	2.02859	1.82321	1.81863	1.73467	2.0478	1.46606	2.41157	2.59186	2.41385	2.40681	1.70201	1.55585	1.52048	1.50733	1.61514	1.81881	2.09366	1.57072	2.40004	1.13677	1.66541	1.79928	2.60743	1.31361	1.23654	2.69364	2.49033	2.47789	2.47715	2.48496	2.47886	2.49774	2.46221	2.42976
81	294 P. x petrovskoe male	2.49054	2.60629	2.49073	2.49432	2.2947	2.24194	2.05309	2.02638	2.12224	2.29096	2.62808	2.05589	1.9541	1.6298	2.03379	1.831	1.84294	1.76675	2.05205	1.47774	2.38528	2.59931	2.42857	2.41017	1.71366	1.56446	1.53436	1.5289	1.61928	1.83885	2.15391	1.5846	2.41869	1.19253	1.72462	1.84865	2.61142	1.319	1.27993	2.69164	2.50538	2.48701	2.49088	2.49528	2.48885	2.50065	2.47692	2.44465
82	298 P. x petrovskoe male	2.46356	2.5795	2.47705	2.49092	2.21961	2.16403	2.12093	2.02891	2.11469	2.23408	2.56634	1.99097	1.94764	1.62969	1.99813	1.84729	1.78717	1.75573	2.04696	1.48598	2.43922	2.57266	2.40378	2.39194	1.70006	1.52536	1.49929	1.50825	1.59712	1.81945	2.086	1.5344	2.40501	1.10688	1.65883	1.78959	2.56851	1.27033	1.21176	2.68409	2.4786	2.45795	2.46702	2.47068	2.45725	2.47897	2.45829	2.40287
83	278 P. x petrovskoe male	2.49693	2.62853	2.49153	2.53016	2.3082	2.27383	2.08287	2.04141	2.15225	2.28346	2.62005	2.05742	1.96235	1.66638	2.01875	1.84597	1.83364	1.7755	2.0473	1.4945	2.37347	2.58024	2.37569	2.38977	1.71683	1.57921	1.54313	1.54471	1.62974	1.82695	2.14056	1.57363	2.38408	1.23189	1.73581	1.84198	2.60621	1.30792	1.31459	2.6739	2.44425	2.44465	2.44398	2.45391	2.45522	2.46331	2.43087	2.4014
84	292 P. x petrovskoe male	2.46469	2.57169	2.45608	2.47783	2.26866	2.24561	2.07182	2.02832	2.11905	2.28516	2.61797	2.04876	1.9801	1.62183	2.0265	1.86391	1.85765	1.79227	2.04299	1.47375	2.4092	2.57188	2.3851	2.43481	1.72476	1.59328	1.5739	1.57696	1.65339	1.88808	2.16415	1.60591	2.36258	1.20074	1.7193	1.86064	2.59768	1.32828	1.27189	2.68756	2.46344	2.44515	2.44911	2.45518	2.45361	2.4655	2.44058	2.4003
85	272 P. x petrovskoe male	2.47364	2.62191	2.46966	2.5412	2.3121	2.25043	2.06171	2.0238	2.14278	2.29989	2.62478	2.05425	1.94901	1.69831	1.99989	1.81872	1.80708	1.76489	2.06535	1.46477	2.38782	2.59954	2.41471	2.41028	1.70015	1.52213	1.4991	1.48991	1.59648	1.83021	2.10571	1.54282	2.42651	1.24435	1.75518	1.85959	2.60243	1.33563	1.33282	2.70529	2.48366	2.49269	2.49237	2.51503	2.50024	2.50641	2.48096	2.45151
86	273 P. x petrovskoe male	2.43635	2.53959	2.4744	2.51103	2.27875	2.13365	2.11591	2.06505	2.15893	2.22977	2.55127	1.93276	1.88915	1.66085	1.92695	1.80892	1.72382	1.76064	1.9771	1.37928	2.25608	2.5084	2.35623	2.36236	1.61255	1.46759	1.45248	1.44911	1.58705	1.80164	2.09619	1.54062	2.42515	1.20088	1.6735	1.78582	2.57713	1.30437	1.29936	2.67568	2.49936	2.48384	2.49062	2.50843	2.49003	2.50422	2.47976	2.43954
87	274 P. x petrovskoe male	2.4794	2.58752	2.46638	2.46984	2.27847	2.2089	2.10415	2.00626	2.09533	2.27032	2.59426	2.00703	1.93443	1.63339	2.04435	1.82973	1.81214	1.78053	2.07047	1.44861	2.39624	2.59933	2.42404	2.40247	1.72483	1.56066	1.51405	1.51289	1.6223	1.83461	2.10208	1.56168	2.40428	1.12424	1.66781	1.80528	2.62502	1.30121	1.22425	2.6902	2.49097	2.46957	2.46501	2.47691	2.47027	2.48736	2.45186	2.42396
88	288 P. x petrovskoe male	2.46014	2.56858	2.45457	2.46903	2.25536	2.22436	2.06895	2.01202	2.11062	2.26325	2.60739	2.01902	1.93287	1.67231	1.99902	1.82462	1.80354	1.76745	2.03433	1.45333	2.3599	2.60403	2.41888	2.41257	1.68504	1.53639	1.51258	1.50767	1.6044	1.85091	2.14527	1.5632	2.41816	1.21111	1.69893	1.83183	2.60136	1.33736	1.29824	2.70138	2.51207	2.49668	2.49737	2.5039	2.50493	2.51468	2.48643	2.45673
89	297 P. x petrovskoe male	2.44865	2.56662	2.45217	2.49043	2.20966	2.13762	2.026	1.9801	2.07166	2.21503	2.52375	1.96833	1.88275	1.68741	1.90817	1.7599	1.71091	1.72198	1.9384	1.38529	2.33412	2.53308	2.35638	2.37196	1.61836	1.47008	1.45621	1.45779	1.58755	1.84247	2.10754	1.56528	2.40461	1.21001	1.69756	1.81903	2.59381	1.32409	1.30989	2.67783	2.48118	2.46025	2.46993	2.4746	2.45881	2.47922	2.46135	2.42853
90	269 P. x petrovskoe male	2.49145	2.57859	2.48752	2.51068	2.27284	2.22872	2.07116	2.0643	2.15148	2.26365	2.60566	2.03735	1.96832	1.63933	2.0102	1.85103	1.83189	1.77822	2.03074	1.47243	2.36981	2.59109	2.43967	2.41223	1.70197	1.54605	1.50548	1.51226	1.62019	1.82972	2.15168	1.56125	2.44763	1.18667	1.7091	1.83167	2.6086	1.32907	1.27945	2.66789	2.52374	2.49972	2.49995	2.51726	2.49543	2.50382	2.47812	2.4405
91	296 P. x petrovskoe male	2.48749	2.5792	2.47398	2.49514	2.28548	2.23165	2.07942	2.05169	2.1386	2.29806	2.63049	2.03436	1.96603	1.63343	2.02307	1.83926	1.84348	1.7701	2.04863	1.48503	2.38454	2.5866	2.43998	2.42673	1.71793	1.56422	1.52958	1.51787	1.5967	1.82717	2.12617	1.55661	2.41152	1.18239	1.70819	1.83752	2.61309	1.33337	1.28766	2.706	2.51164	2.49542	2.49042	2.50865	2.49828	2.51616	2.48168	2.45601
92	277 P. x petrovskoe male	2.48223	2.60073	2.45305	2.48451	2.21441	2.24655	2.04195	2.0274	2.12032	2.29644	2.61798	2.03416	1.94575	1.62427	2.02079	1.84151	1.82934	1.76024	2.0368	1.50702	2.39318	2.60016	2.42843	2.42632	1.73477	1.57947	1.54557	1.55832	1.61751	1.83334	2.1195	1.56691	2.39363	1.17305	1.70447	1.83354	2.59806	1.31406	1.27625	2.71321	2.51461	2.50965	2.50434	2.51032	2.50435	2.51985	2.48598	2.45275
93	287 P. x petrovskoe male	2.49287	2.56966	2.46203	2.46176	2.26504	2.219	2.06747	2.02342	2.10561	2.28852	2.61762	2.00022	1.94789	1.63679	2.0246	1.83417	1.8268	1.763	2.04083	1.48303	2.37967	2.62206	2.41677	2.43452	1.71141	1.56823	1.53175	1.5305	1.62222	1.83943	2.12945	1.57299	2.40277	1.14551	1.67664	1.81638	2.57493	1.31267	1.2356	2.70936	2.51284	2.49621	2.49303	2.50134	2.50599	2.51715	2.47887	2.45462
94	271 P. x petrovskoe male	2.49705	2.59815	2.48377	2.49067	2.23415	2.23267	2.05102	2.0339	2.12233	2.29423	2.59814	2.01592	1.95959	1.63707	2.01735	1.82541	1.81534	1.7697	2.04772	1.48215	2.38441	2.60723	2.41311	2.41223	1.72093	1.56721	1.53188	1.54726	1.61804	1.82582	2.1382	1.55395	2.40249	1.18477	1.70127	1.83402	2.61007	1.33414	1.274	2.69618	2.50946	2.4974	2.49456	2.50023	2.49231	2.50751	2.46745	2.44279
95	281 P. x petrovskoe male	2.52093	2.60263	2.50096	2.49958	2.27537	2.24465	2.05606	2.04586	2.12981	2.29438	2.62302	2.02546	1.95665	1.64504	2.05122	1.83858	1.84948	1.7797	2.06009	1.47318	2.40236	2.60007	2.43758	2.40923	1.73046	1.57949	1.52903	1.52986	1.61371	1.82631	2.14308	1.56275	2.43308	1.21607	1.69451	1.82619	2.62728	1.33479	1.3003	2.7022	2.51921	2.51031	2.497	2.50912	2.49204	2.5063	2.47555	2.44599
96	282 P. x petrovskoe male	2.48652	2.59518	2.4636	2.49148	2.25139	2.26229	2.05728	2.0275	2.13236	2.30109	2.63669	2.04545	1.97128	1.62601	2.02741	1.81939	1.855	1.76216	2.05753	1.49088	2.37962	2.61845	2.44066	2.43542	1.71492	1.565	1.53487	1.54804	1.59673	1.80545	2.13866	1.55633	2.41275	1.18883	1.72676	1.8632	2.61367	1.33146	1.28601	2.70516	2.5291	2.51558	2.50809	2.52466	2.51149	2.52927	2.48825	2.46069
97	283 P. x petrovskoe male	2.49136	2.60191	2.47078	2.47836	2.26541	2.23379	2.04931	2.02007	2.11324	2.29007	2.6203	2.02552	1.96668	1.66046	2.00775	1.80428	1.82342	1.75535	2.03454	1.50918	2.36267	2.58712	2.39545	2.39577	1.71094	1.56321	1.52651	1.52418	1.58475	1.83074	2.12009	1.53656	2.3716	1.14277	1.70806	1.83928	2.59375	1.30799	1.24261	2.70004	2.48763	2.47655	2.4717	2.48637	2.48735	2.49409	2.46268	2.44386
98	270 P. x petrovskoe male	2.48537	2.60667	2.48922	2.49083	2.23836	2.21318	2.00847	1.99266	2.08862	2.23122	2.56867	2.02951	1.96836	1.68121	1.98827	1.79114	1.78986	1.75898	2.0036	1.47672	2.37886	2.60853	2.4224	2.41801	1.69001	1.55944	1.52051	1.5279	1.59974	1.81898	2.14301	1.54993	2.39629	1.17136	1.72506	1.86333	2.62956	1.34118	1.26934	2.7062	2.50648	2.49133	2.49469	2.51658	2.5069	2.51616	2.48351	2.45847
99	279 P. x petrovskoe male	2.49152	2.60277	2.47945	2.478	2.24794	2.22991	2.05693	2.03204	2.11609	2.29644	2.62321	2.01726	1.95138	1.61328	2.04849	1.83409	1.84758	1.7902	2.05787	1.46996	2.38045	2.60797	2.41244	2.41038	1.72416	1.58095	1.53863	1.54104	1.63183	1.83693	2.14039	1.5802	2.40604	1.16573	1.68411	1.81843	2.60752	1.31654	1.25414	2.6944	2.51329	2.50182	2.49402	2.50389	2.49114	2.50865	2.47716	2.43876
100	289 P. x petrovskoe male	2.47694	2.58797	2.47607	2.46687	2.25618	2.23607	2.06779	2.0115	2.10541	2.26719	2.59608	2.03838	1.95904	1.61873	2.04606	1.86459	1.85666	1.80361	2.06061	1.51667	2.34586	2.57752	2.41677	2.39185	1.73984	1.5723	1.53609	1.53881	1.61903	1.85975	2.12532	1.57116	2.37386	1.14188	1.71004	1.83197	2.60617	1.31228	1.23801	2.68615	2.49678	2.47429	2.46981	2.48985	2.48269	2.4856	2.47199	2.45167
101	267 P. x petrovskoe male	2.53888	2.58583	2.47425	2.4834	2.27076	2.22988	2.08165	2.02972	2.12179	2.29862	2.62488	1.96506	1.91479	1.48086	2.01009	1.86176	1.83691	1.75601	2.06697	1.49041	2.39862	2.55722	2.40818	2.37443	1.72246	1.57397	1.55155	1.54532	1.60204	1.76118	2.08887	1.54706	2.30405	1.14207	1.61213	1.75685	2.55257	1.33761	1.26328	2.66861	2.40486	2.39375	2.39366	2.40063	2.40625	2.41695	2.39075	2.34811
102	290 P. x petrovskoe male	2.49421	2.58421	2.48709	2.47431	2.28675	2.2549	2.08611	2.03335	2.12766	2.27601	2.60839	2.04198	1.91953	1.66575	2.02742	1.83712	1.8451	1.77894	2.04748	1.50989	2.41004	2.58013	2.40711	2.42893	1.71079	1.58395	1.54293	1.52193	1.61731	1.87143	2.12976	1.58803	2.38261	1.19013	1.6815	1.81799	2.59074	1.31063	1.29013	2.67945	2.48397	2.457	2.45871	2.46684	2.46912	2.47293	2.44823	2.42854
103	268 P. x petrovskoe male	2.49087	2.60625	2.44797	2.48366	2.23082	2.25943	2.01867	2.01604	2.12013	2.28423	2.60882	2.04106	1.95863	1.67301	2.02751	1.81479	1.83391	1.76039	2.03456	1.48866	2.36954	2.56868	2.399	2.40143	1.72278	1.58889	1.54326	1.54739	1.62178	1.82515	2.14218	1.57593	2.37712	1.22101	1.73703	1.85897	2.61686	1.34962	1.30711	2.70364	2.48652	2.47333	2.46219	2.47113	2.46526	2.47787	2.44461	2.42454
104	280 P. x petrovskoe male	2.50426	2.61219	2.48345	2.47533	2.31203	2.23335	2.06189	2.03378	2.12557	2.28652	2.6149	2.02986	1.9507	1.63237	2.06132	1.81917	1.84501	1.79089	2.07047	1.48328	2.39194	2.64951	2.44137	2.43855	1.72989	1.58087	1.53747	1.55203	1.62625	1.84721	2.16157	1.56406	2.42807	1.18883	1.70872	1.84219	2.60598	1.33823	1.26424	2.7174	2.53928	2.51435	2.50946	2.52559	2.52092	2.5303	2.49689	2.46781
105	295 P. x petrovskoe male	2.47375	2.58122	2.44754	2.4774	2.24339	2.2336	2.07379	2.01194	2.09164	2.30357	2.60254	2.01917	1.94229	1.6553	2.01741	1.8113	1.83954	1.76238	2.03899	1.4449	2.34011	2.56587	2.37708	2.38477	1.70532	1.58204	1.53857	1.52834	1.61698	1.85529	2.1424	1.58542	2.38232	1.22654	1.71161	1.83214	2.6255	1.34175	1.3025	2.70383	2.50501	2.49725	2.48982	2.49505	2.4893	2.49759	2.46336	2.44149
106	360 (22) P. x petrovskoe male	2.45312	2.52465	2.49021	2.52969	2.28923	2.12046	2.09221	2.07318	2.1586	2.19916	2.58173	1.91726	1.89923	1.62284	1.90631	1.83926	1.74793	1.75748	1.9642	1.42834	2.30833	2.48685	2.31939	2.35674	1.63583	1.48459	1.45977	1.46036	1.59211	1.8094	2.08295	1.5462	2.40887	1.13712	1.64862	1.75607	2.58829	1.25349	1.23803	2.68655	2.47014	2.47435	2.47626	2.48742	2.46033	2.47159	2.45527	2.41447
107	362 (24) P. x petrovskoe male	2.42934	2.50839	2.48233	2.51083	2.28074	2.071	2.13142	2.0551	2.11559	2.19279	2.54861	1.85697	1.84269	1.62472	1.87458	1.77692	1.71544	1.74977	1.94858	1.35088	2.2692	2.45926	2.30879	2.32366	1.5902	1.4333	1.40799	1.41383	1.60077	1.81817	2.09457	1.57107	2.41538	1.17076	1.60943	1.71069	2.63111	1.27772	1.26871	2.68238	2.465	2.45839	2.46345	2.48034	2.45303	2.45957	2.44328	2.39876
108	193 P. x petrovskoe male	2.43934	2.53099	2.48775	2.51339	2.28404	2.1101	2.12257	2.07981	2.15372	2.21754	2.56845	1.93277	1.88914	1.61783	1.94019	1.86792	1.7695	1.77649	1.98745	1.41452	2.30382	2.52831	2.36143	2.40573	1.64625	1.496	1.48495	1.49711	1.63652	1.86345	2.11442	1.6146	2.44147	1.16153	1.63897	1.76727	2.57148	1.2793	1.25867	2.68763	2.50007	2.49756	2.50678	2.51289	2.49846	2.50386	2.49669	2.44435
109	191 P. x petrovskoe male	2.48001	2.55935	2.47551	2.51854	2.2289	2.16624	2.03155	2.03761	2.12711	2.20731	2.57744	2.00799	1.97162	1.60412	1.96686	1.82731	1.81863	1.73556	2.00091	1.45482	2.38843	2.57534	2.39592	2.43237	1.6879	1.54172	1.52325	1.5266	1.62649	1.85182	2.153	1.59686	2.43631	1.168	1.69074	1.82806	2.57583	1.32162	1.27855	2.67823	2.49764	2.48699	2.4948	2.50254	2.48883	2.50622	2.48351	2.44846
110	359 (21) P. x petrovskoe male	2.5008	2.51992	2.59918	2.58967	2.35028	2.17248	2.18438	2.12823	2.21739	2.21329	2.62479	1.92414	1.95853	1.69966	1.9779	1.86186	1.83981	1.88381	2.07722	1.40437	2.13454	2.38479	2.26404	2.30632	1.76256	1.51688	1.51699	1.52357	1.69321	1.89068	2.12619	1.67637	2.3087	1.19216	1.62413	1.73918	2.5718	1.33828	1.31715	2.49263	2.33398	2.32277	2.33514	2.3478	2.32322	2.33206	2.31791	2.27521
111	361 (23) P. x petrovskoe male	2.53095	2.55054	2.59741	2.59881	2.36701	2.22158	2.17429	2.11361	2.218	2.23628	2.62858	1.91672	1.93178	1.70039	1.956	1.85054	1.80954	1.82216	2.07621	1.42793	2.15932	2.4082	2.27105	2.29516	1.74628	1.51558	1.51907	1.50488	1.67239	1.85046	2.11868	1.64294	2.33198	1.26656	1.64598	1.73686	2.59404	1.36402	1.34557	2.52177	2.3477	2.36533	2.37358	2.38896	2.3645	2.36363	2.35219	2.31052
112	266 P. x petrovskoe male	2.28441	2.45169	2.31576	2.29387	2.09911	1.90506	1.66064	1.6217	1.70471	1.75535	2.30009	2.09309	2.04001	1.90618	1.86183	1.62033	1.69757	1.58449	1.73221	1.69171	2.60976	2.44397	2.35102	2.32967	1.55092	1.42157	1.39057	1.36428	1.37353	1.55281	1.51567	1.36105	2.05872	1.36397	1.82745	1.96117	2.38624	1.45295	1.42203	2.68634	2.44352	2.42227	2.4215	2.42667	2.42634	2.4311	2.42453	2.39591
113	293 P. x petrovskoe male	2.45361	2.53246	2.43582	2.43824	2.1853	2.19233	1.87258	1.97198	2.07439	2.35639	2.57185	2.04689	1.98882	1.65608	1.87157	1.68151	1.67602	1.70958	1.90809	1.47819	2.37546	2.5531	2.32249	2.3499	1.61617	1.49602	1.48626	1.49165	1.49595	1.78774	2.09903	1.44089	2.33633	1.00639	1.82017	1.95274	2.56225	1.1965	1.1192	2.67137	2.4463	2.43476	2.43149	2.4425	2.43696	2.44519	2.41871	2.37436
114	199 P. x petrovskoe male	2.42484	2.54193	2.46653	2.54246	2.14892	2.08011	1.92302	1.9846	2.10503	2.30435	2.51816	1.88996	1.86871	1.69109	1.72013	1.63673	1.52475	1.68833	1.84111	1.34547	2.27877	2.48093	2.2414	2.2886	1.5119	1.36671	1.36135	1.36868	1.44637	1.72656	2.08635	1.40732	2.39207	1.09336	1.78614	1.86371	2.53701	1.17129	1.19025	2.64557	2.42977	2.44925	2.44982	2.47214	2.44249	2.44992	2.43445	2.38672
115	192 ? P. x petrovskoe male	2.43328	2.51451	2.46721	2.47176	2.24907	2.08252	2.09168	2.06086	2.14162	2.1927	2.52111	1.87635	1.84373	1.6035	1.90498	1.83196	1.72991	1.77865	1.95235	1.26706	2.24293	2.46556	2.29038	2.37917	1.63187	1.49223	1.48313	1.47031	1.62025	1.85776	2.1162	1.61843	2.37738	1.11229	1.58301	1.70877	2.56791	1.24726	1.23104	2.67558	2.40403	2.42628	2.42836	2.43641	2.42888	2.43086	2.43795	2.37462
116	158 P. x petrovskoe female	2.25207	2.43939	2.27486	2.32681	1.92305	1.70003	2.0421	1.6965	1.73027	2.0368	2.38116	1.5999	1.49512	1.36494	2.18808	2.12221	1.98399	2.21742	2.24392	1.46608	2.18047	2.41405	2.13404	2.2827	2.04136	1.8268	1.79276	1.8119	1.95793	2.31284	1.84964	1.96482	2.15918	0.120615	1.53124	1.5551	2.47858	0.177266	0.151491	2.63178	2.29672	2.26929	2.27365	2.28057	2.25592	2.27434	2.26249	2.25442
117	196 P. x petrovskoe female	2.25344	2.4687	2.23926	2.32558	1.87552	1.75055	1.9988	1.67135	1.70953	2.09661	2.42232	1.68651	1.5605	1.37293	2.21347	2.09148	2.01242	2.18267	2.29866	1.50642	2.24668	2.45627	2.15058	2.30103	2.05215	1.83759	1.81495	1.83305	1.93381	2.30217	1.8346	1.94646	2.12075	0.132293	1.57389	1.59522	2.40645	0.319642	0.172115	2.61325	2.31357	2.26175	2.26748	2.26729	2.23967	2.26088	2.2565	2.25491
118	159 P. x petrovskoe female	2.26359	2.4519	2.29757	2.32856	1.96188	1.66398	2.0228	1.69669	1.72228	2.02684	2.37284	1.59188	1.49025	1.38119	2.1991	2.1032	1.98927	2.18765	2.25959	1.49665	2.17547	2.40263	2.15107	2.28314	2.02681	1.83389	1.80108	1.80205	1.96872	2.29613	1.83536	1.97292	2.15003	0.145789	1.52127	1.54726	2.45702	0.164225	0.161892	2.65251	2.28298	2.26958	2.27391	2.28256	2.25733	2.26556	2.26986	2.26386
119	261 P. x petrovskoe female	2.30894	2.53034	2.2972	2.31793	1.93553	1.80618	2.00135	1.65369	1.68341	2.13216	2.44611	1.71785	1.56069	1.37554	2.29126	2.07821	2.02712	2.14734	2.33353	1.5073	2.27871	2.51175	2.228	2.32322	2.09094	1.86972	1.82569	1.82045	1.95292	2.2614	1.84992	1.92574	2.13805	0.132794	1.58399	1.60524	2.45989	0.370444	0.16339	2.63876	2.29325	2.27884	2.27766	2.28562	2.26997	2.28204	2.27007	2.27829
120	195 P. x petrovskoe female	2.24534	2.43696	2.2717	2.33511	1.89317	1.67652	2.02641	1.69597	1.73356	2.06223	2.3911	1.59019	1.48846	1.37199	2.16709	2.12435	1.96809	2.21012	2.25378	1.46874	2.16587	2.401	2.11502	2.28629	2.03225	1.8208	1.80474	1.81314	1.93805	2.29977	1.8259	1.95266	2.14684	0.158978	1.54114	1.55653	2.43079	0.183995	0.199372	2.62373	2.29906	2.26055	2.26614	2.26587	2.23829	2.25783	2.25805	2.25247
121	260 P. x petrovskoe female	2.26937	2.49488	2.26508	2.32575	1.8995	1.78569	2.0116	1.67316	1.70574	2.10807	2.41399	1.69149	1.59607	1.3737	2.26282	2.11868	1.99226	2.20638	2.33586	1.53648	2.28674	2.47627	2.17743	2.29798	2.08982	1.8646	1.83096	1.84647	1.96379	2.29431	1.85434	1.94444	2.13709	0.186243	1.60927	1.60978	2.44141	0.351427	0.214391	2.6429	2.26596	2.25147	2.25254	2.26256	2.23967	2.25784	2.25173	2.24725
122	259 P. x petrovskoe female	2.26865	2.4507	2.24279	2.29421	1.90655	1.76527	1.99614	1.67486	1.70644	2.11374	2.41861	1.68986	1.59345	1.36389	2.24621	2.0789	1.99144	2.14338	2.29531	1.50411	2.25064	2.47625	2.19999	2.30739	2.0661	1.83693	1.80674	1.805	1.94747	2.26182	1.85041	1.93361	2.13277	0.126704	1.58944	1.61616	2.43765	0.28135	0.16122	2.62259	2.27796	2.27074	2.27518	2.28469	2.25879	2.27685	2.2688	2.26661
123	258 P. x petrovskoe female	2.21421	2.29052	2.24421	2.13904	1.90875	1.77752	1.9	1.67444	1.70336	2.10527	2.53427	1.72857	1.5617	1.36437	2.25649	2.16894	2.02331	2.18516	2.44928	1.5174	2.35924	2.52581	2.27916	2.3677	2.10836	1.87205	1.83227	1.85412	1.97191	2.27416	1.81068	1.93276	2.09072	0.138646	1.59146	1.6229	2.35466	0.310816	0.184422	2.62192	2.31861	2.28934	2.2976	2.30987	2.27931	2.29791	2.29172	2.27955
124	263 P. x petrovskoe female	2.28309	2.50352	2.27255	2.29912	1.89079	1.80116	1.9991	1.64938	1.67188	2.13363	2.43913	1.70935	1.56153	1.35956	2.28152	2.08479	2.06878	2.17248	2.32196	1.526	2.26539	2.49723	2.22913	2.32481	2.09569	1.87916	1.84499	1.8336	1.96541	2.30719	1.84468	1.96681	2.12356	0.174761	1.57624	1.60205	2.50286	0.386135	0.200307	2.6397	2.32346	2.29652	2.29263	2.30032	2.27837	2.29022	2.27986	2.28542
125	156 P. x petrovskoe female	2.24265	2.43557	2.27848	2.33157	1.92329	1.70059	2.04766	1.71339	1.74125	2.02509	2.38824	1.5978	1.50221	1.37529	2.18074	2.12045	1.97586	2.21763	2.25516	1.46385	2.16689	2.41327	2.12035	2.28263	2.02755	1.82283	1.79585	1.8086	1.92935	2.29511	1.82621	1.93503	2.13876	0.134912	1.53222	1.55682	2.4564	0.191793	0.171035	2.62301	2.29108	2.25836	2.2639	2.26994	2.24495	2.26069	2.26016	2.25098
126	262 P. x petrovskoe female	2.25424	2.46566	2.29579	2.34564	1.90819	1.6868	1.93002	1.69377	1.72832	1.99202	2.36468	1.60448	1.51963	1.40134	2.17312	2.10242	1.89799	2.1934	2.19617	1.47382	2.18159	2.3952	2.12804	2.26514	2.00268	1.8114	1.79065	1.80792	1.91679	2.25836	1.8341	1.90688	2.14101	0.171637	1.55505	1.57849	2.46149	0.222066	0.18804	2.62586	2.2544	2.24689	2.25632	2.25569	2.23198	2.25046	2.24597	2.2398
127	165 P. x petrovskoe female	2.23436	2.41342	2.28562	2.31924	1.9527	1.65402	2.06325	1.71829	1.72227	2.05396	2.36482	1.56069	1.47418	1.3552	2.16536	2.07075	1.96651	2.15347	2.21846	1.40468	2.10288	2.3657	2.1147	2.23617	2.00799	1.79104	1.76404	1.75689	1.94789	2.27598	1.83523	1.95931	2.14109	0.226526	1.49512	1.51302	2.48139	0.216575	0.234583	2.63524	2.27125	2.2532	2.2597	2.2657	2.23936	2.25188	2.24571	2.23779
128	197 P. x petrovskoe female	2.21381	2.39101	2.22198	2.25409	1.82436	1.84477	2.34844	1.85576	1.87396	1.91467	2.21292	1.11192	0.988248	1.69673	2.31559	2.41786	2.07896	2.10736	2.25572	1.58072	2.46341	2.4334	2.24246	2.33294	2.05281	2.0785	2.03732	2.00766	2.23738	2.42704	2.15935	2.24235	2.40716	1.4736	0.377237	0.36435	2.56033	1.49563	1.51701	2.53494	2.09933	2.10425	2.11401	2.1037	2.07441	2.09924	2.10575	2.09889
129	194 P. x petrovskoe female	2.25261	2.40764	2.24677	2.24353	1.82916	1.96221	2.28307	1.83235	1.88119	1.93996	2.25708	1.22262	1.1762	1.7236	2.30293	2.32773	2.07116	2.05972	2.17608	1.58914	2.6307	2.54293	2.34175	2.42557	2.03652	2.04053	1.99668	1.96874	2.14615	2.37709	2.13483	2.14577	2.40064	1.49948	0.47088	0.517643	2.53981	1.57343	1.56077	2.6007	2.17235	2.17279	2.17523	2.17015	2.1468	2.17688	2.17387	2.177
130	198 P. x petrovskoe female	2.18371	2.35677	2.14177	2.20355	1.83333	1.88356	2.25417	1.82763	1.84333	1.82682	2.16807	1.24943	1.16982	1.66284	2.36831	2.39282	2.079	2.12432	2.24183	1.499	2.48612	2.41721	2.21278	2.29841	2.05184	2.0736	2.03039	2.0283	2.20325	2.42094	2.0828	2.23429	2.30901	1.4888	0.684565	0.662095	2.5141	1.5335	1.53323	2.46935	2.04243	2.03136	2.03192	2.03564	2.00001	2.02731	2.02704	2.01802
131	163 ? P. x petrovskoe female	2.25416	2.41703	2.2939	2.33671	1.97362	1.67656	2.04778	1.73092	1.74021	2.1104	2.36961	1.54825	1.53004	1.31018	2.15042	2.07492	1.92884	2.1398	2.14913	1.44316	2.17857	2.38735	2.14402	2.26474	1.97554	1.77785	1.73201	1.72876	1.90284	2.23242	1.81137	1.89632	2.14765	0.172784	1.46765	1.49995	2.45738	0.199863	0.22197	2.63868	2.26349	2.23291	2.23685	2.24662	2.22068	2.23019	2.23359	2.226
132	340(5) K ? P. x petrovskoe female	2.2814	2.4818	2.30843	2.29949	1.91641	1.72771	2.01845	1.66916	1.70929	2.09271	2.37937	1.60202	1.5195	1.36674	2.21892	2.07485	1.96366	2.128	2.26544	1.45885	2.19921	2.44134	2.19065	2.30162	2.06124	1.84818	1.80791	1.81324	1.95686	2.25557	1.82363	1.94011	2.14701	0.179064	1.51186	1.55454	2.52444	0.337195	0.177363	2.65735	2.25986	2.27269	2.27474	2.28413	2.26833	2.27837	2.27936	2.27261
133	339 (4) K ? P. x petrovskoe female	2.26842	2.44772	2.33242	2.32707	1.92782	1.69377	2.00382	1.67062	1.72963	2.02952	2.39082	1.56593	1.4455	1.4019	2.13788	2.038	1.87842	2.07913	2.12348	1.42655	2.36329	2.47635	2.24476	2.37535	1.96176	1.73169	1.69658	1.70492	1.90815	2.22287	1.84019	1.89245	2.22793	0.257388	1.40015	1.46374	2.51212	0.383549	0.334748	2.68751	2.32283	2.32082	2.31969	2.33028	2.30765	2.32152	2.32228	2.32147
134	173 ? P. x petrovskoe female	2.19331	2.37876	2.19513	2.22273	1.84701	1.87298	2.30838	1.86342	1.8645	1.9121	2.17662	1.12887	1.05912	1.63403	2.33834	2.40702	2.07757	2.12626	2.25946	1.6039	2.52911	2.44483	2.25064	2.33139	2.05935	2.08571	2.03183	2.00819	2.20985	2.43969	2.12219	2.20349	2.35381	1.4709	0.431829	0.378623	2.53079	1.50455	1.50627	2.52076	2.0803	2.0774	2.08468	2.08647	2.05284	2.08409	2.08794	2.07924
135	174 ? P. x sibirica x P. x petrovskoe female	2.28222	2.48286	2.27289	2.34284	1.88753	1.77401	1.97621	1.6814	1.71626	2.06717	2.40648	1.69181	1.59307	1.39292	2.22403	2.09309	2.01655	2.2091	2.28787	1.5143	2.24052	2.46922	2.16026	2.28932	2.03345	1.83472	1.81537	1.82474	1.93722	2.28938	1.86583	1.94169	2.1079	0.137874	1.58125	1.61375	2.45122	0.327491	0.194743	2.59995	2.28566	2.23219	2.2393	2.2476	2.22597	2.24458	2.23631	2.2347
136	176 ? P. x sibirica x P. x petrovskoe female	2.2953	2.43533	2.32847	2.36009	1.94739	1.74611	2.00368	1.71218	1.78359	2.12307	2.44001	1.64654	1.55306	1.40434	2.13517	2.05394	1.94164	2.17363	2.14854	1.47427	2.29441	2.46872	2.20257	2.34875	1.98326	1.76803	1.74223	1.74858	1.88129	2.24669	1.82973	1.87522	2.20464	0.138569	1.53166	1.57212	2.49454	0.220638	0.186565	2.67614	2.35064	2.32144	2.32836	2.33159	2.3051	2.32036	2.32474	2.30811
137	175 ? P. x sibirica x P. x petrovskoe female	2.2379	2.4369	2.26224	2.33501	1.90883	1.69514	2.00739	1.71189	1.74747	2.03771	2.36779	1.56038	1.51653	1.31309	2.18629	2.12657	1.93607	2.17243	2.22676	1.46568	2.19504	2.42081	2.15047	2.29261	2.0554	1.83602	1.8095	1.81666	1.94937	2.26908	1.83609	1.94124	2.14655	0.17242	1.51184	1.53177	2.43786	0.20056	0.19904	2.62218	2.23329	2.25024	2.25599	2.26559	2.24275	2.25043	2.25298	2.24507
138	214 P. x sibirica male	2.40215	2.45069	2.44738	2.49945	2.20303	2.09416	2.10573	2.03451	2.11115	2.15142	2.54554	1.53442	1.65486	1.83405	1.73128	1.71385	1.57324	1.54293	1.6954	1.44641	2.28412	2.45865	2.30607	2.32317	1.4388	1.56167	1.5585	1.49194	1.7146	1.80997	2.18375	1.71297	2.43917	1.69006	1.28539	1.2886	2.55382	1.8006	1.78981	2.44243	2.26966	2.30413	2.29347	2.31168	2.28768	2.30539	2.29728	2.24531
139	244 P. x sibirica male	2.40627	2.49329	2.40238	2.39136	2.15589	2.11976	2.06815	1.967	2.03435	2.14982	2.57577	1.62873	1.67019	1.82831	1.79705	1.65253	1.6016	1.53077	1.76737	1.49821	2.35073	2.49753	2.3175	2.30882	1.45924	1.60794	1.56583	1.50741	1.74778	1.82485	2.21323	1.72082	2.41499	1.70166	1.33298	1.35091	2.6087	1.81174	1.79366	2.48455	2.31614	2.30384	2.28337	2.30698	2.29768	2.31649	2.28016	2.24709
140	246 P. x sibirica male	2.42864	2.59068	2.41312	2.49481	2.20781	2.22088	2.07861	1.98868	2.11116	2.21983	2.61079	1.71124	1.69773	1.92117	1.81313	1.70537	1.62119	1.56818	1.80904	1.4488	2.32656	2.52942	2.33623	2.32821	1.49553	1.65631	1.60723	1.5475	1.74429	1.83069	2.22255	1.73614	2.45634	1.81818	1.42073	1.39634	2.6095	1.86467	1.90648	2.48666	2.29221	2.32197	2.3019	2.3218	2.29852	2.31721	2.2876	2.2583
141	189 P. x sibirica male	2.33151	2.41927	2.45222	2.46021	2.23254	2.05325	2.15678	2.06766	2.11625	2.14637	2.53536	1.49962	1.66983	1.8411	1.71533	1.70623	1.56453	1.55643	1.68134	1.42151	2.25285	2.44106	2.2903	2.29301	1.43005	1.54272	1.52589	1.47459	1.70211	1.8273	2.19243	1.70769	2.51416	1.7202	1.2939	1.30886	2.62108	1.79881	1.81073	2.51431	2.32845	2.35498	2.34267	2.36014	2.33403	2.35542	2.33896	2.29096
142	205 P. x sibirica male	2.31097	2.4324	2.41787	2.43009	1.92348	1.93691	2.13692	1.83868	1.84975	1.59622	2.12489	1.92131	2.19025	2.45667	2.14422	2.14015	2.05573	2.1262	2.09493	1.97582	2.29681	1.30345	1.26712	1.26206	1.95763	2.27781	2.32557	2.254	2.47456	2.46375	2.26732	2.48013	1.32775	2.16062	2.16382	2.09197	2.54314	2.26522	2.24664	1.78157	0.202417	0.185344	0.187747	0.19593	0.186892	0.197918	0.207069	0.218778
143	180 ? P. x sibirica male	2.44517	2.53354	2.49582	2.48971	2.24302	2.09261	2.0921	2.0534	2.11856	2.21823	2.55355	1.8766	1.87414	1.62414	1.91815	1.80528	1.71326	1.7741	1.95721	1.35917	2.26842	2.50891	2.33903	2.35318	1.61869	1.46324	1.43317	1.43966	1.58713	1.81359	2.11404	1.54416	2.4439	1.13592	1.62631	1.75388	2.62244	1.25956	1.23632	2.69654	2.48687	2.48636	2.49232	2.50661	2.48462	2.49912	2.46997	2.42717
144	224 ? P. x sibirica male	2.43347	2.54197	2.46612	2.53737	2.31869	2.11388	2.10647	2.05286	2.13791	2.23417	2.55631	1.89758	1.88162	1.66258	1.87706	1.78359	1.72077	1.75906	1.9693	1.33539	2.25067	2.5104	2.34341	2.36198	1.60552	1.45827	1.43227	1.43757	1.57747	1.77655	2.08083	1.55061	2.43549	1.24484	1.65188	1.7437	2.56807	1.28872	1.33023	2.69225	2.47741	2.49885	2.50005	2.51695	2.48839	2.49784	2.47935	2.43814
145	229 ? P. x sibirica male	2.44496	2.59812	2.46618	2.53633	2.29921	2.19442	2.09006	2.02133	2.11923	2.27109	2.56018	1.98347	1.93438	1.66517	1.94647	1.77999	1.77343	1.76107	1.9973	1.39762	2.31773	2.56288	2.37572	2.36791	1.65897	1.48702	1.47166	1.47158	1.59595	1.81583	2.10723	1.57192	2.41976	1.23432	1.73634	1.82196	2.55044	1.3033	1.32501	2.68172	2.48231	2.4892	2.49499	2.51373	2.49511	2.50358	2.4753	2.44097
146	171 ? P. x sibirica male	2.47373	2.55967	2.51428	2.53963	2.30799	2.14593	2.12059	2.09706	2.17392	2.24828	2.60205	1.94921	1.9219	1.62618	1.96759	1.85752	1.78197	1.76716	2.01973	1.47813	2.31664	2.51696	2.35647	2.36821	1.65232	1.50385	1.4802	1.48846	1.63388	1.84386	2.1272	1.58763	2.42357	1.16732	1.67824	1.80522	2.58106	1.26814	1.26691	2.6805	2.49287	2.49152	2.49922	2.51208	2.48554	2.49851	2.47862	2.43286
147	221 ? P. x sibirica male	2.37278	2.50886	2.41194	2.44258	2.14155	1.97938	2.07474	1.96335	2.00632	2.0779	2.42584	1.81322	1.7431	1.5997	1.8735	1.79148	1.65198	1.68607	1.91107	1.34422	2.0641	2.40994	2.23214	2.282	1.57171	1.52076	1.48803	1.49735	1.60549	1.81818	2.11252	1.60059	2.3476	1.15506	1.60511	1.69558	2.55537	1.17871	1.15098	2.61913	2.39047	2.3966	2.40943	2.42036	2.40062	2.42438	2.39978	2.35872
148	222 (29) ? P. x sibirica male	2.44113	2.58582	2.48136	2.56939	2.29778	2.10773	2.0746	2.02456	2.12054	2.15424	2.50952	1.88179	1.85387	1.66113	1.86041	1.74636	1.69853	1.70481	1.89055	1.334	2.26293	2.50263	2.3155	2.33806	1.57589	1.43967	1.41673	1.41481	1.57959	1.79292	2.10884	1.55742	2.44891	1.25036	1.64678	1.72948	2.56981	1.2962	1.33989	2.69198	2.45325	2.48162	2.48603	2.49212	2.481	2.4808	2.47597	2.42369
149	226 ? P. x sibirica male	2.41879	2.51269	2.43712	2.52062	2.17619	2.0692	1.96276	1.95876	2.0799	2.26799	2.47718	1.89837	1.8756	1.67523	1.76396	1.66116	1.53749	1.7264	1.87168	1.31557	2.3003	2.50722	2.29873	2.308	1.53027	1.41628	1.38906	1.39314	1.4342	1.71423	2.02687	1.38738	2.43803	0.984474	1.78256	1.86171	2.55076	1.10351	1.10045	2.68004	2.48388	2.4944	2.48898	2.50897	2.4738	2.48913	2.46849	2.42085
150	225 ? P. x sibirica male	2.41772	2.51002	2.4498	2.50835	2.17315	2.08234	1.93315	1.99561	2.09411	2.31199	2.51756	1.90023	1.8985	1.68599	1.74864	1.64134	1.5435	1.7267	1.86764	1.33099	2.25576	2.4802	2.24068	2.29195	1.5218	1.39386	1.38274	1.39254	1.47418	1.7521	2.07503	1.42698	2.37876	1.01248	1.78629	1.88152	2.54639	1.15242	1.14038	2.65303	2.43795	2.45043	2.45722	2.46701	2.44536	2.46194	2.43707	2.39186
151	227 ? P. x sibirica male	2.44447	2.52079	2.47434	2.52445	2.20623	2.07373	2.13403	1.99526	2.08654	2.25568	2.54573	1.51511	1.71289	1.81001	1.70949	1.7072	1.51971	1.48812	1.71366	1.40077	2.26444	2.4453	2.30432	2.26484	1.39065	1.60269	1.57713	1.52685	1.6899	1.82439	2.15906	1.68565	2.4728	1.60973	1.49028	1.52671	2.6223	1.71698	1.71259	2.50689	2.23057	2.23014	2.20762	2.23195	2.19622	2.21862	2.20537	2.16021
152	228 ? P. x sibirica male	2.43855	2.59002	2.46519	2.56623	2.23071	2.0925	2.12817	1.98194	2.09885	2.22872	2.57011	1.48597	1.7039	1.89973	1.69929	1.71161	1.51151	1.48258	1.69976	1.4376	2.29626	2.44611	2.26585	2.24678	1.37655	1.59623	1.57005	1.51765	1.69487	1.80479	2.15673	1.6831	2.4634	1.66671	1.47719	1.50629	2.59804	1.73156	1.7688	2.50326	2.17011	2.21712	2.1922	2.21691	2.1822	2.21694	2.18615	2.14194
153	230 ? P. x sibirica male	2.3486	2.51282	2.43496	2.53973	2.05088	2.02888	2.14824	1.82958	1.94625	1.61595	2.1457	1.9611	2.19377	2.55326	2.13796	2.12827	2.06626	2.15304	2.07626	1.98257	2.28655	1.3698	1.30522	1.27478	1.94548	2.30511	2.35423	2.276	2.50396	2.49355	2.29292	2.51749	1.403	2.24694	2.20733	2.11937	2.54561	2.2761	2.30058	1.79642	0.253322	0.179838	0.184778	0.248036	0.219592	0.198525	0.209995	0.21416
154	182 ? P. x sibirica male	2.49878	2.61217	2.52879	2.63115	2.09161	2.15661	2.19268	1.99032	2.00714	1.77713	2.36082	2.01474	2.27137	2.48383	2.33648	2.20147	2.26685	2.30274	2.17172	1.92517	2.24598	1.44446	1.30788	1.34183	2.13159	2.45469	2.49451	2.41775	2.58222	2.61331	2.36502	2.59553	1.31454	2.18217	2.23715	2.15885	2.60133	2.31948	2.27795	1.7716	0.242315	0.180668	0.172396	0.229625	0.208086	0.211672	0.204852	0.235495
155	223 ? P. x sibirica male	2.27733	2.34832	2.33911	2.36469	1.5565	1.73949	1.91021	1.43569	1.63271	1.57378	1.70344	1.99301	2.1208	2.24052	2.05157	1.78073	1.89416	1.74683	2.04146	2.31432	2.49419	1.41598	1.38983	1.35591	1.80804	1.97837	2.02492	1.97894	2.27062	2.08895	1.73253	2.30038	1.33818	1.76752	2.09398	1.91557	2.3681	1.97381	1.92029	1.86679	0.280978	0.195297	0.21776	0.222237	0.239925	0.279554	0.267113	0.195361
156	161 P. x sibirica female	2.18917	2.36201	2.2238	2.26276	1.88865	1.86272	2.33208	1.92605	1.93439	1.84407	2.17786	1.07586	1.06486	1.63774	2.36138	2.49544	2.12104	2.17686	2.23751	1.60486	2.49159	2.4307	2.26103	2.33976	2.108	2.11766	2.07289	2.04681	2.24126	2.46798	2.13604	2.24422	2.40576	1.48695	0.445815	0.369746	2.54395	1.52581	1.53292	2.53381	2.09405	2.08831	2.09728	2.09712	2.06947	2.09719	2.10132	2.0917
157	170 P. x sibirica female	2.25863	2.43844	2.28651	2.31793	1.92052	1.69485	2.04203	1.70034	1.71541	2.05235	2.39434	1.59475	1.51274	1.33394	2.20697	2.12492	1.99443	2.1657	2.26681	1.45145	2.14341	2.40254	2.14292	2.27476	2.04538	1.83049	1.79591	1.78796	1.96067	2.27538	1.83871	1.9559	2.14473	0.164923	1.52317	1.54431	2.44994	0.204936	0.182286	2.61164	2.28117	2.25043	2.25937	2.26691	2.24444	2.25829	2.26192	2.24559
158	201 P. x sibirica female	2.18182	2.36255	2.21136	2.24962	1.83631	1.83755	2.32508	1.88985	1.89388	1.83477	2.15525	1.03777	1.03608	1.64591	2.32596	2.44306	2.08815	2.10826	2.20072	1.59378	2.44716	2.40441	2.23245	2.31203	2.07892	2.088	2.04667	2.01666	2.21111	2.43881	2.11268	2.211	2.3835	1.48138	0.350678	0.299549	2.52241	1.50824	1.5312	2.52327	2.08196	2.08969	2.09343	2.09345	2.06083	2.08265	2.09468	2.08576
159	344 (9) K P. x sibirica female	2.21326	2.37882	2.19239	2.23604	1.83736	1.87788	2.31418	1.84484	1.85067	1.86345	2.15761	1.13646	1.10682	1.65255	2.36434	2.40952	2.13711	2.11478	2.26333	1.65011	2.55485	2.45614	2.26848	2.35912	2.10987	2.14214	2.09143	2.06314	2.25544	2.45871	2.1143	2.25082	2.35819	1.49048	0.543386	0.480392	2.54549	1.58664	1.5656	2.51511	2.10263	2.11332	2.10682	2.11458	2.08001	2.11769	2.10943	2.10818
160	164 P. x sibirica female	2.21252	2.36128	2.23354	2.26865	1.89446	1.86704	2.33633	1.92692	1.94148	1.85779	2.19132	1.07652	1.06845	1.64876	2.39507	2.52055	2.1501	2.20462	2.32671	1.5934	2.54791	2.44628	2.27032	2.3644	2.13889	2.14817	2.08626	2.07152	2.25526	2.46859	2.11057	2.24725	2.38716	1.44613	0.549278	0.473401	2.55238	1.49855	1.49367	2.5396	2.09177	2.09386	2.10255	2.10122	2.06375	2.09393	2.10607	2.09471
161	179 P. x sibirica female	2.11076	2.36773	2.16792	2.256	1.84397	1.86347	2.24043	1.90916	1.88112	1.7707	2.14773	1.07852	1.00886	1.64489	2.30721	2.43757	2.13199	2.15686	2.17272	1.5782	2.36031	2.48295	2.29218	2.35953	2.09754	2.09597	2.05272	2.05042	2.23704	2.44484	2.14379	2.24591	2.41096	1.49199	0.335847	0.264815	2.53961	1.52237	1.551	2.50398	2.13127	2.14421	2.15767	2.15449	2.12824	2.1538	2.15325	2.156
162	143 P. x sibirica female	2.16941	2.35501	2.20148	2.2432	1.85187	1.83412	2.33929	1.87794	1.89134	1.85139	2.15184	1.0131	1.02098	1.67808	2.32572	2.4493	2.06072	2.13485	2.18902	1.57849	2.43968	2.41934	2.2286	2.31507	2.05973	2.06856	2.02314	2.00071	2.1955	2.43638	2.12057	2.19946	2.39785	1.4633	0.286733	0.255005	2.56021	1.48637	1.49542	2.52945	2.08564	2.09387	2.09789	2.09278	2.06053	2.09238	2.09578	2.08836
163	154 P. x sibirica female	2.17177	2.34515	2.21017	2.25516	1.87362	1.80717	2.35653	1.90352	1.89887	1.83404	2.1597	1.06132	1.05035	1.65251	2.27557	2.39546	2.02641	2.09978	2.19468	1.58213	2.42884	2.37146	2.19309	2.28473	1.99965	2.0256	1.97368	1.94909	2.17568	2.38429	2.07835	2.18198	2.34521	1.44377	0.348937	0.317041	2.54353	1.477	1.48976	2.50839	2.03996	2.06696	2.07161	2.06775	2.03618	2.06239	2.06781	2.05631
164	343(8) K P. x sibirica female	2.18587	2.37306	2.2134	2.25765	1.8633	1.82513	2.3612	1.88641	1.90629	1.8519	2.15233	1.09191	0.998259	1.66211	2.30965	2.43887	2.03103	2.12516	2.20252	1.60939	2.48247	2.40023	2.22064	2.31768	2.06347	2.05746	2.00548	1.97849	2.2117	2.44633	2.11629	2.20781	2.39008	1.46922	0.325504	0.308964	2.58131	1.5152	1.51549	2.5609	2.07967	2.09692	2.10136	2.10707	2.06894	2.09533	2.10106	2.09621
165	168 P. x sibirica female	2.21379	2.35829	2.20862	2.21949	1.86516	1.90804	2.26863	1.86925	1.88746	1.8916	2.2069	1.14339	1.13263	1.65404	2.31591	2.38821	2.07345	2.09088	2.17367	1.53762	2.56055	2.47873	2.28984	2.37367	2.04363	2.0562	1.99742	2.00326	2.18441	2.3744	2.11215	2.16812	2.41085	1.46536	0.415689	0.42644	2.53412	1.51646	1.50685	2.5528	2.1567	2.15545	2.1613	2.1568	2.12731	2.16076	2.16301	2.14645
166	142 P. x sibirica female	2.15789	2.31241	2.20149	2.25458	1.90244	1.84041	2.35533	1.95372	1.96483	1.81007	2.12653	1.02216	1.03571	1.64296	2.31648	2.4804	2.07303	2.16768	2.16174	1.52285	2.40054	2.40712	2.23221	2.30769	2.07705	2.06165	2.00125	1.99373	2.18829	2.44554	2.10562	2.1878	2.42343	1.45992	0.353524	0.291291	2.59897	1.48764	1.49696	2.53353	2.09907	2.12112	2.12545	2.11484	2.08346	2.11364	2.12173	2.11446
167	177 P. x sibirica female	2.18888	2.3225	2.18758	2.24903	1.86325	1.8248	2.31519	1.9326	1.9387	1.82969	2.14523	1.03882	1.07792	1.64311	2.32423	2.46525	2.09622	2.1463	2.22472	1.57424	2.45544	2.39933	2.22722	2.30996	2.09712	2.07802	2.03301	2.00813	2.20394	2.43021	2.08993	2.20386	2.37145	1.44735	0.468867	0.388847	2.5335	1.49683	1.50495	2.51928	2.07612	2.09619	2.10184	2.09568	2.06272	2.09663	2.1041	2.09047
168	169 P. x sibirica female	2.14847	2.33492	2.20325	2.28814	1.86947	1.77001	2.37103	1.9211	1.89774	1.81731	2.10069	0.974729	0.991741	1.69395	2.28207	2.42154	2.04226	2.13134	2.14765	1.54442	2.40719	2.36787	2.18567	2.28122	2.03991	2.03542	1.99254	1.99475	2.21544	2.45574	2.08201	2.23074	2.40528	1.47032	0.316775	0.201034	2.54309	1.49212	1.51275	2.56644	2.09247	2.12748	2.12853	2.12287	2.08372	2.11915	2.1198	2.11778
169	200 P. x sibirica female	2.19681	2.37299	2.21022	2.23989	1.85163	1.83299	2.3381	1.87585	1.88394	1.84664	2.18811	1.09196	1.02761	1.63857	2.32119	2.43585	2.0563	2.10579	2.23618	1.60789	2.49077	2.40323	2.23216	2.32456	2.05455	2.06236	2.00303	1.97494	2.20518	2.42124	2.09849	2.19787	2.35875	1.45078	0.372779	0.348028	2.52881	1.49817	1.50146	2.52655	2.06603	2.07081	2.0739	2.07722	2.04595	2.0694	2.07843	2.06778
170	202 P. x sibirica female	2.24014	2.40096	2.24404	2.25788	1.87414	1.86367	2.34373	1.88152	1.89649	1.90818	2.23977	1.13029	1.05766	1.66149	2.35679	2.45108	2.09887	2.13357	2.28659	1.63785	2.54024	2.42678	2.24367	2.33932	2.08036	2.10475	2.04987	2.02595	2.23739	2.43163	2.12692	2.22545	2.35328	1.48313	0.459801	0.412983	2.53241	1.53552	1.52813	2.52553	2.07774	2.08213	2.08573	2.08481	2.05271	2.08174	2.08991	2.08024
171	155 P. x sibirica female	2.11669	2.3865	2.09712	2.23983	1.78994	1.81284	2.15271	1.88227	1.85203	1.51836	2.05996	1.06231	1.02782	1.71559	2.3704	2.3793	2.03775	2.16249	2.08928	1.58145	2.49989	2.51535	2.24443	2.37734	2.05213	2.00399	1.9509	1.92897	2.17285	2.48818	2.14527	2.1923	2.43976	1.51167	0.356094	0.274484	2.49396	1.54919	1.56285	2.53382	2.06591	2.09308	2.0942	2.08516	2.03868	2.09028	2.09905	2.09299
172	172 P. x sibirica female	2.23155	2.42993	2.19578	2.22498	1.7906	1.90651	2.2626	1.80817	1.82551	1.90127	2.20699	1.20858	1.1005	1.69043	2.36857	2.37983	2.11457	2.06845	2.21336	1.61238	2.55711	2.47272	2.27809	2.35863	2.07994	2.13256	2.09357	2.05229	2.2245	2.40431	2.09877	2.2179	2.31715	1.49841	0.572652	0.537934	2.48904	1.57369	1.55441	2.51197	2.06863	2.07862	2.08616	2.08089	2.05217	2.0852	2.08624	2.08446
173	300 P. x sibirica female	2.20773	2.42576	2.18638	2.20606	1.8054	1.91474	2.2592	1.79044	1.80287	1.91539	2.20273	1.21469	1.07086	1.65935	2.36333	2.35811	2.10553	2.0854	2.26073	1.61497	2.57479	2.48702	2.29104	2.35162	2.08865	2.11594	2.07376	2.0333	2.22593	2.44021	2.13716	2.20742	2.34753	1.50612	0.566321	0.525552	2.55034	1.56526	1.54866	2.52584	2.09485	2.08428	2.08954	2.08567	2.06303	2.09605	2.08863	2.08768
174	303 P. x sibirica female	2.20006	2.405	2.17375	2.19199	1.802	1.93193	2.28403	1.83432	1.85337	1.92701	2.18707	1.19434	1.0929	1.67217	2.37148	2.38523	2.13957	2.12864	2.27435	1.61343	2.56013	2.49664	2.29684	2.36051	2.10754	2.15039	2.09229	2.07177	2.23141	2.43549	2.12144	2.21707	2.33631	1.52196	0.577461	0.507397	2.54683	1.57356	1.56016	2.54775	2.10685	2.1107	2.10196	2.10448	2.07548	2.11134	2.1005	2.10266
175	302 P. x sibirica female	2.23594	2.42048	2.19612	2.20591	1.80038	1.95394	2.27151	1.81853	1.83344	1.93638	2.22672	1.2288	1.11176	1.63506	2.37263	2.37532	2.14063	2.10497	2.2728	1.62896	2.56005	2.47371	2.27847	2.33848	2.09911	2.14256	2.08634	2.0556	2.2156	2.42918	2.12641	2.20579	2.32242	1.52338	0.601213	0.538489	2.54463	1.57766	1.55576	2.52008	2.09296	2.09766	2.08752	2.08931	2.06436	2.08981	2.08119	2.0859
176	305 P. x sibirica female	2.21442	2.41258	2.1752	2.17415	1.79549	1.98101	2.26622	1.81502	1.84568	1.95534	2.24136	1.24864	1.08117	1.66715	2.39566	2.38843	2.15492	2.13163	2.2954	1.60177	2.55233	2.52058	2.30702	2.35656	2.12671	2.15408	2.10064	2.06784	2.21913	2.45662	2.14639	2.20979	2.35235	1.51599	0.633265	0.575204	2.53777	1.58536	1.55055	2.54166	2.11236	2.11698	2.10822	2.11187	2.07925	2.11187	2.09845	2.1125
177	304 P. x sibirica female	2.22532	2.41811	2.19978	2.18376	1.77542	1.96628	2.26069	1.81751	1.85691	1.94539	2.23735	1.23125	1.079	1.67075	2.39012	2.37557	2.13378	2.10582	2.31071	1.62645	2.54074	2.50511	2.28763	2.34669	2.11367	2.15081	2.08245	2.05359	2.21501	2.42605	2.13205	2.18889	2.32888	1.52116	0.651828	0.587949	2.53436	1.59455	1.55767	2.52954	2.09213	2.10213	2.0851	2.0957	2.06758	2.0964	2.08158	2.09369
178	307 P. x sibirica female	2.1625	2.37325	2.14324	2.19399	1.77621	1.89098	2.24184	1.81431	1.81593	1.86593	2.14556	1.1355	1.06518	1.66738	2.28979	2.29142	2.06752	2.09061	2.18162	1.58798	2.48025	2.46548	2.25145	2.30482	2.01356	2.07333	2.02643	2.00481	2.20203	2.43105	2.12417	2.20462	2.36914	1.53817	0.522783	0.428632	2.56752	1.57492	1.56377	2.56023	2.11189	2.13712	2.11607	2.12072	2.09471	2.12229	2.11015	2.11581
179	141 P. x sibirica female	2.18137	2.28766	2.17603	2.21806	1.86107	1.85436	2.28214	1.88114	1.89604	1.7959	2.12261	1.13171	1.1498	1.62151	2.32693	2.42655	2.00254	2.1442	2.24221	1.49581	2.39941	2.36024	2.17162	2.25497	2.05047	2.02685	1.96109	1.96565	2.17906	2.37394	2.07671	2.16418	2.32425	1.42964	0.667506	0.620805	2.55434	1.46558	1.47803	2.46888	2.01718	2.01816	2.02259	2.02063	1.98608	2.0157	2.02248	2.01078
180	243 P. x sibirica female	2.1546	2.30254	2.14187	2.20415	1.80675	1.81621	2.28597	1.857	1.86768	1.76408	2.11863	1.1442	1.09917	1.67435	2.29712	2.40692	1.99597	2.11927	2.18409	1.49523	2.42352	2.35761	2.16434	2.25757	2.02703	2.01836	1.97049	1.96302	2.19275	2.37987	2.07095	2.19376	2.34637	1.45229	0.604694	0.58489	2.57515	1.48129	1.50127	2.48857	2.02369	2.03152	2.03157	2.02665	1.99574	2.03139	2.02887	2.01776
181	301 P. x sibirica female	2.22051	2.3955	2.15502	2.19685	1.80601	1.93927	2.24461	1.81202	1.82917	1.87018	2.20648	1.29607	1.15241	1.6313	2.3978	2.37954	2.06285	2.10573	2.2749	1.55311	2.55119	2.44211	2.23862	2.30664	2.07951	2.11187	2.05322	2.03043	2.21137	2.39636	2.09353	2.18915	2.30472	1.49312	0.765464	0.715212	2.56109	1.55355	1.54501	2.50546	2.04978	2.05598	2.04478	2.04818	2.0145	2.04529	2.03334	2.03858
182	k-1-2016 K P. x sibirica	2.25657	2.3568	2.2972	2.36931	1.68361	1.73276	2.26768	1.74728	1.77739	1.82001	2.00905	1.2311	0.875825	1.85543	2.16262	2.25688	1.91476	2.02142	2.10595	1.7169	2.37897	2.17815	2.09405	2.14613	1.97988	1.87294	1.86711	1.86851	2.19245	2.37225	2.05318	2.2089	2.39025	1.55524	0.849211	0.819556	2.65755	1.53257	1.5561	2.68756	2.19509	2.24293	2.23407	2.25079	2.24876	2.24918	2.24105	2.25491
183	k-13-2016 K P. x sibirica	2.29427	2.30971	2.27176	2.34637	1.66457	1.73892	2.12957	1.68708	1.68999	1.62384	2.12273	1.31158	0.945498	2.00022	2.18594	2.31316	1.9989	2.06112	2.17201	1.85409	2.63485	2.26907	2.13719	2.20167	1.9807	1.95788	1.93008	1.89405	2.28208	2.48457	2.1401	2.32394	2.47014	1.66912	0.898084	0.85753	2.6291	1.67003	1.68775	2.71834	2.29675	2.30272	2.29378	2.29689	2.2971	2.31293	2.2981	2.31875
184	234 ? P. x sibirica female	2.28633	2.50018	2.27318	2.30737	1.92682	1.82096	1.99204	1.65554	1.68607	2.12478	2.42219	1.73158	1.58427	1.34056	2.27376	2.1061	2.07133	2.1762	2.31142	1.52835	2.29265	2.5023	2.21981	2.33116	2.10687	1.88835	1.85736	1.85462	1.95481	2.29739	1.84808	1.96423	2.12643	0.140275	1.61849	1.63778	2.43467	0.351658	0.18269	2.62793	2.30733	2.2853	2.28638	2.29719	2.2801	2.29218	2.28167	2.28832
185	232 ? P. x sibirica female	2.28828	2.49207	2.27648	2.33347	1.91443	1.75987	1.98999	1.66722	1.6888	2.09207	2.36811	1.70591	1.5997	1.3548	2.2522	2.08213	2.0312	2.1483	2.28185	1.55727	2.26529	2.44856	2.19712	2.29661	2.0613	1.83876	1.80614	1.80428	1.95277	2.31571	1.83866	1.96086	2.12592	0.17399	1.58677	1.61157	2.44015	0.324801	0.186536	2.61452	2.31129	2.2648	2.27033	2.27857	2.25523	2.26252	2.26222	2.25924
186	157 ? P. x sibirica female	2.24565	2.46036	2.26382	2.33828	1.90599	1.67255	2.01159	1.69807	1.72838	2.02038	2.40148	1.58089	1.43377	1.38134	2.19228	2.15211	1.96958	2.22049	2.26567	1.46827	2.16229	2.42542	2.12469	2.31025	2.04206	1.84261	1.82209	1.84221	1.95228	2.3297	1.85321	1.97009	2.16537	0.180269	1.52329	1.54069	2.44227	0.188918	0.177362	2.63427	2.3053	2.27174	2.27876	2.27748	2.24837	2.27129	2.26528	2.2581
187	235 ? P. x sibirica female	2.2678	2.48686	2.25716	2.31942	1.87786	1.77298	2.02536	1.67477	1.72053	2.07846	2.41398	1.6987	1.57654	1.37544	2.23007	2.08731	1.98774	2.17862	2.32442	1.53261	2.26839	2.48302	2.18573	2.30721	2.07579	1.85686	1.82778	1.84231	1.96197	2.29222	1.86954	1.93948	2.14403	0.174483	1.61669	1.62617	2.46972	0.355219	0.194932	2.64317	2.28732	2.27375	2.27982	2.28585	2.25991	2.27549	2.26797	2.2656
188	233 ? P. x sibirica female	2.25509	2.46452	2.23643	2.28752	1.90417	1.76243	2.02249	1.68362	1.70599	2.09653	2.41066	1.70689	1.57565	1.36975	2.2719	2.11759	2.03952	2.17488	2.31015	1.54116	2.28249	2.48199	2.20738	2.32271	2.07994	1.86522	1.84485	1.84226	1.97812	2.31732	1.87053	1.97703	2.15337	0.193749	1.59758	1.62506	2.46396	0.337855	0.219164	2.62487	2.32326	2.27737	2.29	2.28706	2.25917	2.28228	2.27524	2.27027
189	239 ? P. x sibirica female	2.23433	2.42759	2.2603	2.31559	1.89893	1.69491	2.01565	1.68014	1.71607	2.0545	2.37975	1.6124	1.50408	1.35528	2.15958	2.1071	1.92687	2.16811	2.22167	1.46048	2.13912	2.3939	2.11857	2.26763	2.0155	1.81511	1.78572	1.79754	1.92985	2.2747	1.82858	1.91918	2.12956	0.110963	1.55092	1.57472	2.43755	0.186148	0.151503	2.6076	2.25482	2.24481	2.24807	2.25797	2.23156	2.24918	2.24672	2.23865
190	203 ? P. x sibirica female	2.16293	2.33188	2.21256	2.24332	1.87464	1.85343	2.31281	1.91458	1.9345	1.82296	2.12874	1.04939	1.05829	1.66198	2.31131	2.44019	2.05103	2.15237	2.14238	1.57354	2.40008	2.41544	2.23561	2.31073	2.05067	2.07615	2.02892	1.99893	2.19105	2.44019	2.11916	2.19067	2.41163	1.47147	0.425664	0.340876	2.56774	1.53185	1.52163	2.5202	2.08603	2.10126	2.10775	2.10893	2.07162	2.09882	2.1081	2.10321
191	231 (41) ? P. x sibirica female	2.12778	2.28741	2.18896	2.19474	1.85311	1.8022	2.36909	1.91398	1.91834	1.82461	2.03838	0.993606	1.05741	1.65574	2.26388	2.41209	2.03803	2.11223	2.10895	1.55283	2.38177	2.36149	2.18788	2.27428	2.04077	2.04036	1.98774	1.9845	2.19772	2.43641	2.09405	2.20039	2.39168	1.47971	0.31552	0.257773	2.56167	1.49997	1.52475	2.51659	2.06627	2.09166	2.0915	2.09018	2.06058	2.09443	2.09558	2.08673
192	237 ? P. x sibirica female	2.19518	2.40858	2.18307	2.19965	1.83496	1.915	2.28642	1.8342	1.84828	1.8861	2.17901	1.14657	1.10822	1.66664	2.39322	2.37949	2.13068	2.10969	2.22226	1.58377	2.48213	2.48952	2.27289	2.34552	2.09275	2.11816	2.07659	2.04341	2.18557	2.43658	2.1341	2.19237	2.35612	1.48614	0.548528	0.50019	2.54159	1.54414	1.52041	2.50439	2.09575	2.0976	2.09447	2.0925	2.07157	2.10019	2.09236	2.09432
193	236 ? P. x sibirica female	2.21412	2.4228	2.20048	2.21387	1.85003	1.91121	2.28202	1.82248	1.84805	1.90628	2.22542	1.19609	1.08123	1.66879	2.38443	2.38677	2.13277	2.09981	2.27298	1.61894	2.55691	2.46388	2.27025	2.347	2.08939	2.12459	2.0659	2.03707	2.22196	2.42852	2.1148	2.22607	2.31401	1.49393	0.554327	0.508208	2.52349	1.56512	1.53998	2.50856	2.06414	2.06287	2.06362	2.06803	2.04165	2.07102	2.06444	2.06858
194	238 ? P. x sibirica female	2.22016	2.41859	2.16653	2.1968	1.83483	1.92369	2.20067	1.82579	1.8502	1.94329	2.24534	1.20257	1.10891	1.65641	2.3869	2.36547	2.13158	2.09938	2.25013	1.59805	2.54789	2.46361	2.25631	2.34702	2.07445	2.10175	2.05822	2.03042	2.17331	2.41408	2.11691	2.19248	2.30526	1.46956	0.551551	0.52099	2.51498	1.54676	1.51499	2.50422	2.06851	2.06719	2.06696	2.06637	2.0396	2.07459	2.0645	2.06579
195	306 P. x sibirica female	2.21404	2.41976	2.16371	2.18831	1.78444	1.95979	2.25878	1.79596	1.82851	1.95282	2.21498	1.23325	1.06154	1.68463	2.3626	2.34724	2.11044	2.10258	2.27321	1.62707	2.56965	2.50773	2.29334	2.33857	2.09538	2.12097	2.06978	2.03186	2.20699	2.44544	2.13548	2.19728	2.35583	1.51429	0.644305	0.579793	2.53895	1.57739	1.54376	2.57	2.12159	2.12883	2.11787	2.12111	2.08818	2.11871	2.10712	2.11949
196	264 ? P. x sibirica female	2.22328	2.41543	2.18031	2.17645	1.8204	1.95761	2.25276	1.77777	1.80915	1.95782	2.23459	1.25431	1.0903	1.67051	2.39524	2.36144	2.12112	2.11578	2.29932	1.61384	2.58458	2.52155	2.30669	2.35409	2.12531	2.12362	2.06435	2.02737	2.22493	2.45625	2.14175	2.20973	2.35457	1.47213	0.620643	0.584333	2.54775	1.55836	1.5238	2.56012	2.1191	2.10958	2.11073	2.11217	2.08677	2.11915	2.10809	2.11623
197	323 (1) ? P. x sibirica female	2.17701	2.30984	2.19122	2.25284	1.88406	1.80789	2.31757	1.8728	1.85873	1.7563	2.09832	1.09243	1.08871	1.62961	2.28327	2.35777	1.97108	2.10319	2.14597	1.52235	2.36796	2.31374	2.13475	2.22587	1.99022	1.98673	1.92988	1.92934	2.16008	2.39256	2.04502	2.17194	2.31739	1.45571	0.576586	0.535221	2.57991	1.49904	1.52439	2.49277	2.02852	2.04179	2.04493	2.04955	2.01346	2.0384	2.03947	2.03074
198	204 ? P. x sibirica female	2.17164	2.34369	2.17835	2.2089	1.84014	1.82403	2.30202	1.85966	1.86099	1.79391	2.15618	1.17171	1.08102	1.6395	2.31924	2.40344	1.99891	2.12217	2.22237	1.50509	2.4396	2.39371	2.20157	2.30299	2.0306	2.01421	1.97744	1.97164	2.19539	2.39804	2.09707	2.20637	2.3528	1.45249	0.615585	0.604658	2.55557	1.47556	1.49673	2.49708	2.0409	2.04341	2.04829	2.04752	2.00941	2.03794	2.04071	2.03031
199	k-81-2016 P. sibirica x P. nigra	2.48828	2.70447	2.57085	2.62296	1.96613	1.846	2.44286	1.95823	1.94347	1.88323	1.6759	1.54849	1.29079	2.10734	2.20564	2.15386	2.04442	2.0291	2.08334	2.01161	2.4289	2.19997	2.18677	2.1795	2.07569	1.99774	2.02145	2.02846	2.25677	2.43973	2.06445	2.28215	2.3972	1.73466	1.40876	1.44501	2.87568	1.71803	1.71961	2.73805	2.25947	2.30637	2.29863	2.30861	2.31527	2.30569	2.29407	2.28577
200	k-78-2016 P. sibirica x P. nigra	2.1061	2.17456	2.20758	2.22171	1.85274	1.61798	2.42148	1.72412	1.68666	1.76426	1.71643	1.17739	1.29594	1.93891	2.03331	2.23023	1.86364	1.92852	2.06004	1.52075	2.52245	1.83545	2.09322	1.82405	1.80908	1.98918	1.94707	1.97035	2.21522	2.36102	1.93951	2.22522	2.18219	1.55829	1.12306	1.10638	2.70501	1.59244	1.61588	2.32394	1.78225	1.84972	1.82633	1.84481	1.83943	1.84596	1.81675	1.809
201	k-79-2016P. sibirica x P. nigra	2.41131	2.53882	2.48172	2.5341	2.09159	2.12455	1.87307	2.09401	2.12946	2.2869	2.2221	1.45695	1.65735	1.77881	1.78421	1.72853	1.66802	1.90334	1.67586	1.5463	2.39208	2.45301	2.20501	2.31953	1.73324	1.64758	1.62556	1.61705	1.60308	1.95164	2.13369	1.60934	2.39418	1.40314	1.37441	1.44865	2.66808	1.61144	1.59787	2.4605	2.23262	2.25429	2.255	2.26165	2.2315	2.24751	2.25587	2.1834
202	k-73-2016 P. sibirica x P. nigra	2.5512	2.58487	2.61754	2.50193	2.1543	2.13957	2.04341	2.04864	2.08395	2.07973	2.19746	1.79983	1.70192	2.16291	1.59939	1.49002	1.56919	1.67709	1.64967	1.81023	2.42318	2.36417	2.08065	2.22715	1.49398	1.58264	1.60652	1.64631	1.80833	1.94468	2.19115	1.86368	2.30937	1.74949	1.62624	1.64581	2.72234	1.83746	1.84456	2.69808	2.3538	2.36522	2.35477	2.36237	2.35434	2.36018	2.34753	2.28018
203	k-70-2016 P. sibirica x P. nigra	2.62598	2.65597	2.74114	2.75739	2.32518	2.00165	2.47117	2.12151	2.12517	2.20947	2.4744	1.7819	1.6811	2.31329	2.25811	2.15145	2.10253	2.16578	2.35442	1.96584	1.89997	1.20493	1.08459	1.18113	2.00602	2.17417	2.16033	2.10024	2.3301	2.36812	2.22434	2.33438	1.72496	2.00702	1.94338	1.8286	2.86201	2.05335	2.05031	2.25625	1.51821	1.57752	1.56873	1.56839	1.56576	1.55145	1.54468	1.53176
204	k-72-2016 P. sibirica x P. nigra	2.49383	2.55434	2.61499	2.5858	2.16382	2.02392	2.33668	2.10743	2.07896	2.14649	2.46725	1.70225	1.60298	2.10446	2.19086	2.07002	2.02762	2.23219	2.31742	1.88935	1.92054	1.35709	1.05864	1.2155	1.96662	2.06721	2.07824	2.07712	2.26727	2.3308	2.23532	2.2759	1.67641	1.73385	1.90658	1.66855	2.73235	1.80746	1.80588	2.17234	1.49137	1.54079	1.52271	1.52972	1.52972	1.5195	1.51827	1.49741
205	k-80-2016 P. sibirica x P. nigra	2.46219	2.54586	2.58547	2.63602	2.09681	1.9076	2.44685	2.03229	2.00169	1.97542	2.27261	1.83253	1.82086	2.39145	2.1726	2.22125	2.06036	2.18627	2.234	1.87497	2.10181	1.0609	1.21938	1.02879	1.98589	2.20042	2.20422	2.19003	2.42093	2.47541	2.1782	2.42453	1.71435	2.01816	2.08968	1.90557	2.99305	2.07522	2.06463	2.22437	1.416	1.46997	1.45286	1.45538	1.46032	1.44601	1.43954	1.41678
206	k-77-2016 P. sibirica x P. nigra	2.42439	2.41904	2.54689	2.53397	2.14227	2.02564	2.41623	2.129	2.11377	2.25443	2.31163	1.67127	1.93259	2.32379	2.1313	2.13297	2.05571	2.21296	2.24296	1.69307	2.07038	1.32733	1.26095	1.11323	1.9742	2.19006	2.19758	2.18688	2.31879	2.40007	2.20893	2.32929	1.7211	1.91259	2.02449	1.8231	2.82056	2.0133	2.02603	1.97856	1.28508	1.36528	1.34496	1.35559	1.34133	1.33006	1.33432	1.31853
207	130 P. x sibirica / P. x canadensis female	2.19583	2.34793	2.20626	2.26195	1.85751	1.83397	2.33746	1.89293	1.92012	1.84825	2.1639	1.04682	1.02879	1.64711	2.33187	2.45081	2.0495	2.13139	2.21767	1.60565	2.48466	2.3979	2.21644	2.30248	2.07694	2.08152	2.01852	1.99063	2.20366	2.43567	2.09444	2.18845	2.38463	1.43619	0.405088	0.346192	2.52743	1.50355	1.48843	2.53148	2.06928	2.07997	2.08465	2.08735	2.05286	2.08263	2.0868	2.08256
208	Kgib24 P. x irtyschensis	2.47901	2.459	2.57222	2.54621	2.28692	2.07502	2.13786	2.09127	2.15803	2.33353	2.45576	1.78188	1.81183	1.53654	1.62483	1.68046	1.43937	1.69146	1.61008	1.25249	1.99633	2.26294	1.99873	2.12733	1.30267	1.57778	1.56611	1.5617	1.58507	1.75478	2.10679	1.61531	2.28934	1.27996	1.74202	1.81361	2.5907	1.37868	1.37346	2.48893	2.2842	2.30403	2.2955	2.30931	2.28816	2.30715	2.29442	2.22531
209	Pgib31 P. x irtyschensis	2.3156	2.33982	2.34212	2.31256	1.92443	2.09203	2.12237	1.88614	1.89759	1.58757	2.13939	2.08719	2.07498	2.08262	2.10414	2.15709	2.06918	2.23293	2.11144	1.87965	1.61562	1.70419	1.70213	1.63922	1.94507	2.37099	2.34923	2.34914	2.3521	2.48457	2.20349	2.38136	1.88411	1.82451	2.24945	2.12962	2.61723	1.9653	1.91773	1.7943	1.71616	1.71431	1.70421	1.7143	1.71985	1.72047	1.70255	1.70641
210	Pgib37 P. x irtyschensis	2.41684	2.41245	2.58543	2.57169	2.44728	2.28028	2.50548	2.25869	2.29743	2.29959	2.61141	1.8875	2.12441	1.80721	2.3668	2.32561	2.35223	2.4394	2.43564	1.44842	1.44002	1.50484	1.22672	1.47256	2.1845	2.43011	2.41576	2.39981	2.37295	2.42113	2.23938	2.3836	1.683	1.60278	2.17593	2.03816	2.75321	1.69916	1.68786	2.16312	1.55731	1.60925	1.58974	1.59493	1.59395	1.58841	1.59682	1.56139
211	Kgib25 P. x irtyschensis	2.20539	2.29046	2.34308	2.38692	2.08396	1.86879	2.28926	1.92022	1.94651	1.94348	2.21967	1.5766	1.75432	1.47592	2.14461	2.20101	2.03964	2.06801	2.01599	1.46895	2.02746	2.18597	2.09653	2.23474	2.04709	2.00936	1.98045	2.01943	2.05037	2.24383	1.96491	2.04178	2.22103	1.14481	1.56284	1.62903	2.57939	1.2164	1.21681	2.68336	2.33492	2.37568	2.37301	2.37185	2.37022	2.3801	2.37336	2.34447
212	Pgib36 P. x irtyschensis	2.09602	2.15893	2.28697	2.20931	2.03969	2.02537	2.47312	2.03535	2.03808	1.85315	2.30272	1.61371	1.55476	1.56228	2.36506	2.56707	2.30822	2.40911	2.3144	1.48105	1.99766	2.35131	2.22408	2.32696	2.25498	2.3039	2.23731	2.30642	2.32644	2.53669	2.09505	2.35226	2.27611	1.20234	1.33535	1.24468	2.48774	1.20729	1.22488	2.40227	2.18642	2.20885	2.21596	2.22415	2.22228	2.23167	2.23262	2.21181
213	Pgib38 P. x irtyschensis	2.35755	2.53895	2.3554	2.36612	1.6018	1.63713	2.22852	1.63766	1.65972	1.90733	1.96979	1.35249	0.905116	2.20232	2.03734	2.19367	1.75783	1.88716	2.20421	1.86252	2.69838	2.11887	2.05185	1.91308	1.70799	1.86979	1.79353	1.81474	2.11775	2.37078	2.13328	2.11808	2.38352	1.53215	1.35003	1.26955	2.73527	1.55238	1.53816	2.70042	2.12939	2.1638	2.14631	2.1539	2.15599	2.15669	2.12738	2.15065
214	Pgib35 P. x irtyschensis	2.22105	2.35064	2.31996	2.34607	1.79165	1.69968	2.47286	1.8842	1.85339	1.98459	1.98839	1.20041	1.16344	1.97637	1.99767	2.24118	1.70036	2.03392	2.01426	1.61824	2.49127	2.10465	2.069	1.85785	1.68816	1.96424	1.90536	1.91828	2.10627	2.38535	2.14928	2.1086	2.35221	1.46401	1.12048	1.0753	2.54988	1.51233	1.53471	2.34021	1.85418	1.91135	1.90856	1.91872	1.90004	1.90906	1.89295	1.90325
215	144 P. longifolia / P. x sibirica ? female	2.2992	2.30875	2.30819	2.41123	2.40695	2.35276	2.52159	2.39389	2.3588	2.20288	2.63089	1.80945	2.08538	1.12344	2.78557	2.75216	2.70283	2.81952	2.69029	1.44174	2.05158	2.91957	2.69211	2.83775	2.72453	2.67832	2.64747	2.64015	2.58821	2.768	2.3694	2.61208	2.39804	1.55155	1.67496	1.68224	2.31226	1.62731	1.63904	2.50395	2.36101	2.33854	2.36385	2.34365	2.31635	2.35895	2.3582	2.34992
216	145 P. longifolia / P. x sibirica ? female	2.32695	2.34469	2.33293	2.36287	2.42522	2.37142	2.62211	2.32414	2.33282	2.33805	2.77784	1.87066	2.0762	1.07926	2.70695	2.71973	2.65612	2.69384	2.77048	1.53056	2.03079	2.83867	2.62996	2.78469	2.61236	2.60688	2.5716	2.56913	2.51766	2.64483	2.31549	2.53899	2.31012	1.50515	1.64927	1.66246	2.30478	1.57595	1.57828	2.42129	2.35771	2.33625	2.35541	2.35127	2.33261	2.35707	2.36545	2.34958
217	146 P. longifolia / P. x sibirica ? male	2.65692	2.60161	2.6368	2.61945	2.77456	2.7435	2.88895	2.68315	2.68519	2.61096	3.11507	2.54235	2.62253	1.44574	2.84316	2.71163	2.8601	2.8814	2.99719	2.03151	1.69746	2.41877	2.42433	2.42344	2.72517	2.90666	2.95821	2.9209	2.80886	2.85486	2.61383	2.8368	2.02796	1.90263	2.50675	2.42489	2.52883	2.03473	2.022	1.85781	2.25869	2.18632	2.19136	2.21389	2.2004	2.20822	2.19875	2.17055
218	s1 P. suaveolens	2.42965	2.46848	2.43497	2.40162	2.47899	2.46774	2.69867	2.47086	2.4636	2.44573	2.82614	2.0706	2.13162	1.43731	2.72905	2.7417	2.67818	2.6984	2.73144	1.79813	2.04698	2.74909	2.72585	2.75092	2.60312	2.63889	2.57296	2.59434	2.61435	2.70315	2.43413	2.60291	2.0945	1.79756	1.96065	1.89757	2.45238	1.82674	1.84738	2.44757	2.36633	2.30231	2.30489	2.31314	2.30495	2.30822	2.33003	2.29625
219	370 (32) P. suaveolens	2.24121	2.27365	2.16218	2.22142	2.37685	2.41674	2.33404	2.25377	2.23848	2.35766	2.65965	1.9657	2.25803	1.76013	2.58683	2.52047	2.51197	2.50402	2.46936	1.91256	2.3623	2.72015	2.48726	2.58406	2.45631	2.53479	2.49848	2.48441	2.35487	2.54592	2.20218	2.36053	2.27528	1.95589	1.85672	1.81624	2.29608	2.07529	2.06655	2.15699	2.21588	2.19353	2.18476	2.18433	2.15801	2.20253	2.20576	2.20415
220	369 (31) P. suaveolens	2.16931	2.25165	2.11266	2.20088	2.33946	2.32573	2.36801	2.2345	2.22194	2.15822	2.56631	1.87636	2.15031	1.75333	2.58125	2.63294	2.48408	2.53927	2.52326	1.89329	2.49973	2.76795	2.53929	2.66257	2.46084	2.52116	2.48053	2.47935	2.38423	2.52457	2.18321	2.38783	2.33784	1.94134	1.78015	1.74305	2.28559	2.00665	2.01043	2.25971	2.24223	2.23933	2.2445	2.23414	2.21462	2.26293	2.25276	2.24974
221	Psv100 P. suaveolens	2.7281	2.58672	2.73815	2.90378	2.94054	2.88099	2.65932	2.87097	2.81858	2.66557	3.23769	2.75246	2.98332	2.85251	2.55315	2.75933	2.7718	2.76522	2.58353	2.34154	1.95351	2.28703	2.32763	2.27798	2.6218	2.89146	2.86337	2.78236	2.76985	2.75806	2.70402	2.8134	2.33281	2.82235	2.92178	2.81856	2.86909	2.92705	2.94328	1.86568	2.36775	2.39861	2.38464	2.3687	2.34921	2.34572	2.39409	2.35456
222	Psv23 P. suaveolens	3.08959	2.20923	2.71108	2.71898	3.46969	3.61503	3.0927	3.2989	3.2903	2.77877	3.31697	1.89162	2.8429	2.68999	3.06326	3.44578	2.53196	2.90823	3.02384	2.05426	2.53554	3.46175	2.78462	3.21526	2.8634	2.63337	2.6783	2.65506	2.60084	2.68041	2.86157	2.66436	2.60755	2.8728	1.77108	1.8221	2.84431	2.88665	2.89977	1.26401	1.86223	1.8803	1.85752	1.91396	1.88425	1.8768	1.8624	1.86519
223	Psv25 P. suaveolens	2.3449	2.22553	2.33088	2.36338	2.4465	2.51736	2.58848	2.43389	2.42467	2.38057	2.77513	2.14894	2.48552	2.17403	2.58372	2.53874	2.58958	2.66169	2.6142	1.91905	2.08605	2.57766	2.46146	2.51888	2.50539	2.59047	2.54118	2.57425	2.55284	2.64246	2.2693	2.58434	2.27255	2.0712	2.1577	1.9948	2.49009	2.23377	2.2299	2.06394	2.15062	2.15818	2.14873	2.15394	2.1198	2.13736	2.1665	2.14632
224	Psv26 P. suaveolens	2.43249	2.41586	2.36311	2.43977	2.72266	2.70021	2.69293	2.6294	2.64467	2.50743	2.9794	2.43656	2.69319	2.29931	2.72354	2.58514	2.68756	2.77363	2.74777	2.14954	1.88856	2.31081	2.2461	2.25111	2.59569	2.79435	2.75712	2.73287	2.68277	2.71386	2.57053	2.69588	2.01173	2.35163	2.46605	2.30832	2.56776	2.46302	2.46419	1.50582	1.84366	1.83411	1.81835	1.8334	1.8199	1.82833	1.84201	1.79575
225	Psv30 P. suaveolens	2.48157	2.38782	2.46131	2.56393	2.75762	2.78479	2.7263	2.6551	2.64953	2.59988	3.03297	2.49016	2.7994	2.35275	2.62201	2.54908	2.73804	2.71669	2.80255	2.22696	2.0226	2.41519	2.36722	2.39096	2.57871	2.73227	2.72212	2.74491	2.54859	2.66632	2.4823	2.59585	2.1567	2.36442	2.56551	2.44358	2.54663	2.48228	2.50445	1.56889	2.13995	2.10255	2.10214	2.12345	2.09924	2.09554	2.10178	2.08664
226	Psv31 P. suaveolens	2.43124	2.29837	2.43595	2.49092	2.64189	2.70678	2.5014	2.58247	2.57822	2.44222	2.9342	2.30192	2.60397	2.24342	2.56855	2.58512	2.65763	2.7019	2.69684	2.10224	1.88853	2.34254	2.22572	2.32304	2.57873	2.68662	2.65747	2.66879	2.52835	2.55557	2.33363	2.55561	2.01893	2.26053	2.46032	2.2594	2.44358	2.46877	2.46515	1.71273	1.93645	1.9423	1.93936	1.94442	1.90964	1.91403	1.9563	1.9181
227	Psv32 P. suaveolens	2.62824	2.63614	2.65078	2.73042	2.83909	2.86473	2.8722	2.72862	2.75381	3.13269	3.43514	2.45152	2.8775	2.41104	2.83501	2.73626	2.8304	2.85765	3.08356	2.33269	1.95148	2.35043	2.27259	2.32948	2.70148	2.87185	2.87496	2.86016	2.76304	2.80876	2.6996	2.77814	2.19729	2.40552	2.60403	2.43108	2.72893	2.57805	2.57742	1.78189	2.0236	2.0093	2.0234	2.01981	1.99687	2.0027	1.9926	1.98304
228	Psv33 P. suaveolens	3.59742	2.45111	3.64785	3.48519	3.75004	4.27941	4.10792	3.6777	3.79771	3.35185	4.04708	2.83401	4.43989	3.25155	3.20415	2.67559	3.41819	3.2761	3.21762	3.00188	1.76736	2.58888	2.58415	2.63444	3.37665	3.56099	3.58672	3.56256	3.50711	3.41167	3.35169	3.58456	2.3438	3.12098	3.307	3.0266	3.36233	4.13662	4.05408	0.677525	2.18299	2.17447	2.1187	2.16474	2.07155	2.08189	2.17836	2.09379
229	s3 P. suaveolens	2.55062	2.54543	2.64425	2.60858	2.60841	2.50106	2.71661	2.53359	2.56942	2.52714	2.82473	2.12745	2.41404	2.24791	2.51811	2.47668	2.46116	2.60016	2.62127	1.82076	1.98904	1.85383	1.74435	1.79278	2.43718	2.63482	2.63441	2.60847	2.65568	2.6246	2.50871	2.64213	1.63708	2.23517	2.20504	2.13129	2.60265	2.30398	2.30613	1.93378	1.19422	1.23504	1.23474	1.2513	1.23243	1.2462	1.25627	1.21308
230	s5 P. suaveolens	2.62254	2.56754	2.70787	2.65989	2.74469	2.69108	2.70003	2.64097	2.61575	2.6687	3.07401	2.28555	2.57874	1.73091	2.70035	2.51041	2.70866	2.80541	2.81298	1.84939	1.73124	2.0128	1.82528	1.93484	2.60762	2.82282	2.76808	2.74844	2.70615	2.73715	2.64687	2.70551	1.50385	2.15119	2.29153	2.23327	2.61674	2.27023	2.24964	1.9	1.53726	1.50411	1.49533	1.50491	1.49667	1.49661	1.52408	1.48081
231	Psv79 P. suaveolens	2.74403	2.64959	2.62554	2.64404	2.74358	2.83475	2.93199	2.63755	2.65011	3.05522	3.34185	2.68803	2.7986	2.46927	2.8528	2.60206	2.84694	2.79922	3.11085	2.53183	2.17349	2.52337	2.38845	2.40047	2.73882	2.89968	2.88355	2.85073	2.69796	2.73309	2.65354	2.7027	2.10461	2.49074	2.66198	2.58154	2.62693	2.60889	2.58503	1.73413	2.12509	2.1193	2.10372	2.12299	2.11715	2.12241	2.12491	2.10358
232	Psv103 P. suaveolens	2.23935	2.16669	2.05223	2.16409	2.36418	2.61797	2.32552	2.52698	2.55093	2.26878	2.58499	2.13646	2.3298	2.08612	2.46771	2.73521	2.46702	2.56293	2.60741	2.03757	2.63588	2.63717	2.52042	2.58321	2.41361	2.53372	2.46856	2.5021	2.38165	2.52688	2.45031	2.41162	2.1627	2.31908	1.9123	1.95243	2.27578	2.38058	2.39706	1.88942	2.0386	1.96763	1.93341	1.94164	1.93518	1.94706	1.95895	1.9447
233	Psv104 P. suaveolens	2.14117	2.11598	2.04501	2.02753	2.03342	2.17441	2.17024	2.11363	2.16875	2.01511	2.13169	2.10612	1.97245	2.04676	2.21868	2.29562	2.24885	2.13907	2.28979	1.75607	2.44869	2.36985	2.15901	2.28651	2.18092	2.1095	2.09379	2.09155	2.0432	2.17867	2.09217	2.06605	1.99856	1.99921	1.9392	1.94208	2.27898	2.01138	2.00212	2.11389	2.02581	2.01659	2.02619	2.03434	2.02368	2.02285	2.04722	2.0257
234	Psv105 P. suaveolens	2.62277	2.68749	2.52727	2.84001	3.03424	2.90735	2.71042	2.99796	2.98622	2.51184	2.67276	2.73457	2.68745	2.3301	2.55527	2.68329	2.69274	2.68286	2.52896	2.47072	2.38213	2.89341	2.79928	2.72343	2.82894	2.7314	2.67713	2.73037	2.47843	2.56951	2.45441	2.50946	2.37256	2.69032	2.66998	2.68272	2.64063	2.71041	2.69337	2.51274	2.68639	2.71079	2.70846	2.69448	2.72049	2.75005	2.75849	2.71096
235	Psv24 P. suaveolens	2.17643	2.20625	2.16726	2.142	2.39597	2.45266	2.37785	2.41465	2.36996	2.17243	2.57764	2.26076	2.40938	2.16287	2.52193	2.56302	2.56622	2.64288	2.55567	1.93804	2.42729	2.88745	2.70025	2.78859	2.50403	2.55631	2.52908	2.56875	2.39974	2.56708	2.25568	2.42558	2.42004	2.22367	2.13141	2.06515	2.3696	2.24025	2.24742	2.46813	2.46706	2.48238	2.49069	2.4895	2.48279	2.4996	2.49808	2.50459
236	Psv34 P. suaveolens	2.1444	1.99516	2.03948	2.21355	2.37435	2.5314	2.0819	2.44979	2.42774	1.93882	2.41763	1.51394	2.24975	1.92072	2.53161	2.62973	2.74501	2.96068	3.04534	1.89373	2.5894	2.90327	2.72399	2.79133	2.6727	2.72342	2.56737	2.66211	2.76328	2.92255	2.59547	2.7804	2.51647	2.26324	1.72488	1.60903	2.51859	2.44818	2.44678	2.19991	2.20328	2.19583	2.18779	2.19424	2.1734	2.21324	2.18583	2.19767
237	Psv78 P. suaveolens	2.072	2.17703	1.94633	2.17194	2.2997	2.36571	2.38652	2.35274	2.3552	2.14749	2.54322	1.86133	2.26467	1.77536	2.50365	2.59323	2.45568	2.54246	2.25866	1.87259	2.26888	2.50784	2.33734	2.51676	2.41999	2.40952	2.33456	2.36491	2.26258	2.43194	2.27853	2.28696	2.1642	2.00275	1.74193	1.74534	2.28482	2.08104	2.09613	1.92192	1.93412	1.94014	1.95923	1.96647	1.92482	1.96746	1.97701	1.96976
238	Psv80 P. suaveolens	2.61268	2.57098	2.54847	2.62775	2.96665	2.93622	2.59179	2.92806	2.75395	2.41261	2.65354	2.65118	2.7882	2.66621	2.77322	3.11142	2.84835	2.8972	2.61038	2.51341	2.77029	2.99305	2.8492	3.06695	2.89255	2.91394	2.9064	2.84393	2.73635	2.80867	2.65984	2.77735	2.65689	2.77744	2.62	2.65157	2.8653	2.85212	2.85733	2.46334	2.82222	2.84561	2.81411	2.8255	2.82034	2.82234	2.87314	2.84583
239	Psv81 P. suaveolens	2.86482	2.99449	2.34017	2.79912	3.03032	2.95465	3.25693	3.18155	3.23415	2.79368	3.18769	3.67766	3.22345	3.68168	2.81768	3.27094	2.83026	3.13245	3.11534	3.16651	3.51901	3.13281	3.27655	3.41129	3.14187	2.99997	3.0887	2.90427	3.11144	3.08258	2.97415	3.20004	3.05774	3.5219	3.51444	3.48979	3.34911	3.37434	3.46001	3.12022	3.00462	3.32259	3.09401	3.17559	3.16143	3.13073	3.33162	3.26071
240	s4 P. suaveolens	2.39101	2.33204	2.4022	2.29948	2.43141	2.39367	2.5416	2.36064	2.3642	2.41006	2.75187	2.03949	2.35911	1.9247	2.71954	2.70938	2.61794	2.70799	2.76538	1.82161	2.42174	2.8608	2.71187	2.81213	2.58157	2.60327	2.6145	2.58161	2.50247	2.61011	2.2218	2.54007	2.39166	2.04904	2.0264	2.04835	1.67155	2.08449	2.09879	2.42578	2.36067	2.39388	2.40965	2.40592	2.37007	2.39717	2.41747	2.40605
241	Psv115 P. suaveolens	2.80345	2.51306	2.87506	2.76448	2.83094	2.99965	2.5733	2.85712	2.97763	2.58006	2.81688	2.70683	3.05533	2.5088	2.37666	2.52767	2.62769	2.56603	2.64867	1.86169	1.66385	2.4962	2.48702	2.50595	2.64192	2.73333	2.76556	2.71502	2.56068	2.53311	2.48088	2.60772	2.22246	2.49654	2.72771	2.66273	2.67516	2.81585	2.77907	1.57355	2.1659	2.20781	2.17355	2.18438	2.14409	2.12513	2.2004	2.16378
242	Psv116 P. suaveolens	2.45451	2.14394	2.34125	2.26853	2.59602	2.61253	2.45228	2.55226	2.58829	2.19748	2.28126	2.39294	2.16034	2.57004	2.5281	2.24907	2.46242	2.4606	2.54209	1.89653	1.98946	2.42413	2.36118	2.38729	2.39892	2.30093	2.3514	2.30868	2.48967	2.6019	2.43266	2.47539	2.33171	2.47712	2.33866	2.26388	2.74248	2.46012	2.3788	2.26757	2.23027	2.3061	2.19913	2.22801	2.21154	2.22811	2.24583	2.22614
243	Psv106 P. suaveolens	2.3512	2.2311	2.24464	2.21461	2.47992	2.4128	2.34619	2.37797	2.391	2.25466	2.47142	2.12561	2.28276	2.006	2.41327	2.60189	2.47988	2.48408	2.52449	1.90003	2.41687	2.69054	2.48848	2.58851	2.38756	2.40579	2.35296	2.36875	2.33236	2.44746	2.36665	2.33888	2.18626	2.08919	1.89723	1.93503	2.17639	2.20098	2.16998	1.96397	2.00884	2.00227	2.02382	2.02716	1.98049	2.01906	2.04244	2.00317
244	Psv107 P. suaveolens	2.18622	2.18722	2.10203	2.25984	2.34046	2.44055	2.08954	2.31403	2.31942	2.016	2.50476	2.2621	2.27452	2.31123	2.14111	2.36468	2.30369	2.25941	2.24179	1.93638	2.32743	2.3014	2.11603	2.30807	2.05274	2.17016	2.21532	2.11497	1.8956	2.02414	2.16446	1.9544	2.09132	2.06873	2.3404	2.31172	2.54906	2.10813	2.12429	2.32909	2.21031	2.32177	2.25017	2.28664	2.29993	2.26632	2.28714	2.34752
245	Psv108 P. suaveolens	2.24061	2.23549	2.20712	2.24058	2.44007	2.48725	2.21732	2.37747	2.37923	2.12571	2.60222	2.21269	2.28169	1.96613	2.32506	2.58249	2.40862	2.48439	2.56956	1.72764	2.25273	2.61267	2.44082	2.51725	2.32288	2.43274	2.33474	2.33609	2.36475	2.49871	2.4616	2.38093	2.29057	2.18149	1.96885	2.02788	2.35224	2.16913	2.17034	2.14094	2.20342	2.25067	2.24475	2.23992	2.20716	2.23022	2.23879	2.22676
246	Psv113 P. suaveolens	2.06341	2.20177	2.38335	2.45727	2.3736	2.35697	2.00081	2.60265	2.49775	1.64087	1.76781	2.14145	2.28814	2.32526	2.40977	2.64136	2.51109	2.66146	2.12196	1.48538	2.25544	2.55798	2.49605	2.45451	2.4676	2.33422	2.30905	2.35531	2.39092	2.7948	2.22035	2.45909	2.57197	2.41326	2.01831	1.99667	2.73709	2.26457	2.33308	2.78206	2.61136	2.7236	2.70563	2.71781	2.71089	2.7497	2.71953	2.69221
247	Psv114 P. suaveolens	2.35146	2.1057	1.99149	2.12158	2.43614	2.48269	2.42345	2.55527	2.51784	2.3148	2.56146	2.61999	2.42092	2.36599	2.22139	2.50986	2.22847	2.2517	2.66793	2.36805	2.68658	2.52923	2.45419	2.56471	2.34182	2.38666	2.36263	2.36607	2.37431	2.39144	2.41395	2.42133	2.19528	2.45	2.41588	2.4768	2.58668	2.3783	2.39995	2.10781	2.33724	2.379	2.2632	2.25479	2.31467	2.29404	2.34795	2.33299
248	Psv118 P. suaveolens	2.37594	2.02799	2.20876	2.35066	2.62058	2.67607	2.53604	2.71779	2.67396	2.43878	2.5045	2.49949	2.54791	2.16033	2.36212	2.52694	2.63915	2.40847	2.30026	2.1152	2.14152	2.34975	2.33715	2.36002	2.40272	2.41119	2.42703	2.43745	2.17285	2.22938	2.07035	2.17031	1.95767	2.30287	2.38764	2.44793	2.59142	2.52787	2.47769	2.23049	2.25348	2.26148	2.2897	2.28884	2.26842	2.29299	2.32604	2.27712
249	s2 P. suaveolens	2.48305	2.49095	2.50345	2.54565	2.68201	2.64347	2.55804	2.50461	2.4541	2.35719	2.88679	2.5136	2.7226	2.15178	2.59158	2.4345	2.64088	2.73006	2.63428	2.03466	2.04343	1.98396	1.89079	1.9027	2.49693	2.76546	2.71713	2.70408	2.67278	2.63563	2.55405	2.67906	1.53146	2.42796	2.52316	2.5006	2.69243	2.50404	2.50262	1.90919	1.50753	1.50045	1.49256	1.49878	1.51785	1.51003	1.51552	1.51488
250	Psv117 P. suaveolens	2.31508	2.1698	2.26238	2.17594	2.27884	2.4224	2.28118	2.28547	2.30443	2.05986	2.22925	2.23644	2.18866	2.17437	2.18883	2.44644	2.24225	2.25561	2.312	1.8028	2.17671	2.53973	2.31102	2.4032	2.26098	2.26438	2.24205	2.23544	2.09454	2.29112	2.13803	2.16298	2.06346	2.09565	2.07156	2.11797	2.27	2.06614	2.05793	2.13884	2.08766	2.09431	2.05425	2.06301	2.0615	2.05922	2.1001	2.06509
251	Psv120 P. suaveolens	2.46459	2.44115	2.34515	2.42405	2.48337	2.49579	2.42399	2.47359	2.44989	2.34401	2.84546	2.2499	2.35779	2.22049	2.65911	2.65492	2.5757	2.6915	2.70853	1.96954	2.40616	2.51992	2.32889	2.51892	2.56563	2.57255	2.50636	2.53012	2.27636	2.42356	2.35212	2.30934	1.96496	2.20063	2.16127	2.07913	2.36202	2.24758	2.25045	2.05708	1.9774	1.94486	1.94097	1.94732	1.93313	1.95533	1.97225	1.9327
252	Psv39 P. suaveolens	2.50042	2.44279	2.45214	2.49666	2.64721	2.65679	2.62789	2.52775	2.55508	2.50994	2.90578	2.53704	2.75134	2.34485	2.62015	2.46298	2.60366	2.65631	2.71175	2.12959	2.0499	2.33882	2.2598	2.26252	2.50257	2.7053	2.69068	2.67905	2.61123	2.59042	2.52508	2.62533	1.96072	2.35137	2.51536	2.44985	2.48354	2.47743	2.46825	1.36274	1.88988	1.85512	1.85072	1.85241	1.83328	1.8442	1.8466	1.83281
253	Psv40 P. suaveolens	2.20253	2.16562	2.06936	2.09376	2.33389	2.43375	2.35486	2.26154	2.26082	2.2249	2.67394	2.22878	2.42735	2.05326	2.57173	2.54879	2.64388	2.55042	2.62561	1.94177	2.59915	2.86381	2.75155	2.78294	2.52169	2.59994	2.56066	2.59283	2.45658	2.55307	2.30972	2.46878	2.22473	2.12281	2.00501	2.04325	2.32223	2.21325	2.20855	2.17115	2.25441	2.24035	2.25928	2.25504	2.2323	2.28419	2.2612	2.2745
254	Psv41 P. suaveolens	2.23906	2.33456	2.21779	2.05101	2.25362	2.41933	2.12315	2.0858	2.08344	2.22429	2.76736	1.9951	2.04864	1.72225	2.56674	2.44429	2.63156	2.49363	2.70974	1.69814	2.37257	2.8851	2.49207	2.68063	2.44929	2.58997	2.52773	2.51351	2.32542	2.46183	2.22988	2.32351	2.21109	1.86535	1.86142	1.80352	2.32587	1.96182	1.93389	2.31495	2.328	2.34574	2.35486	2.35068	2.33344	2.35956	2.32001	2.33693
255	Psv76 P. suaveolens	2.28006	2.56056	2.28131	2.84747	2.59137	2.48905	1.9315	2.97887	2.80751	2.34071	1.89474	3.09563	2.5887	3.42495	1.71512	2.39778	2.38774	2.72693	1.91136	2.38769	2.84643	2.84049	2.85991	2.24808	2.47983	2.47223	2.4351	2.55015	2.97761	3.38369	2.31757	3.28454	3.30425	3.27515	2.57751	2.54782	3.68493	3.04137	3.17603	3.90448	2.94716	3.25296	3.04354	3.07225	3.07327	3.12043	3.12018	3.02519
256	Psv38 P. koreana	2.6195	2.54268	2.49479	2.57246	2.79359	2.84451	2.73967	2.68122	2.71198	2.56583	3.04154	2.51467	2.69323	2.30464	2.8179	2.65426	2.81392	2.7838	2.81107	2.21386	1.80567	2.40673	2.2594	2.36053	2.69713	2.90595	2.86907	2.84385	2.70092	2.66524	2.60881	2.71998	1.93807	2.49508	2.56441	2.44331	2.52219	2.61691	2.60793	1.41533	1.89787	1.88233	1.87647	1.88624	1.8803	1.88136	1.89276	1.87002
257	Psv58 P. koreana	3.18732	2.99676	3.26854	3.26442	3.39838	3.43635	3.02023	3.30601	3.39474	3.4597	3.31028	3.04475	3.5177	3.21068	2.98812	2.39443	3.0449	3.09452	3.01044	2.54286	2.1841	2.37542	2.31319	2.36466	3.03931	3.09853	3.12538	3.12419	3.0114	3.07245	3.02693	3.06523	2.44941	3.23044	3.1018	2.96925	3.26268	3.3739	3.37396	2.03941	2.3154	2.37364	2.33839	2.34392	2.31064	2.31484	2.35097	2.3219
258	Psv54 P. koreana	1.9822	2.33251	1.96806	2.78428	2.84422	3.00485	0.618107	4.08046	3.95404	0.212498	1.90099	3.52023	3.80478	2.64798	2.12939	3.68147	3.30717	3.14125	2.24947	2.42244	2.84369	3.33324	3.73686	3.15143	3.62992	3.76127	3.4889	3.48652	3.72919	4.10602	2.94449	3.71192	3.82597	3.61234	3.37475	3.20044	3.97036	3.7363	3.6841	3.75545	3.5445	3.55234	3.67676	3.63163	3.56594	3.70339	3.72134	3.44717
259	Psv55 P. koreana	2.93993	2.92763	2.8978	2.88789	3.12726	3.14047	3.11343	3.05791	3.03654	3.07966	3.21173	2.79781	3.02761	2.85689	3.00606	2.50032	3.04792	3.02104	3.16971	2.8297	3.1218	3.12602	2.95799	3.10651	3.03248	3.02036	2.98416	3.02026	2.86356	2.96477	2.93952	2.88743	2.80881	2.98426	2.79242	2.79783	3.08966	2.99042	2.96561	2.76562	2.84439	2.89683	2.91813	2.90796	2.90116	2.8993	2.9336	2.91328
260	Psv56 P. koreana	2.61622	2.68232	2.47744	2.52005	2.68566	2.80884	2.79027	2.59323	2.55813	2.97491	3.18536	2.34329	2.49782	2.15485	2.94742	2.62147	2.83937	2.82224	3.0492	2.40021	2.69057	2.99483	2.71878	2.9268	2.73669	2.83728	2.76764	2.77348	2.61372	2.68367	2.68158	2.61636	2.46723	2.32827	2.14483	2.14573	2.67361	2.40979	2.38899	2.43607	2.44259	2.43555	2.43784	2.44696	2.4369	2.44734	2.4454	2.45618
261	Psv101 P. maximowiczii	2.456	2.00736	2.55949	2.82994	2.96603	2.92088	1.12936	3.23162	3.15397	2.51671	2.95617	2.7201	3.26194	1.23627	2.02912	2.44977	2.41936	2.64744	2.24243	1.53633	1.71654	2.16122	2.3363	2.05272	2.49954	2.56453	2.59334	2.52573	2.46923	2.56806	2.07064	2.45028	2.51402	2.89089	2.90583	2.7704	2.73558	3.24067	3.31901	2.62929	2.14014	2.39382	2.27704	2.19937	2.30515	2.22006	2.22568	2.30037
262	Psv102 P. maximowiczii	2.87654	2.71025	2.81171	3.11679	3.27103	3.34622	2.65896	3.29772	3.44647	2.86691	2.88736	3.25702	3.41633	3.11253	2.6704	2.78088	2.81535	3.02489	2.58603	2.5161	2.22127	2.42149	2.50669	2.43605	2.95671	3.05503	3.05922	3.01104	2.79455	2.88402	2.94531	2.80673	2.31019	3.44575	3.18577	3.20292	3.06558	3.61789	3.60003	1.85179	2.31636	2.30993	2.28138	2.29659	2.25894	2.25137	2.34892	2.26965
263	Psv36 P. maximowiczii	2.79844	2.79703	2.7513	2.96586	2.98558	3.07525	3.03412	2.99912	2.94177	3.40053	3.49763	2.42666	2.99075	2.61942	2.99373	2.78302	3.01364	3.02198	3.09589	2.54239	2.12856	2.50291	2.41258	2.49566	2.90097	3.02652	3.01757	3.02656	2.8829	3.00499	2.8062	2.92856	2.40159	2.57305	2.6389	2.44992	2.82371	2.80101	2.80498	1.70143	2.19652	2.2064	2.19524	2.20348	2.15825	2.15787	2.16422	2.16262
264	Psv89 P. maximowiczii	2.81586	2.68705	2.72576	2.65817	2.87659	3.02122	2.85736	2.74687	2.78029	2.8853	3.05585	2.81666	3.00536	2.69235	2.77667	2.47926	2.84783	2.79794	3.06923	2.42708	2.12586	2.57693	2.50014	2.48336	2.8091	2.95476	2.93241	2.90609	2.80936	2.83177	2.78367	2.84716	2.24512	2.72116	2.87153	2.72059	2.73283	2.87756	2.84745	1.81798	2.31584	2.31304	2.28432	2.29107	2.29258	2.2856	2.28213	2.27527
265	Psv92 P. maximowiczii	2.62803	2.42554	2.58804	2.70732	2.92893	2.95975	2.59465	2.74815	2.87471	2.53627	2.90878	2.69441	3.01876	2.64961	2.61633	2.63172	2.80262	2.72148	2.63282	2.04429	1.75247	2.36726	2.23539	2.26583	2.69784	2.86803	2.86352	2.78595	2.65089	2.57693	2.4188	2.68935	2.11947	2.67062	2.89616	2.72057	2.76159	2.84712	2.82245	1.61508	2.10764	2.12203	2.10712	2.10732	2.08519	2.08551	2.14434	2.08183
266	Psv90 P. maximowiczii	2.75663	2.63398	2.66204	2.55227	2.75247	2.76841	2.8207	2.82563	2.79411	2.87881	3.07611	2.46292	2.64722	2.40608	2.81417	2.79047	2.7878	2.93031	3.07478	2.48845	2.84101	2.86547	2.77626	2.86107	2.76001	2.8083	2.78014	2.78854	2.75457	2.85532	2.84714	2.78568	2.57838	2.57205	2.32673	2.37302	2.73537	2.60533	2.6408	2.40678	2.43971	2.50995	2.50886	2.51275	2.49709	2.50473	2.49322	2.50801
267	Psv77 P. maximowiczii	2.90116	2.9618	2.23205	2.79063	2.85313	2.99709	3.16716	3.14592	3.18753	2.77261	2.99241	3.58176	3.15012	3.52641	2.57782	2.77278	2.77776	2.58481	2.49356	3.10786	3.45287	2.97321	3.21448	3.04981	2.77923	2.74062	3.04705	2.78447	3.01266	3.06791	3.15053	3.08992	3.10627	3.37886	3.19104	3.20379	3.23513	3.26638	3.29042	2.71503	3.17097	3.30773	3.1912	3.21859	3.21979	3.19779	3.27911	3.26638
268	Psv93 P. maximowiczii	3.00056	2.73203	3.07325	3.1739	2.81112	2.81918	3.72946	3.31477	3.13821	2.48161	2.63456	2.94625	3.07585	3.28636	3.05714	3.48933	3.45083	3.24804	3.0598	3.4028	2.95168	2.76869	2.92294	2.89772	3.39754	3.2824	3.39837	3.46967	3.53903	3.84187	2.86982	3.74647	3.16703	3.57298	3.3971	3.28387	3.8243	3.73799	3.65774	2.49709	3.09675	3.30413	3.15858	3.20401	3.20027	3.22186	3.24855	3.18998
269	354 (16) P. x (P. suaveolens x ?) female	2.41617	2.42309	2.37337	2.30721	2.43345	2.54278	2.48419	2.37083	2.39718	2.53947	2.93696	2.10784	2.20464	1.5662	2.83885	2.79793	2.81536	2.78519	2.96222	1.82221	2.44571	2.94076	2.69632	2.86954	2.70858	2.74105	2.75586	2.73029	2.54184	2.66403	2.34556	2.55776	2.36869	1.89982	1.88224	1.87786	1.51679	1.97928	1.94735	2.35189	2.44452	2.42877	2.45128	2.43528	2.40607	2.43732	2.43486	2.43133
270	148 P. x (P. suaveolens x ?) male	2.5808	2.68413	2.697	2.73133	2.48968	2.36467	2.49592	2.33208	2.3733	2.2049	2.75179	1.9733	2.06509	2.19229	2.50245	2.32189	2.38919	2.51217	2.57705	1.85874	2.00583	1.79143	1.58601	1.72604	2.30949	2.45087	2.46449	2.42027	2.58067	2.57782	2.49959	2.56688	1.60747	2.13439	1.85268	1.80666	2.65297	2.17838	2.19231	1.99495	1.27685	1.3052	1.31168	1.3239	1.30284	1.29367	1.31385	1.28875
271	Popul3 P. talassica	2.51069	2.74077	2.51278	2.64327	2.6542	2.77674	2.66867	2.53575	2.56897	2.4164	2.97375	2.67087	2.63577	2.35511	2.73652	2.58737	2.80138	2.76366	2.86233	2.24508	2.10021	2.45558	2.3733	2.37655	2.65699	2.90504	2.88772	2.85704	2.74083	2.74215	2.57769	2.74878	2.17578	2.38772	2.68996	2.58363	2.6235	2.47855	2.4848	1.88952	2.22058	2.20203	2.19287	2.20802	2.18724	2.21945	2.19816	2.17106
272	POPT4 P. talassica	1.98319	2.25958	2.14921	2.14102	2.23431	2.35746	2.18026	2.24734	2.25849	2.26714	2.64283	2.06029	2.14767	1.92125	2.32903	2.47868	2.40916	2.48345	2.41721	1.81482	2.32981	2.43086	2.15773	2.4102	2.33163	2.40539	2.35917	2.36594	2.28095	2.38987	2.20356	2.29983	2.14455	1.80417	2.02446	1.99654	2.36345	1.84949	1.87834	2.41231	2.27305	2.27032	2.27553	2.28746	2.28995	2.29575	2.29064	2.27762
273	POPT5 P. talassica	2.00088	2.32576	2.23407	2.26963	2.28066	2.25053	2.11659	2.28722	2.26402	2.18788	2.59783	2.01044	2.10786	2.01264	2.282	2.4349	2.47629	2.50565	2.58446	1.91844	2.35841	2.48337	2.31013	2.49238	2.36633	2.38975	2.36354	2.36581	2.33665	2.50686	2.2056	2.35294	2.33855	2.14719	2.11378	1.99662	2.48804	2.16724	2.20328	2.61635	2.5193	2.51253	2.49531	2.51562	2.52027	2.51251	2.5231	2.5081
274	Popul4 P. talassica	2.19196	2.30352	2.34146	2.29455	2.33151	2.25403	2.35383	2.28252	2.29838	2.25382	2.60274	2.01489	2.09043	1.85889	2.50868	2.61207	2.53248	2.65262	2.6175	1.9825	2.55966	2.67988	2.53581	2.64887	2.46412	2.43708	2.43738	2.46157	2.44238	2.53039	2.22983	2.44916	2.36544	1.92839	1.95639	1.9297	2.51105	2.01165	2.0138	2.62808	2.46657	2.47815	2.50193	2.48787	2.47425	2.51172	2.50761	2.48167
275	Popul6 P. talassica	2.11022	2.30687	2.14303	2.20032	2.24378	2.24617	2.40052	2.25633	2.27348	2.27226	2.56587	2.07241	2.10544	2.02147	2.44671	2.49019	2.43797	2.53523	2.63127	1.94336	2.58432	2.69983	2.43085	2.60834	2.43044	2.40363	2.38359	2.39248	2.42228	2.55661	2.28299	2.43548	2.38987	1.8241	1.99711	1.91315	2.48834	1.90135	1.91892	2.64738	2.45706	2.47461	2.47074	2.47225	2.47375	2.4889	2.4726	2.46033
276	POPT2 P. talassica	2.15988	2.36445	2.27494	2.17001	2.20201	2.41271	2.11757	2.15769	2.15936	2.24418	2.60114	2.1358	2.07775	1.90069	2.4463	2.38748	2.51466	2.43073	2.55789	1.80843	2.34577	2.61332	2.42502	2.54809	2.42898	2.50824	2.50679	2.52134	2.37696	2.47105	2.2351	2.39503	2.14457	2.00286	2.09415	2.01149	2.43685	2.08207	2.06335	2.45069	2.40003	2.40368	2.38787	2.4003	2.40285	2.42075	2.40641	2.41027
277	POPT3 P. talassica	2.1335	2.45063	2.38862	2.32268	2.41141	2.36774	2.13665	2.45147	2.40401	2.22033	2.44104	2.2496	2.17105	2.24421	2.31484	2.5006	2.45382	2.56067	2.43882	2.06336	2.47813	2.51001	2.42247	2.44586	2.46204	2.48137	2.45152	2.45617	2.483	2.64637	2.40144	2.52448	2.42215	2.26268	2.14313	2.06976	2.48423	2.27159	2.30044	2.60066	2.44929	2.51661	2.49652	2.50727	2.49272	2.51627	2.52245	2.51204
278	POP8 P. talassica	2.36578	2.41904	2.51952	2.52121	2.47652	2.46207	2.31185	2.47791	2.54616	2.46786	2.86853	2.23389	2.39048	2.1378	2.39054	2.36411	2.59023	2.59946	2.63105	1.91659	2.01124	1.9041	1.71821	1.81329	2.46534	2.67668	2.68153	2.63416	2.52337	2.44288	2.2853	2.54037	1.79366	2.0285	2.48196	2.26828	2.43877	2.17431	2.21041	2.15241	1.90694	1.91374	1.89728	1.91347	1.89442	1.88443	1.90241	1.85835
279	Popul5 P. talassica	2.34428	2.54154	2.47571	2.56733	2.50761	2.5087	2.41848	2.47866	2.52389	2.42468	2.93506	2.369	2.41346	2.222	2.42476	2.33473	2.49858	2.57957	2.59683	1.99836	1.96513	1.82624	1.64391	1.77253	2.43029	2.61211	2.62872	2.59676	2.44175	2.4708	2.32691	2.45122	1.69295	2.04905	2.51734	2.2789	2.5234	2.18612	2.20718	2.07351	1.75017	1.77359	1.76576	1.7723	1.76957	1.75073	1.77106	1.73286
280	POP7 P. talassica	2.87268	3.12377	3.06651	2.88506	3.00762	2.97147	2.64024	2.95046	3.00935	2.51611	2.79988	2.90535	3.03689	2.84299	2.79247	2.78253	3.09787	2.979	2.82443	2.3355	2.23783	2.41141	2.40539	2.44021	3.03029	3.17876	3.2324	3.15251	3.11917	2.93535	2.76803	3.17935	2.26551	2.76567	3.03151	2.77562	2.90972	2.81199	2.84696	2.55827	2.35252	2.36862	2.35271	2.3507	2.33748	2.35861	2.3739	2.33593
281	Plr38 P. laurifolia	2.50495	2.47834	2.5999	2.513	2.66205	2.5786	2.71794	2.56184	2.57198	2.43874	2.92691	1.91523	2.09148	0.945867	2.53124	2.62926	2.63102	2.69438	2.5407	1.68995	1.37901	2.48551	2.33217	2.54544	2.53644	2.67028	2.61989	2.68721	2.50122	2.52573	2.266	2.5191	2.1417	1.40157	1.87315	1.79923	2.48302	1.57514	1.55112	2.36799	2.30031	2.33625	2.33439	2.34684	2.33898	2.32743	2.34431	2.31543
282	Plr35 P. laurifolia	2.65686	2.61149	2.70304	2.63619	2.85391	2.69054	2.67055	2.6885	2.67051	2.58459	3.10586	2.45748	2.49625	1.45586	2.70959	2.55757	2.73279	2.73673	2.76106	1.71949	1.41049	1.85912	1.77577	1.90524	2.5777	2.80955	2.7611	2.75495	2.66598	2.69553	2.64495	2.69327	1.77073	1.92067	2.37649	2.33021	2.76695	2.00231	1.97903	2.19839	1.8779	1.88623	1.87974	1.88196	1.88602	1.86281	1.8923	1.85513
283	Plr36 P. laurifolia	2.64666	2.66598	2.61541	2.57822	2.77671	2.77099	2.51377	2.61838	2.58034	2.57337	2.9184	2.43088	2.46723	1.28045	2.72425	2.53215	2.75394	2.73646	2.70361	1.72138	1.6559	2.36066	2.19009	2.26342	2.62369	2.81217	2.75746	2.76461	2.63129	2.68289	2.64134	2.63737	1.99376	1.87144	2.22245	2.27861	2.66604	1.94985	1.91046	2.31809	2.14744	2.15297	2.13566	2.14389	2.15497	2.14311	2.13841	2.1293
284	POPL1 P. laurifolia	2.70854	2.61037	2.7759	2.78866	2.64421	2.71607	2.64899	2.64533	2.71428	2.50942	2.6831	2.1693	2.38103	1.56454	2.4856	2.54423	2.73332	2.7755	2.67318	1.76159	1.04273	2.27545	2.26044	2.24299	2.74905	2.79686	2.78133	2.8373	2.67651	2.7342	2.35373	2.70271	2.10829	1.842	2.38667	2.14676	2.60561	2.07269	2.02364	2.09014	2.26436	2.25061	2.22529	2.23384	2.2277	2.22415	2.24737	2.20841
285	Popul15 P. laurifolia	2.60079	2.51912	2.64525	2.62456	2.72031	2.66468	2.63368	2.65709	2.63415	2.51121	3.04693	2.18765	2.31213	1.26654	2.62806	2.61839	2.64808	2.67146	2.72462	1.71615	0.939769	2.35337	2.24926	2.31821	2.59558	2.73216	2.6975	2.68519	2.54124	2.61292	2.45489	2.56155	2.07503	1.63835	2.228	2.07269	2.58971	1.80636	1.77713	1.92958	2.2593	2.2417	2.23733	2.22371	2.21021	2.22515	2.23862	2.19129
286	POPL2 P. laurifolia	2.63484	2.48091	2.67568	2.65518	2.71281	2.73832	2.53699	2.68512	2.70814	2.63824	2.89206	2.18913	2.55506	1.72994	2.55256	2.62435	2.73301	2.76359	2.7255	1.76862	1.54192	2.45799	2.49682	2.43382	2.72097	2.8175	2.83377	2.87033	2.72402	2.84137	2.55261	2.73572	2.26444	1.90406	2.30875	2.14448	2.5496	2.1122	2.10343	2.00472	2.29233	2.32865	2.33115	2.33895	2.31153	2.31111	2.34142	2.31006
287	PL6 P. laurifolia	2.7824	2.65221	2.87965	2.79387	2.74452	2.64778	2.88434	2.62968	2.72806	2.53974	2.73865	2.13064	2.45969	1.52744	2.58128	2.50318	2.76034	2.79597	2.73271	1.89917	1.32674	2.41962	2.35804	2.47108	2.73759	2.79043	2.80771	2.85862	2.77184	2.84183	2.46094	2.81036	2.28368	1.77911	2.36833	2.17193	2.65939	2.00066	1.97982	2.08046	2.41	2.44965	2.46503	2.46299	2.4461	2.42559	2.46314	2.41514
288	PL7 P. laurifolia	2.85419	2.67639	2.88723	2.71626	2.73627	2.83896	2.94537	2.68489	2.82276	2.60126	2.931	2.34605	2.40345	1.60903	2.76879	2.54685	2.90576	2.7641	2.80909	1.83182	1.07945	2.5292	2.43723	2.54623	2.87244	2.90011	2.93383	2.92037	2.81583	2.68517	2.52378	2.84817	2.12387	1.7462	2.39897	2.23267	2.5313	1.97416	1.93587	2.39315	2.37642	2.36395	2.35895	2.36744	2.37584	2.34895	2.37865	2.33637
289	Plr21 P. laurifolia	2.60981	2.54221	2.80957	2.61447	2.64659	2.64069	2.49685	2.54872	2.61904	2.58423	3.04647	2.14271	2.25436	1.53245	2.39404	2.35449	2.60409	2.59338	2.67154	1.6097	1.45956	1.93952	1.72749	1.88343	2.42451	2.70921	2.6703	2.69292	2.53481	2.44958	2.46406	2.53744	1.43812	1.818	2.32946	2.0957	2.3882	1.97228	1.97005	2.17786	1.72353	1.72836	1.69975	1.69418	1.71393	1.6881	1.69887	1.65868
290	Plr17 P. laurifolia	2.50342	2.50943	2.55732	2.54117	2.69979	2.5621	2.72375	2.55016	2.52443	2.44043	2.84718	1.83161	2.07589	0.760784	2.6788	2.7823	2.74872	2.84055	2.60282	1.71464	1.52871	2.65897	2.41748	2.63702	2.60054	2.73005	2.63748	2.69681	2.45423	2.57152	2.33175	2.46043	2.22482	1.47633	1.74177	1.693	2.56933	1.54997	1.56635	2.43065	2.41226	2.40799	2.40547	2.41263	2.4061	2.40352	2.41479	2.37623
291	Plr18 P. laurifolia	2.4991	2.60261	2.43589	2.4166	2.51813	2.59611	2.47714	2.42865	2.4582	2.28246	2.84997	2.19442	2.07324	0.873249	2.74991	2.70299	2.7266	2.61543	2.53184	1.66111	1.78697	2.88151	2.70512	2.87471	2.65287	2.68469	2.63186	2.66846	2.41142	2.55906	2.33699	2.43885	2.23567	1.42468	1.83788	1.84387	2.44246	1.44969	1.41418	2.54599	2.58121	2.52389	2.53365	2.53618	2.52224	2.52758	2.54232	2.52232
292	Plr22 P. laurifolia	2.14579	2.34101	2.19897	2.24604	2.337	2.32037	2.46875	2.24054	2.22046	2.23745	2.58334	1.94477	2.04607	0.955336	2.64294	2.62429	2.59508	2.60973	2.60405	1.57674	2.12408	2.65069	2.46592	2.5946	2.55019	2.53275	2.46652	2.49523	2.39652	2.55274	2.15669	2.40865	2.19278	1.51453	1.84324	1.75028	2.32474	1.59139	1.58201	2.45868	2.45013	2.4333	2.42829	2.42255	2.38984	2.43647	2.43514	2.39873
293	Plr27 P. laurifolia	2.55023	2.54921	2.50562	2.47713	2.68701	2.71983	2.55027	2.52842	2.51475	2.59511	2.96966	2.08235	2.1687	0.868426	2.62021	2.66663	2.69527	2.63529	2.58334	1.69838	1.5335	2.67524	2.46038	2.66963	2.55433	2.72724	2.65654	2.72841	2.43376	2.59939	2.31567	2.44567	2.26158	1.46226	1.99217	2.00284	2.57243	1.68175	1.6206	2.43202	2.56454	2.57046	2.55028	2.57298	2.55259	2.54833	2.56659	2.54916
294	Plr28 P. laurifolia	2.47333	2.52877	2.47404	2.47724	2.59835	2.42777	2.61626	2.50293	2.49073	2.30698	2.5727	1.91945	2.00339	0.852674	2.67655	2.65188	2.65894	2.68175	2.52576	1.80789	1.90571	2.82721	2.67018	2.83964	2.64183	2.62972	2.5782	2.62526	2.45933	2.61083	2.30204	2.47317	2.36027	1.47322	1.71217	1.71518	2.53425	1.52568	1.53064	2.52877	2.57015	2.53073	2.551	2.54693	2.52736	2.52866	2.55722	2.52409
295	Plr37 P. laurifolia	2.53699	2.5299	2.50857	2.52415	2.6547	2.53173	2.6166	2.55822	2.56073	2.52379	2.87481	2.0758	2.10371	0.780487	2.68542	2.72796	2.65871	2.70199	2.59021	1.76135	1.60468	2.68535	2.54295	2.75095	2.59617	2.63769	2.6212	2.67104	2.46758	2.68585	2.32675	2.49388	2.39451	1.41532	1.87429	1.85974	2.56076	1.5528	1.5568	2.44555	2.5816	2.56831	2.59215	2.59811	2.55739	2.56684	2.60537	2.56726
296	POPL3 P. laurifolia	2.51902	2.52082	2.48716	2.5664	2.63465	2.65311	2.3857	2.50549	2.49274	2.42822	2.88799	2.24572	2.29419	1.0361	2.57856	2.61608	2.6284	2.6342	2.54421	1.54544	1.47365	2.82355	2.62015	2.67339	2.5527	2.66295	2.68342	2.70053	2.50986	2.65316	2.4655	2.53168	2.37569	1.63583	2.10581	2.12482	2.58327	1.8151	1.7653	2.53019	2.62406	2.61609	2.60829	2.61251	2.58769	2.58685	2.61727	2.557
297	Popul8 P. laurifolia	2.37247	2.40731	2.42455	2.41569	2.5482	2.4385	2.64703	2.43233	2.46559	2.24909	2.53661	2.14403	2.17656	1.23259	2.6159	2.71179	2.66732	2.72496	2.51122	1.67493	1.78523	2.89721	2.77013	2.87241	2.65755	2.64607	2.58899	2.62783	2.53958	2.67779	2.37991	2.56645	2.4312	1.5737	1.89225	1.94156	2.5039	1.56666	1.56694	2.66742	2.64068	2.59558	2.61875	2.61563	2.60579	2.61443	2.6307	2.59647
298	Popul9 P. laurifolia	2.45012	2.48275	2.34095	2.36112	2.51808	2.53149	2.53729	2.37771	2.40202	2.31429	2.77635	2.10961	2.07727	0.806212	2.74469	2.67612	2.72148	2.60171	2.50934	1.65241	1.72412	2.78845	2.61842	2.77561	2.61536	2.64707	2.57113	2.63765	2.41627	2.63889	2.29363	2.44338	2.29139	1.38017	1.80723	1.77719	2.44392	1.42059	1.36272	2.50504	2.56634	2.52549	2.52855	2.53296	2.52172	2.52836	2.54035	2.51975
299	336 (1) K P. x wobstii female	2.35	2.30977	2.38568	2.36711	2.37162	2.29272	2.71975	2.28023	2.29194	2.2147	2.55629	1.82677	1.9519	1.08079	2.71382	2.70207	2.58979	2.69296	2.6982	1.6176	2.11918	2.86135	2.66598	2.79666	2.59743	2.51718	2.49157	2.50221	2.50887	2.62536	2.29916	2.51023	2.39548	1.53994	1.55011	1.59361	2.43994	1.58487	1.57623	2.48215	2.3685	2.37934	2.38926	2.39087	2.37195	2.40104	2.40247	2.3938
300	337 (2) K P. x wobstii female	2.4134	2.26977	2.46385	2.46226	2.38586	2.40502	2.65201	2.21846	2.30452	2.41844	2.8155	1.75857	2.07596	1.19545	2.52753	2.45781	2.4992	2.5633	2.60375	1.36545	1.62962	2.48147	2.29165	2.43171	2.51187	2.5063	2.49264	2.48573	2.37285	2.5214	2.16484	2.37332	2.13116	1.31716	1.68963	1.55723	2.41201	1.53885	1.52028	2.11734	2.17337	2.16322	2.18409	2.19286	2.16856	2.17404	2.20896	2.16629
301	355 (17) P. x wobstii female	2.62835	2.56578	2.66921	2.59507	2.75518	2.8414	2.78358	2.69565	2.73291	2.71411	3.17137	2.47735	2.67267	1.96442	2.80955	2.68644	2.86562	2.91492	3.09135	2.04585	1.94107	2.38381	2.27266	2.33696	2.75807	2.90937	2.92441	2.90612	2.80359	2.83957	2.676	2.78344	2.10279	2.34752	2.42868	2.38929	1.97661	2.44184	2.39415	1.68131	2.01823	2.0345	2.03805	2.05413	2.01397	2.04749	2.0483	2.00701
302	368 (30) ? P. longifolia	2.22335	2.26173	2.13185	2.21242	2.29861	2.32908	2.36001	2.20236	2.1935	2.17924	2.58911	1.91787	2.15226	1.82663	2.56117	2.5278	2.41519	2.46191	2.40139	1.93687	2.41278	2.71129	2.48158	2.5748	2.39028	2.44843	2.40529	2.40555	2.30362	2.48643	2.21126	2.3025	2.27194	2.0052	1.79946	1.73029	2.25864	2.03047	2.03716	2.15057	2.16266	2.1575	2.15721	2.15608	2.13172	2.17158	2.1713	2.17377
303	366 (28) ? P. longifolia male	2.62761	2.55691	2.67794	2.59518	2.77621	2.84352	2.80774	2.69631	2.71686	2.74681	3.19124	2.48625	2.66468	1.98646	2.8216	2.66407	2.86686	2.90278	3.08033	2.02967	1.90112	2.37229	2.25693	2.32738	2.73579	2.91506	2.95803	2.93157	2.84837	2.86434	2.70478	2.83418	2.11731	2.39235	2.43082	2.42245	1.95454	2.47331	2.43338	1.72098	2.04314	2.04316	2.04514	2.06804	2.0196	2.05096	2.04785	2.01423
304	367 (29) ? P. longifolia male	2.60949	2.54356	2.70254	2.586	2.77741	2.85775	2.81188	2.71969	2.73688	2.75501	3.19199	2.48855	2.66065	2.00652	2.818	2.62934	2.87222	2.91432	3.05303	2.04876	1.875	2.3791	2.26295	2.357	2.72894	2.91194	2.94501	2.91689	2.81127	2.83258	2.70487	2.79602	2.12456	2.39137	2.40557	2.40549	1.98338	2.46852	2.43516	1.71745	2.0406	2.03992	2.04201	2.05886	2.00969	2.0457	2.04152	2.00389
305	250 P. longifolia male	2.66298	2.56618	2.70036	2.5899	2.7937	2.87258	2.845	2.69173	2.71548	2.7375	3.2048	2.51895	2.72421	2.01979	2.81757	2.66765	2.89846	2.92626	3.11214	2.06092	1.95699	2.40392	2.30846	2.35871	2.7641	2.95567	2.9842	2.96713	2.87895	2.88435	2.7539	2.87448	2.15624	2.47327	2.45747	2.48589	1.94105	2.54027	2.49834	1.7392	2.06147	2.07693	2.08352	2.10341	2.06822	2.08912	2.09117	2.03884
306	349(14) K P. longifolia male	2.64227	2.60173	2.70165	2.63117	2.79028	2.83478	2.75313	2.61247	2.66003	2.68032	3.13313	2.45352	2.57608	1.96476	2.77288	2.59757	2.79363	2.83705	3.00116	1.98481	1.86106	2.36388	2.21665	2.29933	2.69241	2.86429	2.90551	2.8698	2.77556	2.78741	2.66886	2.75205	2.0843	2.30221	2.35445	2.33319	2.00837	2.36635	2.34067	1.76069	1.98163	1.99459	1.99745	2.03189	1.97924	2.00218	2.00855	1.97322
307	350(15) K P. longifolia male	2.6595	2.54453	2.74761	2.56677	2.79265	2.82825	2.70707	2.67061	2.67385	2.79249	3.20654	2.47584	2.63295	2.03474	2.67009	2.55503	2.74775	2.74747	2.75726	1.94119	1.82021	2.36679	2.22231	2.33394	2.55518	2.83303	2.84725	2.79865	2.73192	2.73538	2.7518	2.71681	2.05185	2.36932	2.32761	2.37573	1.98664	2.46567	2.41253	1.78366	2.00679	2.0139	1.99484	2.00509	1.99671	1.99527	2.00084	1.98475
308	186 P. longifolia male	2.35078	2.5165	2.43534	2.529	2.02837	2.04497	2.17219	1.87112	1.95672	1.67494	2.16604	1.972	2.2206	2.54898	2.17281	2.14216	2.1021	2.16795	2.09028	1.98243	2.27858	1.37398	1.27847	1.26899	1.93638	2.31755	2.37094	2.29896	2.4943	2.49011	2.30364	2.49645	1.40759	2.21882	2.20018	2.11308	2.56905	2.27827	2.29278	1.77946	0.216034	0.238632	0.234085	0.24946	0.224491	0.198914	0.228327	0.212161
309	187 P. longifolia male	2.37983	2.46272	2.42876	2.46896	1.97467	1.96477	2.13128	1.835	1.86619	1.71351	2.16809	1.96005	2.19349	2.47564	2.17764	2.14403	2.07821	2.11445	2.13481	1.94357	2.24918	1.31521	1.26774	1.23811	1.94225	2.29799	2.34243	2.26738	2.49995	2.48442	2.28415	2.50344	1.35052	2.16683	2.17862	2.12645	2.52406	2.23681	2.21021	1.79844	0.25861	0.232957	0.255227	0.239963	0.23665	0.245453	0.251945	0.258917
310	348(13) K P. longifolia	2.50674	2.45467	2.52994	2.54607	2.63141	2.55307	2.69345	2.46807	2.51101	2.57678	2.90841	2.13861	2.34069	0.82482	2.72012	2.56081	2.70114	2.77139	2.79943	1.7625	1.74816	2.48953	2.35183	2.49878	2.66769	2.71565	2.72715	2.71849	2.60233	2.70651	2.4127	2.62374	2.06851	1.61853	2.0855	2.0201	2.28037	1.75773	1.75598	2.07265	2.24274	2.17523	2.19609	2.20216	2.18072	2.1926	2.19131	2.17976
311	345 (10) K ? P. trichocarpa female	2.45858	2.55395	2.44548	2.45007	2.56208	2.54858	2.60671	2.29689	2.30098	2.43693	2.76053	2.06354	2.12502	0.550956	2.72095	2.59792	2.72449	2.63239	2.65495	1.76652	1.84121	2.70014	2.58666	2.65655	2.58757	2.64141	2.59787	2.6477	2.47688	2.69727	2.38055	2.50151	1.94521	1.46256	1.94015	1.92399	2.45282	1.52761	1.53979	2.34764	2.51371	2.39258	2.38298	2.42019	2.42526	2.41133	2.38352	2.40853
312	346 (11) K ? P. trichocarpa female	2.40368	2.43615	2.37642	2.42095	2.51354	2.4021	2.56964	2.37364	2.39474	2.30681	2.77927	1.97292	2.06657	0.54632	2.71397	2.69666	2.63595	2.6526	2.59157	1.68738	2.02201	2.7771	2.62328	2.77028	2.57143	2.60389	2.57379	2.57223	2.46944	2.62216	2.33376	2.48494	2.17291	1.4709	1.74931	1.79707	2.35919	1.55798	1.56584	2.4234	2.48164	2.4058	2.42424	2.42821	2.40953	2.43308	2.42994	2.42307
313	371 (33) ? P. trichocarpa female	2.37407	2.43117	2.36424	2.35423	2.41706	2.40039	2.50915	2.35425	2.38623	2.46054	2.77179	2.06482	2.19727	1.57921	2.41822	2.47692	2.40183	2.41547	2.33622	1.72173	2.45213	2.81273	2.6299	2.74308	2.25073	2.28254	2.35834	2.31522	2.28175	2.50616	2.35024	2.31574	2.45766	1.75843	1.94102	1.98908	2.18528	1.84322	1.8337	2.68639	2.56867	2.55161	2.56256	2.54505	2.52282	2.53165	2.55213	2.54354
314	347(12) K ? P. trichocarpa	2.63887	2.54868	2.70007	2.61576	2.80692	2.80323	2.72017	2.66649	2.67753	2.66989	3.14713	2.43051	2.6337	1.91509	2.72228	2.59494	2.79503	2.83096	2.92614	1.9436	1.82853	2.3504	2.22663	2.31503	2.6513	2.80279	2.84702	2.82755	2.76344	2.80138	2.69589	2.76897	2.09311	2.32463	2.27717	2.31463	1.98939	2.39925	2.36016	1.76012	2.05875	2.05954	2.03742	2.078	2.04022	2.06886	2.07321	2.02249
315	133 P. simonii var. pendula male	2.21034	2.43555	2.28146	2.40083	2.01557	1.7948	1.75513	1.76056	1.80218	1.62316	2.25422	1.68127	1.73102	2.09191	1.56564	1.54967	1.41294	1.33574	1.37568	1.71854	2.46631	2.30736	2.23821	2.24014	1.26635	1.46951	1.43504	1.38984	1.47475	1.53777	1.60232	1.48926	2.21962	1.797	1.52632	1.51061	2.3796	1.83759	1.89345	2.51732	2.28205	2.32412	2.31325	2.32195	2.30347	2.31651	2.31575	2.28303
316	128 P. simonii var. pendula male	2.42805	2.28042	2.37836	2.40658	2.65546	2.63197	2.78777	2.57841	2.58351	2.60649	2.86546	2.46702	2.76616	2.47063	2.66211	2.66855	2.59185	2.68243	2.71071	2.28449	2.05292	2.20468	2.20416	2.13377	2.50125	2.78433	2.77666	2.72973	2.66146	2.6883	2.57465	2.67668	2.02996	2.57534	2.54448	2.57807	2.55004	2.66751	2.65453	0.21505	1.81688	1.79833	1.80519	1.82003	1.78612	1.80803	1.81504	1.78646
317	357 (19) P. simonii ,var. pendula male	2.41839	2.29625	2.38233	2.39123	2.62111	2.59481	2.79143	2.53878	2.53656	2.60799	2.85107	2.45655	2.74934	2.44298	2.64261	2.63388	2.56601	2.67939	2.70346	2.28237	2.09494	2.19758	2.1986	2.12764	2.48068	2.74481	2.73961	2.70423	2.65163	2.67693	2.54867	2.65386	1.99492	2.53371	2.51582	2.56235	2.52583	2.6167	2.61802	0.240069	1.80908	1.78694	1.78938	1.80107	1.77262	1.80084	1.80624	1.77705
318	132 P. simonii var. pendula male	2.42117	2.36354	2.38482	2.5082	2.67086	2.6935	2.77507	2.56639	2.60892	2.58579	2.85216	2.48559	2.76343	2.54686	2.61484	2.65321	2.53	2.66854	2.6933	2.27041	2.04795	2.23874	2.21009	2.13017	2.48958	2.77183	2.76755	2.72971	2.63388	2.65412	2.57829	2.63492	2.06433	2.61441	2.56857	2.58217	2.54685	2.67042	2.69635	0.226793	1.79104	1.79959	1.80514	1.81728	1.78332	1.80815	1.81156	1.78006
319	356 (18) P. simonii ,var. pendula male	2.41329	2.27519	2.37452	2.41255	2.62002	2.604	2.7817	2.55825	2.5505	2.55441	2.83947	2.441	2.73944	2.45335	2.6339	2.65056	2.57231	2.67279	2.65941	2.25253	2.05622	2.18522	2.19213	2.12163	2.47257	2.75969	2.74971	2.71039	2.63434	2.66848	2.55252	2.6428	2.02253	2.56501	2.52295	2.54582	2.5884	2.65083	2.64742	0.270006	1.8303	1.81474	1.82582	1.83623	1.80595	1.83289	1.83724	1.80682
320	131 P. simonii var. pendula male	2.44836	2.30804	2.38578	2.40843	2.6588	2.62976	2.79572	2.56529	2.58501	2.6127	2.89413	2.47578	2.76521	2.47449	2.66064	2.66983	2.57604	2.69309	2.73384	2.27012	2.08756	2.2503	2.22193	2.16161	2.49181	2.7902	2.75455	2.7249	2.6489	2.63201	2.56936	2.6423	2.02506	2.55931	2.53169	2.5692	2.52863	2.64882	2.6407	0.244387	1.82522	1.80677	1.81014	1.82867	1.78514	1.81689	1.82356	1.7879
321	358 (20) P. simonii ,var. pendula male	2.41765	2.30084	2.41911	2.40489	2.55332	2.49473	2.67616	2.46238	2.48649	2.40541	2.78902	2.30748	2.56334	2.28938	2.51218	2.49893	2.42657	2.54276	2.55544	2.1238	2.00934	2.13314	2.12622	2.09778	2.35193	2.53978	2.53661	2.50937	2.48617	2.54127	2.45593	2.49779	1.99376	2.34341	2.27864	2.37132	2.56327	2.43531	2.42677	0.466842	1.75931	1.75715	1.78679	1.80011	1.76743	1.78932	1.79363	1.75892
322	372 P. simonii var. pyramidalis	2.19589	2.25757	2.24701	2.20254	1.89649	1.99603	2.20365	1.80432	1.89819	1.80133	2.26789	1.35563	1.42029	1.66063	2.22044	2.19307	2.01414	2.00596	2.15565	1.47009	2.43669	2.47372	2.31196	2.41	2.02324	1.94896	1.9107	1.93112	2.08046	2.22422	2.00257	2.09152	2.28819	1.40697	0.700835	0.798738	2.49221	1.54622	1.52643	2.41764	2.07478	2.07925	2.09647	2.08041	2.06352	2.09334	2.08574	2.05423
323	140 P. male	2.578	2.40092	2.54492	2.4916	2.54303	2.50555	2.76421	2.47617	2.49724	2.51984	2.8356	2.00673	2.19189	1.48584	2.64297	2.58289	2.62882	2.65054	2.80338	1.85811	1.4909	2.24245	2.18063	2.21997	2.5347	2.70386	2.74505	2.72283	2.64996	2.71956	2.4792	2.68247	2.06825	1.74241	2.05161	1.92398	2.48367	1.87322	1.86773	1.70575	2.06409	2.02611	2.03865	2.05966	2.03433	2.03648	2.04364	2.00051
324	149 P. male	2.42909	2.5493	2.46627	2.54734	2.26648	2.10261	2.04169	2.01339	2.09985	2.12737	2.53592	1.90592	1.85439	1.66833	1.85781	1.76841	1.69516	1.72211	1.89901	1.34584	2.28282	2.5059	2.367	2.36231	1.57131	1.44938	1.41788	1.41783	1.59638	1.80413	2.11829	1.57126	2.47761	1.23773	1.64797	1.73543	2.5883	1.29749	1.33137	2.67985	2.47832	2.49369	2.49388	2.5071	2.49018	2.49984	2.48793	2.44912
325	150 P. male	2.36459	2.45715	2.424	2.44385	1.96728	1.97381	2.13148	1.82715	1.84586	1.67309	2.15382	1.97502	2.19514	2.47676	2.18477	2.12053	2.09397	2.09658	2.09045	1.98449	2.29608	1.30911	1.26622	1.24386	1.94493	2.30479	2.32945	2.26551	2.50561	2.48229	2.26836	2.52458	1.3382	2.16012	2.16217	2.10413	2.53908	2.24434	2.21324	1.8048	0.241669	0.251692	0.262663	0.271403	0.292597	0.285386	0.245465	0.293614
326	151 P. male	2.31675	2.39721	2.40912	2.41318	1.91033	1.91212	2.15509	1.82393	1.83076	1.59253	2.12243	1.89653	2.16241	2.43869	2.15618	2.1403	2.11049	2.14233	2.10247	1.97786	2.33407	1.30651	1.27778	1.28324	1.95475	2.30128	2.35093	2.27463	2.52935	2.52606	2.26108	2.54951	1.35058	2.14542	2.12841	2.05567	2.52057	2.23901	2.22917	1.81547	0.193678	0.192227	0.19268	0.225008	0.193057	0.19538	0.195562	0.205572
327	153 P. male	2.39751	2.46846	2.38805	2.43423	2.1377	2.07381	2.0134	2.06822	2.09547	2.14608	2.57936	1.60072	1.64777	1.90594	1.74499	1.64227	1.49431	1.47504	1.65262	1.55209	2.41603	2.58151	2.42426	2.39387	1.40085	1.51224	1.4782	1.40058	1.73114	1.83818	2.2676	1.68983	2.58022	1.70563	1.28308	1.3196	2.5571	1.8397	1.82502	2.50211	2.35255	2.36426	2.35099	2.37316	2.33514	2.37558	2.34889	2.29393
328	160 P. female	2.26367	2.45556	2.28917	2.34061	1.9461	1.71044	2.02439	1.71817	1.74792	2.04807	2.38961	1.61636	1.51457	1.33617	2.18279	2.12078	1.98799	2.22472	2.25873	1.48536	2.15357	2.4129	2.1393	2.28812	2.02265	1.81514	1.78217	1.79734	1.94149	2.29584	1.85236	1.92217	2.13998	0.153409	1.53461	1.55994	2.46408	0.173461	0.196652	2.61509	2.28996	2.2551	2.26394	2.27573	2.25312	2.26645	2.26266	2.25307
329	162 P. female	2.15574	2.34003	2.21195	2.26842	1.89183	1.80891	2.34864	1.93765	1.93611	1.87736	2.11261	0.970641	1.03883	1.7015	2.21518	2.37911	2.01064	2.07796	1.91789	1.56847	2.25622	2.31614	2.1522	2.22528	1.95878	2.03217	1.99774	1.97499	2.15202	2.43198	2.08694	2.1828	2.36456	1.5043	0.350172	0.256046	2.55674	1.52803	1.54345	2.4887	2.04046	2.05633	2.05719	2.05678	2.02246	2.05316	2.0576	2.04652
330	178 P. female	2.25938	2.5212	2.29243	2.39706	1.83338	1.64711	2.00155	1.69452	1.68138	1.93497	2.35757	1.63121	1.46121	1.37308	2.25067	2.14936	1.91505	2.26668	2.23268	1.54166	2.29475	2.50176	2.19503	2.34699	2.05377	1.82761	1.79398	1.81034	1.92302	2.35878	1.84061	1.91874	2.22808	0.131625	1.63445	1.63111	2.42083	0.225645	0.202958	2.7178	2.34275	2.30037	2.31194	2.31259	2.27761	2.30176	2.29939	2.29358
331	21 P. female	2.16024	2.35405	2.2616	2.31095	1.95919	1.85041	2.39403	1.96369	1.93409	1.82382	2.11754	0.98351	1.08459	1.63904	2.31743	2.46639	2.06828	2.18276	2.1202	1.54373	2.3065	2.37571	2.2007	2.28788	2.05005	2.07044	2.01665	2.02012	2.20278	2.44968	2.10467	2.21994	2.45859	1.52005	0.384246	0.293427	2.66473	1.52725	1.55254	2.58902	2.14035	2.17952	2.17447	2.17809	2.1487	2.17066	2.173	2.16538
332	217 P. male	2.35863	2.45693	2.46679	2.48374	2.00394	1.98179	2.1854	1.88035	1.87762	1.63642	2.15261	1.96091	2.20097	2.50921	2.15584	2.13659	2.11732	2.16517	2.10848	2.01571	2.29473	1.29945	1.29405	1.27769	1.95953	2.31206	2.38276	2.3038	2.53572	2.53231	2.30597	2.5545	1.35665	2.21003	2.18626	2.11277	2.5518	2.30208	2.28326	1.78595	0.181266	0.183322	0.192808	0.232568	0.221032	0.196584	0.205805	0.217531
333	218 P. male	2.38834	2.49418	2.48555	2.48577	1.99414	2.01503	2.20491	1.90228	1.92396	1.62412	2.17974	2.02449	2.23843	2.49538	2.20476	2.17017	2.13201	2.18559	2.07932	2.04118	2.32928	1.30185	1.29283	1.26963	1.99657	2.3349	2.38568	2.31142	2.52826	2.51922	2.33368	2.54085	1.33301	2.20204	2.1985	2.13351	2.58492	2.29856	2.2763	1.80659	0.235275	0.229309	0.256678	0.256754	0.278722	0.271163	0.278816	0.261291
334	219 P. male	2.37319	2.49147	2.47977	2.49823	1.92074	1.98411	2.15847	1.87265	1.89829	1.64082	2.14304	1.96482	2.20479	2.48896	2.15476	2.16149	2.11917	2.18617	2.09611	2.02443	2.31204	1.32328	1.2845	1.29393	1.98541	2.34123	2.3841	2.33899	2.53429	2.54585	2.33807	2.53937	1.3588	2.16778	2.20036	2.12699	2.52839	2.26984	2.23839	1.81399	0.328606	0.214899	0.211074	0.235395	0.253468	0.181677	0.211333	0.239935
335	22 P. male	2.45696	2.53723	2.40367	2.42544	2.21231	2.14132	2.01776	1.96731	2.03976	2.30858	2.66202	1.69204	1.76299	1.85747	1.8291	1.63349	1.65969	1.55986	1.7747	1.49324	2.37962	2.57176	2.3732	2.40449	1.53444	1.66029	1.63161	1.57418	1.816	1.87435	2.23707	1.81929	2.44435	1.73277	1.40212	1.43518	2.68224	1.89194	1.86649	2.53525	2.33762	2.33787	2.32653	2.33614	2.32191	2.34422	2.31929	2.29374
336	220 P. male	2.37469	2.45758	2.48318	2.49148	2.01587	2.00949	2.16091	1.89761	1.92506	1.64546	2.13458	1.99143	2.22524	2.50431	2.15709	2.11426	2.09453	2.12964	2.04742	1.99801	2.25609	1.3083	1.28824	1.2694	1.93686	2.32148	2.3722	2.30218	2.52566	2.51157	2.34353	2.54896	1.35897	2.23574	2.20944	2.15737	2.56691	2.3163	2.29817	1.76523	0.197423	0.199831	0.196664	0.241976	0.238318	0.237602	0.224931	0.219303
337	23 P. male	2.45864	2.5336	2.51876	2.54793	2.37526	2.19125	2.11514	2.09309	2.19128	2.22719	2.57112	1.96785	1.92866	1.64774	1.95455	1.84137	1.76676	1.78096	1.97668	1.38478	2.26225	2.53458	2.35329	2.39816	1.6817	1.53527	1.50494	1.48504	1.63729	1.81636	2.11697	1.59993	2.42818	1.22709	1.69392	1.79652	2.63666	1.28162	1.31405	2.71838	2.48007	2.49982	2.49748	2.51094	2.50013	2.5002	2.48752	2.44751
338	25 P. male	2.54425	2.59647	2.49979	2.54052	2.35065	2.24971	1.99755	2.06551	2.14721	2.2885	2.6689	2.08801	2.03871	1.68511	2.00516	1.84575	1.8733	1.75362	1.94562	1.40941	2.41739	2.62102	2.46231	2.48359	1.70967	1.58289	1.54092	1.54795	1.67205	1.86627	2.18826	1.64182	2.46189	1.2744	1.78314	1.90247	2.70104	1.41565	1.36501	2.77294	2.58999	2.56233	2.55858	2.56787	2.55218	2.56518	2.54226	2.51703
339	28 P. female	2.15778	2.31119	2.1954	2.22373	1.85713	1.79778	2.2859	1.87238	1.85764	1.76965	2.08791	1.01735	0.996381	1.64949	2.23089	2.32332	2.01625	2.11853	2.12967	1.56287	2.28574	2.38532	2.18244	2.28152	2.01402	2.03476	1.9671	1.98605	2.17745	2.40224	2.08924	2.18007	2.33015	1.48196	0.334851	0.294077	2.6197	1.53362	1.54242	2.41882	2.01884	2.03818	2.03559	2.03987	2.01073	2.04313	2.03453	2.04378
340	30 P. male	2.48949	2.57617	2.51306	2.49788	2.28643	2.21769	2.06682	2.04789	2.1317	2.28084	2.59714	2.00669	1.95212	1.62226	1.98809	1.82033	1.85645	1.75325	2.04184	1.48848	2.38612	2.60066	2.4378	2.432	1.7132	1.54661	1.52724	1.53564	1.6291	1.85737	2.14427	1.59213	2.41003	1.17163	1.70422	1.83607	2.62926	1.30704	1.26671	2.73109	2.53808	2.5252	2.52629	2.53349	2.52384	2.5248	2.50889	2.47805
341	308 P. female	2.17369	2.35764	2.11544	2.12936	1.8126	1.92477	2.22509	1.76266	1.78188	1.87115	2.18139	1.26874	1.14615	1.66195	2.38186	2.3119	2.02831	2.08575	2.26022	1.53514	2.49323	2.44473	2.21724	2.28327	2.04622	2.06087	2.00448	1.98707	2.17528	2.38501	2.08862	2.17472	2.30933	1.45364	0.73764	0.704467	2.54333	1.5245	1.4994	2.50578	2.04329	2.04942	2.03771	2.04654	2.01856	2.04641	2.032	2.04232
342	309 P. female	2.03422	2.17628	2.08172	2.16792	1.85909	1.81794	2.26423	1.87326	1.84473	1.72343	2.05334	1.08343	1.1143	1.69306	2.22873	2.33714	1.96703	2.16395	2.1137	1.50639	2.3171	2.3399	2.13032	2.20146	2.0012	1.9938	1.93984	1.96481	2.17176	2.37542	2.08593	2.17564	2.32263	1.4939	0.605188	0.577281	2.54169	1.53093	1.54651	2.43751	2.00219	2.03688	2.03216	2.04031	2.00633	2.0386	2.03274	2.04079
343	310 P. female	2.17738	2.35753	2.21928	2.24107	1.85675	1.84736	2.30046	1.89321	1.89719	1.919	2.1927	1.05692	1.01711	1.66634	2.32287	2.3948	2.03817	2.14221	2.19278	1.62382	2.46835	2.40067	2.20076	2.28439	2.02096	2.04266	1.98703	1.97677	2.17875	2.41708	2.11003	2.17593	2.38022	1.47564	0.339146	0.259288	2.5225	1.50324	1.50918	2.54505	2.06884	2.07898	2.07607	2.0812	2.04557	2.07832	2.07446	2.06973
344	311 P. female	2.16451	2.35266	2.18489	2.24284	1.84463	1.85965	2.26738	1.85954	1.85696	1.83415	2.13692	1.06891	1.06802	1.68339	2.28074	2.36223	2.0448	2.09324	2.17498	1.55891	2.40242	2.40858	2.19976	2.26867	2.01455	2.0616	2.00288	1.99089	2.1936	2.43429	2.1246	2.19017	2.36691	1.48633	0.417169	0.326437	2.57608	1.51937	1.52552	2.50173	2.08111	2.08266	2.08294	2.07928	2.05592	2.08085	2.07894	2.07099
345	312 P. female	2.27461	2.49366	2.26824	2.29127	1.8925	1.81738	1.99706	1.64921	1.67057	2.14116	2.43577	1.71435	1.56212	1.36809	2.27465	2.05806	2.03258	2.14112	2.3265	1.52938	2.23823	2.48475	2.21233	2.30101	2.08309	1.87704	1.84514	1.8349	1.96066	2.28162	1.86219	1.95129	2.10766	0.190528	1.5836	1.60897	2.47832	0.38408	0.216581	2.62207	2.28214	2.28353	2.2746	2.28859	2.26642	2.26893	2.2613	2.2712
346	313 P. female	2.24186	2.44563	2.24723	2.31843	1.90734	1.73941	2.04624	1.67151	1.69164	2.09114	2.38327	1.6516	1.55421	1.41081	2.21089	2.06637	1.95914	2.18627	2.28566	1.51415	2.24813	2.46615	2.15006	2.26761	2.04905	1.826	1.78732	1.82438	1.95318	2.2983	1.86907	1.942	2.14572	0.199935	1.59282	1.60262	2.47213	0.255962	0.197974	2.6548	2.27306	2.27805	2.27353	2.28163	2.26138	2.26838	2.2615	2.26451
347	314 P. female	2.21335	2.41791	2.24604	2.29765	1.92595	1.66568	2.0453	1.69289	1.71123	2.0322	2.39097	1.59999	1.4874	1.37183	2.18863	2.1036	1.93405	2.14329	2.25882	1.46173	2.15429	2.39374	2.15202	2.27755	2.01639	1.81269	1.79068	1.78577	1.95826	2.26284	1.81699	1.95346	2.1525	0.176394	1.52462	1.54551	2.42733	0.211016	0.229762	2.63028	2.27256	2.2645	2.269	2.2828	2.25588	2.26652	2.26529	2.25639
348	315 P. female	2.43306	2.55849	2.38871	2.3413	1.8126	1.86889	2.26913	1.5551	1.59646	2.18804	2.21378	1.70861	1.54409	1.31575	2.3433	1.94202	2.08752	2.014	2.41125	1.45111	2.65642	2.41269	2.25899	2.22581	2.04684	1.75894	1.73146	1.68629	1.87736	2.04497	1.78801	1.8539	1.93892	0.161704	1.5235	1.57645	2.59909	0.484779	0.207118	2.53814	2.1828	2.14661	2.13135	2.16324	2.19038	2.16068	2.14787	2.15056
349	316 P. female	2.43165	2.46361	2.32374	2.34192	1.84087	1.90828	2.35667	1.67968	1.74821	2.14203	2.22635	1.66286	1.48355	1.14362	2.25683	2.0622	2.01247	2.00206	2.40902	1.43178	2.55231	2.25451	2.13437	2.05431	1.98934	1.78201	1.75246	1.70949	1.83897	2.00225	1.81204	1.82233	1.8342	0.144061	1.3957	1.44411	2.50615	0.412034	0.20425	2.35326	1.99175	1.94043	1.92563	1.95227	1.9731	1.94837	1.94442	1.91778
350	317 P. female	2.47501	2.51532	2.34186	2.35315	1.81799	1.93929	2.31911	1.60461	1.64892	2.21504	2.25377	1.64683	1.52388	1.13635	2.384	2.0254	2.11211	1.9921	2.42835	1.40051	2.63607	2.32925	2.19438	2.1047	2.04218	1.8493	1.82826	1.75247	1.91914	2.09217	1.93324	1.93863	1.9917	0.24066	1.4074	1.45108	2.61065	0.547638	0.271675	2.53035	2.08493	2.06981	2.0448	2.06168	2.10274	2.07469	2.05884	2.0703
351	318 P. female	2.47701	2.51634	2.34525	2.38078	1.81901	1.93458	2.34086	1.69611	1.74916	2.13084	2.21055	1.67603	1.47732	1.09679	2.36131	2.13338	2.06196	2.02576	2.42022	1.36039	2.62153	2.31313	2.19439	2.12152	2.04229	1.8293	1.81128	1.77763	1.88916	2.04952	1.83133	1.89119	1.9393	0.18755	1.41263	1.44806	2.60218	0.458924	0.244707	2.46214	2.06393	2.0146	1.9999	2.0189	2.03703	2.00849	2.01706	1.98451
352	319 P. female	2.24376	2.45231	2.23962	2.26301	1.88358	1.773	1.97698	1.62968	1.64523	2.12025	2.42624	1.70038	1.53031	1.36895	2.2102	2.01148	2.00023	2.12175	2.31405	1.4669	2.23581	2.42675	2.12729	2.25256	2.01401	1.80526	1.7874	1.77538	1.90381	2.26675	1.85425	1.90883	2.07517	0.2199	1.53899	1.55148	2.42881	0.349661	0.216587	2.59424	2.27953	2.24287	2.25177	2.24755	2.22987	2.24331	2.23459	2.23739
353	32 P. male	2.4985	2.59495	2.50665	2.56091	2.37468	2.27272	2.08468	2.05184	2.16753	2.33139	2.63181	2.05877	1.95044	1.6742	2.0009	1.8256	1.81548	1.76567	2.02742	1.46101	2.3719	2.61839	2.41775	2.4181	1.69974	1.5525	1.50938	1.5127	1.62142	1.82265	2.13515	1.58505	2.42605	1.2961	1.73539	1.8357	2.59185	1.34126	1.36628	2.68196	2.49462	2.501	2.49622	2.52811	2.49637	2.50699	2.48721	2.4485
354	320 P. female	2.28949	2.42239	2.31954	2.37236	1.94965	1.76737	2.00758	1.74859	1.82405	2.16262	2.4587	1.55117	1.55837	1.3556	1.93396	1.86083	1.75089	1.95097	1.85123	1.35913	2.35041	2.48192	2.23161	2.37128	1.76221	1.64261	1.61473	1.62996	1.81744	2.13084	1.83504	1.83334	2.28694	0.251428	1.40458	1.45456	2.5027	0.563932	0.559441	2.63505	2.33864	2.32923	2.33608	2.34673	2.31863	2.32956	2.332	2.29329
355	321 P. female	2.26892	2.4366	2.28057	2.34718	1.90415	1.70253	2.04611	1.68913	1.72953	2.00463	2.3612	1.55388	1.47023	1.35895	2.14602	2.08367	1.94464	2.16806	2.14424	1.46708	2.30031	2.44543	2.18158	2.33655	1.99292	1.80557	1.75329	1.78435	1.95189	2.29146	1.82734	1.95039	2.19446	0.156836	1.46091	1.477	2.48031	0.249294	0.212258	2.63742	2.30857	2.26564	2.27414	2.27654	2.25105	2.27346	2.27746	2.25834
356	322 (1) P. male	2.40099	2.43294	2.40633	2.40616	2.20034	2.08969	2.13438	1.99454	2.04539	2.2231	2.56788	1.58442	1.65962	1.8208	1.7687	1.66404	1.58646	1.55544	1.77349	1.45675	2.28083	2.45413	2.2744	2.27895	1.43851	1.5904	1.54882	1.50175	1.72657	1.82096	2.17751	1.7303	2.40343	1.71587	1.29497	1.28222	2.63181	1.81907	1.81141	2.4822	2.30129	2.32499	2.30782	2.32499	2.30002	2.33792	2.30866	2.26548
357	324 P. female	2.2115	2.207	2.13857	2.24306	2.25217	2.21966	2.46532	2.1454	2.17251	2.06163	2.42635	1.77367	1.99157	1.73679	2.55027	2.54317	2.4562	2.52698	2.52115	1.81898	2.38996	2.59695	2.36496	2.53135	2.44989	2.44771	2.41871	2.38598	2.36631	2.40707	2.17918	2.40312	2.1892	1.90137	1.61932	1.63268	2.38362	1.96415	1.97971	2.19034	2.08323	2.09238	2.10228	2.09374	2.07249	2.10606	2.10682	2.09321
358	325 P. female	2.25713	2.43303	2.29865	2.33832	1.92334	1.69337	2.00806	1.69107	1.72752	2.02151	2.38429	1.60027	1.49499	1.36275	2.22267	2.16018	2.01489	2.23805	2.32498	1.47523	2.28988	2.44014	2.18626	2.32653	2.06866	1.85157	1.8082	1.82767	2.01488	2.33221	1.84848	2.01228	2.19138	0.147466	1.5416	1.56328	2.53793	0.194193	0.199355	2.67954	2.34219	2.29989	2.3069	2.31717	2.28838	2.30563	2.30351	2.29372
359	326 P. female	2.13315	2.27831	2.18204	2.22282	1.90678	1.81689	2.35187	1.90667	1.89831	1.75288	2.08609	1.08569	1.10796	1.66088	2.28266	2.39699	1.98053	2.13599	2.14301	1.49437	2.39251	2.32368	2.14526	2.23414	2.00797	1.99663	1.93951	1.94367	2.18026	2.39452	2.06434	2.18198	2.35789	1.48605	0.580189	0.542971	2.60997	1.50101	1.52929	2.50299	2.03261	2.05847	2.04981	2.05589	2.01289	2.05113	2.04778	2.03406
360	327 P. female	2.14577	2.30953	2.20861	2.25203	1.88012	1.78963	2.36536	1.90844	1.90778	1.82884	2.08017	0.997369	1.02804	1.65594	2.26429	2.39442	2.02897	2.1266	2.14923	1.55773	2.41148	2.37065	2.19567	2.29306	2.02958	2.02058	1.97505	1.96523	2.17963	2.42754	2.07324	2.19215	2.40098	1.47088	0.307535	0.256392	2.58514	1.49671	1.51334	2.56367	2.08516	2.12141	2.12157	2.12096	2.08705	2.12141	2.12534	2.11481
361	328 P. female	2.13828	2.3099	2.24819	2.28567	1.9347	1.80968	2.40508	1.95643	1.94141	1.82426	2.09837	0.979363	1.0513	1.64436	2.27486	2.44105	2.01887	2.16028	2.16378	1.5647	2.37062	2.34317	2.16572	2.2585	2.05591	2.04131	1.97682	1.96847	2.16382	2.43602	2.06158	2.16904	2.41163	1.46819	0.451884	0.337162	2.6087	1.5158	1.51941	2.56125	2.09027	2.13808	2.13786	2.13903	2.10572	2.13743	2.13478	2.1325
362	329 P. female	2.14805	2.30577	2.27012	2.28672	1.96947	1.82637	2.42025	1.96105	1.9481	1.83053	2.1103	0.977835	1.07782	1.67686	2.31091	2.45787	2.07148	2.19477	2.15059	1.57411	2.40015	2.36366	2.18551	2.27271	2.07985	2.06168	2.0029	2.00254	2.20575	2.47093	2.08629	2.21218	2.41361	1.50716	0.407838	0.312296	2.6061	1.53317	1.54761	2.56644	2.09723	2.14177	2.14137	2.14046	2.10651	2.14036	2.14414	2.1335
363	33 P. female	2.29962	2.4806	2.25492	2.38026	1.92704	1.64442	1.9662	1.68202	1.71542	2.03137	2.40727	1.64436	1.53405	1.4481	2.1573	2.13676	1.96152	2.20589	2.21548	1.48321	2.28523	2.42344	2.12821	2.33534	2.00871	1.81141	1.7725	1.7997	1.97637	2.35719	1.84421	1.98016	2.19769	0.163071	1.58375	1.60628	2.54356	0.224666	0.178895	2.70462	2.35552	2.329	2.33625	2.34551	2.31776	2.33148	2.34052	2.33166
364	330 P. female	2.19267	2.36531	2.18633	2.23983	1.85554	1.87538	2.28911	1.87222	1.87641	1.88539	2.16234	1.09912	1.13046	1.64605	2.32036	2.3754	2.0877	2.09771	2.16023	1.61499	2.48912	2.42052	2.23607	2.31888	2.05731	2.07114	2.01367	1.99881	2.17648	2.40979	2.07535	2.17646	2.32898	1.46384	0.449101	0.389148	2.56835	1.54291	1.53692	2.52352	2.08561	2.0831	2.08521	2.08615	2.05356	2.08511	2.08944	2.08093
365	331 P. female	2.1829	2.35831	2.20804	2.24718	1.89751	1.86219	2.31901	1.87107	1.86174	1.8845	2.15592	1.04473	1.04429	1.65638	2.33426	2.36183	2.11349	2.12007	2.19222	1.58733	2.41572	2.40253	2.20702	2.29105	2.04756	2.0917	2.04255	2.02085	2.20037	2.43348	2.09014	2.21362	2.34599	1.50181	0.381159	0.236615	2.58715	1.55307	1.56271	2.5343	2.10247	2.12943	2.12885	2.1245	2.09787	2.12864	2.12094	2.12431
366	332 P. female	2.16795	2.33636	2.23794	2.23541	1.85629	1.80278	2.37708	1.88581	1.87785	1.89659	2.12785	1.03777	1.01224	1.66682	2.29536	2.40416	2.01939	2.12099	2.18886	1.60746	2.46771	2.39028	2.20611	2.28907	2.04947	2.04602	1.9931	1.97125	2.19458	2.429	2.08839	2.18852	2.39436	1.46893	0.315175	0.229601	2.55323	1.49922	1.51189	2.55478	2.06761	2.0989	2.09995	2.10094	2.06259	2.09782	2.1004	2.09201
367	333 P. female	2.17208	2.35362	2.21246	2.29228	1.88859	1.81301	2.34457	1.91217	1.89848	1.8268	2.14617	1.01298	1.03022	1.63687	2.28734	2.41365	2.05919	2.12261	2.18195	1.57714	2.43312	2.38819	2.22158	2.30414	2.04625	2.04442	1.99151	1.97981	2.19555	2.4375	2.07437	2.20077	2.36765	1.45916	0.344293	0.269327	2.58338	1.50924	1.52213	2.55205	2.09782	2.11214	2.11859	2.11437	2.08468	2.10575	2.10965	2.10676
368	334 P. female	2.19652	2.32448	2.20623	2.23773	1.88689	1.87987	2.34223	1.87625	1.85559	1.90831	2.16193	1.1054	1.11545	1.66054	2.33832	2.37125	2.08661	2.13591	2.20813	1.62683	2.4556	2.42173	2.22805	2.29435	2.05462	2.05602	1.99321	1.9907	2.20885	2.47004	2.12103	2.21138	2.36335	1.49931	0.431512	0.331958	2.60518	1.52198	1.54635	2.53761	2.11738	2.13278	2.13184	2.12832	2.10127	2.12308	2.12817	2.12135
369	335 P. female	2.20662	2.374	2.21211	2.22868	1.89914	1.85104	2.33831	1.8534	1.84354	1.92705	2.17473	1.10987	1.06103	1.67362	2.32884	2.3294	2.08566	2.10434	2.23702	1.61905	2.48955	2.40923	2.20574	2.28915	2.01592	2.0612	1.99754	1.98207	2.18943	2.42606	2.08245	2.21344	2.31273	1.48411	0.384262	0.339422	2.55864	1.5231	1.53778	2.53089	2.08435	2.10203	2.10177	2.10086	2.07758	2.10538	2.09797	2.09914
370	34 P. female	2.26371	2.43362	2.20915	2.33406	1.95315	1.63381	1.9974	1.667	1.68946	2.0258	2.35264	1.63646	1.52291	1.40513	2.19753	2.14435	1.98852	2.1889	2.26577	1.57862	2.27756	2.4037	2.15544	2.30443	2.04185	1.8315	1.78327	1.7967	1.98777	2.34807	1.82952	1.99617	2.17019	0.192745	1.56277	1.57274	2.47491	0.225055	0.21105	2.6765	2.3324	2.29811	2.30693	2.31621	2.28916	2.30161	2.31444	2.30266
371	37 P. male	2.47722	2.55043	2.48412	2.47472	2.29083	2.18581	2.10031	2.04099	2.12066	2.31193	2.59022	1.98621	1.92995	1.62867	2.00033	1.8248	1.8041	1.75147	2.01805	1.42964	2.33552	2.56842	2.39672	2.40393	1.68382	1.54327	1.50691	1.50712	1.62714	1.85062	2.12627	1.59198	2.41188	1.16856	1.66644	1.79928	2.6401	1.31126	1.25991	2.70831	2.51886	2.50203	2.50077	2.51361	2.49779	2.51078	2.48571	2.45736
372	39 P. male	2.41055	2.53784	2.48028	2.55624	2.32228	2.12656	2.06969	2.05256	2.16282	2.17044	2.55383	1.96581	1.90766	1.66284	1.87387	1.82125	1.70486	1.75676	1.89457	1.40617	2.27701	2.52048	2.35362	2.39663	1.61813	1.47886	1.43868	1.45655	1.61379	1.79678	2.10172	1.58542	2.46803	1.25704	1.68929	1.77544	2.62801	1.29735	1.33386	2.70907	2.4756	2.49765	2.49294	2.51559	2.48441	2.50641	2.48918	2.44545
373	40 P. male	2.43774	2.5088	2.47508	2.5027	2.30243	2.12623	2.10293	2.08552	2.16191	2.20615	2.6027	1.9366	1.92414	1.59778	1.93543	1.84728	1.79065	1.78841	1.95642	1.4239	2.26124	2.52104	2.38601	2.39917	1.65129	1.50416	1.48048	1.50448	1.64238	1.84042	2.10687	1.61824	2.41741	1.15404	1.64028	1.76702	2.58054	1.28433	1.25528	2.67996	2.51346	2.49358	2.49919	2.50436	2.49143	2.49925	2.48877	2.44003
374	43 P. male	2.44187	2.49732	2.46543	2.49284	2.3193	2.10983	2.12388	2.09283	2.17465	2.19624	2.56291	1.92259	1.91629	1.62462	1.9444	1.8557	1.76439	1.75711	1.96848	1.40151	2.28708	2.50518	2.35547	2.38028	1.65294	1.51065	1.47718	1.48886	1.63919	1.79644	2.10911	1.6019	2.44257	1.17706	1.63909	1.76515	2.61262	1.2794	1.26506	2.71857	2.48991	2.50401	2.49696	2.51492	2.48307	2.50057	2.47592	2.43127
375	44 P. female	2.18639	2.29115	2.16037	2.20857	1.84028	1.85736	2.26439	1.79981	1.83567	1.85179	2.18094	1.18603	1.1275	1.698	2.27091	2.30554	2.04071	2.10518	2.13328	1.60844	2.53476	2.47391	2.28487	2.35977	2.03529	2.06337	1.98223	1.976	2.17527	2.4331	2.08789	2.18593	2.41512	1.49195	0.426154	0.357792	2.6291	1.58726	1.57754	2.61708	2.16179	2.17717	2.17478	2.17556	2.15306	2.18448	2.17466	2.19038
376	45 P. female	2.21628	2.30482	2.18568	2.17953	1.84067	1.87307	2.31628	1.79102	1.82845	1.84203	2.07333	1.13228	0.998276	1.64797	2.23941	2.2917	2.07634	2.13306	2.27052	1.52393	2.24758	2.31541	2.16629	2.23755	2.0439	2.09905	2.03793	2.03977	2.18597	2.29523	2.0514	2.18273	2.13359	1.40257	0.510185	0.457308	2.44082	1.49687	1.50129	2.29995	1.92687	1.91738	1.91074	1.92617	1.91382	1.91624	1.90353	1.90255
377	46 P. female	2.12439	2.31282	2.25303	2.26861	1.92342	1.78867	2.37952	1.89939	1.88876	1.84071	2.11678	0.9808	1.04304	1.63377	2.27548	2.38903	2.04167	2.15811	2.15684	1.54331	2.35495	2.35908	2.16703	2.2622	2.02086	2.05385	2.00882	2.00015	2.18886	2.43251	2.04731	2.19685	2.39025	1.42921	0.35964	0.280501	2.614	1.4714	1.49325	2.51714	2.07833	2.09395	2.09664	2.10313	2.06275	2.09667	2.09255	2.09048
378	48 P. female	2.14237	2.30584	2.1515	2.23358	1.81397	1.85559	2.27825	1.82467	1.85117	1.80956	2.02227	1.02817	0.978384	1.61112	2.20856	2.34934	2.02617	2.09984	2.17902	1.48153	2.23535	2.30805	2.13144	2.19746	2.03725	2.04772	1.98737	1.99197	2.17084	2.34439	2.12787	2.15878	2.28155	1.40381	0.361593	0.313743	2.58695	1.45901	1.46334	2.43401	1.99834	2.00897	2.00918	2.01518	2.00319	2.01737	2.00746	1.99917
379	50 P. female	2.11787	2.34945	2.04344	2.15196	1.73439	1.8378	2.16707	1.64881	1.66327	1.84286	2.12665	1.284	1.12102	1.62873	2.2666	2.33565	2.12077	2.07341	2.19101	1.47838	2.42827	2.41142	2.289	2.29411	2.08275	2.11695	2.05834	2.04322	2.22416	2.38491	2.02162	2.22082	2.25216	1.39222	0.709177	0.643874	2.6107	1.44231	1.39675	2.57692	2.07289	2.07143	2.06818	2.07699	2.04836	2.08255	2.06	2.08698
[truncated: 331 more columns]

## Sheet: SDR sequences
Supplementary Data 5. Matrices of genetic distances between the studied 379 poplar accessions of sections Aigeiros and Tacamahaca based on the analysis of merged targeted deep sequencing data for NTS 5S rDNA, ITS, DSH 2, DSH 5, DSH 8, DSH 12, DSH 29, 6, 15, 16, X18, trnG-psbK-psbI, rps2-rpoC2, rpoC2-rpoC1, the sex-determining region (SDR), and the ARR17 gene sequences, as well as separately for t…
Supplementary Data 5B. Matrices of genetic distances between the studied 379 poplar accessions of sections Aigeiros and Tacamahaca based on the analysis of targeted deep sequencing data for the sex-determining region (SDR).
		1	2	3	4	5	6	7	8	9	10	11	12	13	14	15	16	17	18	19	20	21	22	23	24	25	26	27	28	29	30	31	32	33	34	35	36	37	38	39	40	41	42	43	44	45	46	47	48
		Popul19 P. afghanica	Popul20 P. afghanica	Popul21 P. afghanica	ANG11 P. nigra	CHim11 P. nigra	12Pa11 P. nigra	12Pa14 P. nigra	PNKg01 P. nigra	PNKg02 P. nigra	PNS7 P. nigra	PNS8 P. nigra	KPN4 P. nigra	k-2-2016 P. nigra	Popul22 P. nigra	12Pa12 P. nigra	12Pa13 P. nigra	PNOZ01 P. nigra	PNOZ02 P. nigra	PNS6 P. nigra	PNE02 P. nigra	P1NE01 P. nigra	KPN5 P. nigra	KPN3 P. nigra	k-3-2016 P. nigra	Popul23 P. nigra	341(6) K P. pyramidalis (P. nigra var. italica)	342(7) K P. pyramidalis (P. nigra var. italica)	338 (3) K P. pyramidalis (P. nigra var. italica)	188 P. x canadensis male	134 P. x canadensis male	129 P. x canadensis female	139 P. deltoides male	365 (27) P. deltoides x P. x moscoviensis male	138 P. deltoides x P. x moscoviensis	363 (25) P. deltoides x P. x moscoviensis	364 (26) P. deltoides x P. x moscoviensis	127 P. deltoides x P. suaveolens female	213 P. x rasumovskoefemale	212 P. x rasumovskoefemale	265 P. x rasumovskoe male	136 P. x rasumovskoe male	251 P. x rasumovskoe male	254 P. x rasumovskoe male	242 P. x rasumovskoe male	248 P. x rasumovskoe male	207 P. x rasumovskoe male	253 P. x rasumovskoe male	249 P. x rasumovskoe male
1	Popul19 P. afghanica		0.655124	0.437223	0.616267	1.97863	2.11734	2.65248	2.23215	2.18469	1.60246	2.53107	1.94075	2.16761	2.25155	2.67579	2.79487	2.64595	2.74947	2.74587	2.2698	3.0656	2.7898	2.73382	2.70128	2.71864	2.62929	2.56548	2.62127	2.82755	2.91625	2.4593	2.78849	2.65554	2.12525	2.1024	2.11605	2.4145	2.1635	2.12699	2.74647	2.69962	2.64681	2.67674	2.64218	2.62837	2.65046	2.65132	2.65266
2	Popul20 P. afghanica	0.655124		0.50968	0.871048	2.22623	2.17128	2.64571	2.23733	2.21496	1.23374	2.66651	2.10839	2.22845	2.373	2.58585	2.79847	2.76133	2.7484	2.46178	2.14983	2.93152	2.75632	2.77459	2.60077	2.57685	2.65087	2.59103	2.63445	2.86491	2.92555	2.5236	2.85846	2.58853	2.45798	2.02944	2.17819	2.27387	2.44443	2.46661	2.51242	2.73931	2.59531	2.63429	2.5681	2.55059	2.5515	2.57191	2.58599
3	Popul21 P. afghanica	0.437223	0.50968		0.766114	1.94645	2.04321	2.68735	2.25331	2.14837	1.42244	2.48649	1.93407	2.09265	2.2365	2.60131	2.95932	2.64181	2.64267	2.88663	2.20155	3.13618	2.84263	2.91841	2.72956	2.73005	2.69369	2.64213	2.68802	2.94492	2.96591	2.47832	2.88191	2.75947	2.13949	2.01859	1.98822	2.30627	2.22111	2.19316	2.88752	2.88039	2.81935	2.82949	2.8035	2.7725	2.82177	2.80033	2.80206
4	ANG11 P. nigra	0.616267	0.871048	0.766114		2.23759	2.38266	2.82496	2.38215	2.36419	1.24988	2.41336	2.14542	2.2236	2.47365	2.78149	2.93084	2.83213	2.82988	2.81638	2.33761	3.10693	2.9917	2.96319	2.88519	2.66528	2.79476	2.71517	2.77255	2.89327	2.96328	2.46011	2.93173	2.77819	2.46392	2.25224	2.22271	2.39104	2.44156	2.43592	2.82529	3.00514	2.82382	2.86065	2.81191	2.79452	2.81235	2.816	2.82467
5	CHim11 P. nigra	1.97863	2.22623	1.94645	2.23759		1.47404	2.32283	1.40028	1.45694	1.38385	2.37049	1.40565	1.4557	2.50739	2.05721	2.73889	2.07598	2.22929	2.66664	2.09393	3.25257	2.47527	2.763	2.51314	2.20714	2.38392	2.33923	2.49748	2.69241	2.85349	2.42518	2.68696	2.79975	2.00873	1.82348	1.75305	2.60828	2.07797	2.045	3.00554	2.61215	2.55515	2.58113	2.55709	2.54453	2.59089	2.57774	2.61643
6	12Pa11 P. nigra	2.11734	2.17128	2.04321	2.38266	1.47404		1.71506	0.712875	0.764738	1.4206	2.15252	1.62927	1.78425	2.16616	2.10795	2.02778	2.19898	1.96199	2.7507	1.7161	3.07464	2.22641	2.48151	2.31065	2.23044	1.82983	1.78915	1.88555	2.55136	2.48115	1.79214	2.56986	2.27511	1.45186	1.95404	1.844	2.39009	1.45334	1.50895	2.92225	2.50807	2.42056	2.426	2.38921	2.36308	2.41467	2.41189	2.42131
7	12Pa14 P. nigra	2.65248	2.64571	2.68735	2.82496	2.32283	1.71506		1.59447	1.73929	2.74558	3.25826	2.22777	2.19283	2.32432	1.79741	1.36543	1.77775	1.74754	1.84778	1.46997	2.7452	2.62262	2.44635	2.56039	1.6403	1.13373	1.11768	1.15135	1.65895	1.64272	2.09195	1.66934	2.46354	1.80871	2.14812	2.31035	2.34132	1.85618	1.88484	2.92311	2.60131	2.63007	2.62846	2.64785	2.60506	2.63108	2.62084	2.51257
8	PNKg01 P. nigra	2.23215	2.23733	2.25331	2.38215	1.40028	0.712875	1.59447		0.171633	1.47024	2.12007	1.74351	1.91878	2.33334	2.01402	1.97313	2.05428	1.89813	2.47344	1.61958	2.89949	2.54698	2.70435	2.49874	2.11256	1.68764	1.68884	1.72966	2.52757	2.51151	1.68877	2.55065	2.41459	1.56917	2.07797	2.11162	2.44874	1.58442	1.60983	3.01674	2.54115	2.55265	2.53953	2.54446	2.52123	2.54325	2.48942	2.51834
9	PNKg02 P. nigra	2.18469	2.21496	2.14837	2.36419	1.45694	0.764738	1.73929	0.171633		1.427	2.25364	1.73261	1.92988	2.24615	2.14571	2.10499	2.26861	1.93596	2.69708	1.74945	2.99952	2.37527	2.60788	2.37897	2.17551	1.85728	1.83258	1.87784	2.59674	2.6049	1.67244	2.61849	2.2357	1.56972	2.10355	2.02999	2.37421	1.5425	1.60819	2.86718	2.47968	2.43292	2.42949	2.42293	2.3967	2.42663	2.40943	2.41488
10	PNS7 P. nigra	1.60246	1.23374	1.42244	1.24988	1.38385	1.4206	2.74558	1.47024	1.427		0.919993	1.28174	0.990036	2.24202	2.54706	3.13326	2.94391	2.70426	3.00849	2.20215	3.21839	2.70683	3.15144	2.91619	2.69378	2.64764	2.42993	2.52056	3.2224	3.31635	2.3943	3.24215	3.03588	1.98742	1.32842	1.0543	2.71275	1.95605	1.96118	3.20296	2.77203	2.80173	2.85181	2.80504	2.84521	2.87132	2.80101	2.82849
11	PNS8 P. nigra	2.53107	2.66651	2.48649	2.41336	2.37049	2.15252	3.25826	2.12007	2.25364	0.919993		2.36368	2.32236	3.10297	2.62903	2.95148	2.73532	2.6787	2.61092	2.78073	3.64827	3.2338	3.57139	3.1907	2.88858	2.90177	2.98647	3.01326	3.43364	3.66352	3.12292	3.47296	3.56577	3.04487	2.51579	2.36894	3.32751	2.93861	2.91564	3.56345	3.28821	3.26644	3.26153	3.26769	3.25743	3.30536	3.23281	3.26289
12	KPN4 P. nigra	1.94075	2.10839	1.93407	2.14542	1.40565	1.62927	2.22777	1.74351	1.73261	1.28174	2.36368		1.04855	1.59018	2.42914	2.75315	2.25581	2.28723	2.69381	1.88624	2.83979	2.43871	2.26225	2.40057	2.24167	2.30683	2.21457	2.2897	2.48493	2.57179	2.12792	2.48262	2.63357	1.54842	1.14312	1.02148	2.42175	1.63096	1.64457	2.76074	2.27617	2.36603	2.3569	2.32127	2.26552	2.32824	2.31993	2.34747
13	k-2-2016 P. nigra	2.16761	2.22845	2.09265	2.2236	1.4557	1.78425	2.19283	1.91878	1.92988	0.990036	2.32236	1.04855		1.52306	2.57071	2.85945	2.23688	2.3923	2.87051	1.8242	2.90614	2.63719	2.48083	2.54431	2.4403	2.3536	2.2537	2.2968	2.52692	2.77126	2.16676	2.49848	2.78685	1.55723	1.08487	0.962168	2.59286	1.57723	1.59269	3.03962	2.58849	2.58835	2.59081	2.58781	2.56372	2.58687	2.58239	2.58443
14	Popul22 P. nigra	2.25155	2.373	2.2365	2.47365	2.50739	2.16616	2.32432	2.33334	2.24615	2.24202	3.10297	1.59018	1.52306		2.73003	2.81245	2.79855	2.84752	2.66676	1.89304	2.18922	2.8897	2.61848	2.87081	2.67644	2.69879	2.60493	2.65082	2.60644	2.86397	2.31988	2.6585	2.52705	1.36613	1.61134	1.45716	2.27851	1.3327	1.39881	2.66971	2.88034	2.76488	2.81441	2.80292	2.74059	2.76817	2.7924	2.76671
15	12Pa12 P. nigra	2.67579	2.58585	2.60131	2.78149	2.05721	2.10795	1.79741	2.01402	2.14571	2.54706	2.62903	2.42914	2.57071	2.73003		1.20686	0.954298	0.955193	0.940076	1.65851	2.7053	2.49839	2.53045	2.47612	0.875934	1.3911	1.41646	1.46866	1.54654	1.65883	2.59091	1.5839	2.6453	2.26416	2.359	2.5741	2.76003	2.53475	2.44924	2.79675	2.4759	2.52305	2.51474	2.51238	2.48965	2.53716	2.48262	2.43429
16	12Pa13 P. nigra	2.79487	2.79847	2.95932	2.93084	2.73889	2.02778	1.36543	1.97313	2.10499	3.13326	2.95148	2.75315	2.85945	2.81245	1.20686		1.27336	1.1998	1.03704	1.97969	2.63631	2.51087	2.43412	2.46048	1.25593	0.816852	0.910362	0.973778	1.48974	1.48843	2.2608	1.54097	2.31778	2.25778	2.63229	2.88499	2.79531	2.43049	2.44955	2.80791	2.5011	2.51725	2.4873	2.49231	2.48625	2.49171	2.44874	2.38756
17	PNOZ01 P. nigra	2.64595	2.76133	2.64181	2.83213	2.07598	2.19898	1.77775	2.05428	2.26861	2.94391	2.73532	2.25581	2.23688	2.79855	0.954298	1.27336		1.04881	0.876301	1.65133	2.88513	2.59523	2.48988	2.42753	0.92165	1.28445	1.25929	1.2969	1.42356	1.49652	2.34587	1.44608	2.79819	2.21522	2.339	2.37871	2.86748	2.356	2.38998	2.8613	2.54238	2.61085	2.59986	2.6077	2.56752	2.60054	2.58877	2.53213
18	PNOZ02 P. nigra	2.74947	2.7484	2.64267	2.82988	2.22929	1.96199	1.74754	1.89813	1.93596	2.70426	2.6787	2.28723	2.3923	2.84752	0.955193	1.1998	1.04881		0.598431	1.67752	2.9328	2.52084	2.6834	2.48999	0.783713	1.1955	1.19667	1.21289	1.58575	1.52141	2.36736	1.61972	2.80677	2.4427	2.32785	2.45426	3.01716	2.52727	2.60326	2.98869	2.67036	2.73506	2.69992	2.70841	2.67901	2.705	2.69386	2.63135
19	PNS6 P. nigra	2.74587	2.46178	2.88663	2.81638	2.66664	2.7507	1.84778	2.47344	2.69708	3.00849	2.61092	2.69381	2.87051	2.66676	0.940076	1.03704	0.876301	0.598431		0.901969	2.95494	2.8628	2.93113	2.78415	0.509094	1.39721	1.40093	1.47536	1.38075	1.32394	2.73057	1.51466	3.03969	2.25491	1.99012	2.34497	2.95203	2.85221	2.83045	2.99369	2.87987	2.91093	2.92145	2.89985	2.86072	2.90615	2.91839	2.73929
20	PNE02 P. nigra	2.2698	2.14983	2.20155	2.33761	2.09393	1.7161	1.46997	1.61958	1.74945	2.20215	2.78073	1.88624	1.8242	1.89304	1.65851	1.97969	1.65133	1.67752	0.901969		2.12702	2.32037	2.10951	2.18903	1.38695	1.92407	1.78652	1.6627	1.922	1.86957	2.36766	1.95541	2.29779	1.76981	1.67658	1.76794	2.29414	1.75161	1.78901	2.37831	2.02832	2.06215	2.09426	2.0565	1.98522	2.08398	2.06159	1.91394
21	P1NE01 P. nigra	3.0656	2.93152	3.13618	3.10693	3.25257	3.07464	2.7452	2.89949	2.99952	3.21839	3.64827	2.83979	2.90614	2.18922	2.7053	2.63631	2.88513	2.9328	2.95494	2.12702		2.23341	1.96371	2.22278	2.80024	3.07	3.01145	2.95552	2.86011	2.79434	2.93118	2.88539	2.07517	2.27887	2.96004	2.78904	2.80219	2.54774	2.52526	1.77225	2.17869	2.19039	2.14881	2.1707	2.15377	2.14706	2.15193	2.11591
22	KPN5 P. nigra	2.7898	2.75632	2.84263	2.9917	2.47527	2.22641	2.62262	2.54698	2.37527	2.70683	3.2338	2.43871	2.63719	2.8897	2.49839	2.51087	2.59523	2.52084	2.8628	2.32037	2.23341		1.0121	0.497808	2.40386	2.74703	2.73935	2.72933	2.91337	2.85569	2.69067	2.91309	1.29881	2.66921	2.9279	2.78915	3.06329	2.80915	2.80139	2.0128	1.15803	1.08004	1.07427	1.09959	1.10968	1.05104	1.07769	1.04424
23	KPN3 P. nigra	2.73382	2.77459	2.91841	2.96319	2.763	2.48151	2.44635	2.70435	2.60788	3.15144	3.57139	2.26225	2.48083	2.61848	2.53045	2.43412	2.48988	2.6834	2.93113	2.10951	1.96371	1.0121		0.986382	2.39595	2.72035	2.72858	2.71044	2.76627	2.74387	2.68321	2.75938	1.37615	2.30571	2.80264	2.64008	2.91527	2.52194	2.44331	2.14011	1.20218	1.19425	1.17073	1.18319	1.1704	1.16036	1.18171	1.14379
24	k-3-2016 P. nigra	2.70128	2.60077	2.72956	2.88519	2.51314	2.31065	2.56039	2.49874	2.37897	2.91619	3.1907	2.40057	2.54431	2.87081	2.47612	2.46048	2.42753	2.48999	2.78415	2.18903	2.22278	0.497808	0.986382		2.34502	2.62363	2.57347	2.57315	2.74912	2.65399	2.75417	2.73204	1.38421	2.6066	2.87936	2.7387	3.04353	2.71189	2.71565	2.02281	1.10009	1.1091	1.1043	1.08701	1.09029	1.07907	1.09208	1.06645
25	Popul23 P. nigra	2.71864	2.57685	2.73005	2.66528	2.20714	2.23044	1.6403	2.11256	2.17551	2.69378	2.88858	2.24167	2.4403	2.67644	0.875934	1.25593	0.92165	0.783713	0.509094	1.38695	2.80024	2.40386	2.39595	2.34502		1.2919	1.25495	1.28875	1.33352	1.35896	2.47298	1.38682	2.61283	2.30433	2.27757	2.50159	2.65412	2.49256	2.48059	2.67256	2.46767	2.47721	2.47113	2.47725	2.45276	2.47463	2.45654	2.36708
26	341(6) K P. pyramidalis (P. nigra var. italica)	2.62929	2.65087	2.69369	2.79476	2.38392	1.82983	1.13373	1.68764	1.85728	2.64764	2.90177	2.30683	2.3536	2.69879	1.3911	0.816852	1.28445	1.1955	1.39721	1.92407	3.07	2.74703	2.72035	2.62363	1.2919		0.273552	0.405665	1.26501	1.4498	2.13727	1.2248	2.80185	1.98834	2.2372	2.42689	2.87811	2.1319	2.11457	3.15122	2.84786	2.87914	2.8655	2.86918	2.85128	2.88677	2.84571	2.79183
27	342(7) K P. pyramidalis (P. nigra var. italica)	2.56548	2.59103	2.64213	2.71517	2.33923	1.78915	1.11768	1.68884	1.83258	2.42993	2.98647	2.21457	2.2537	2.60493	1.41646	0.910362	1.25929	1.19667	1.40093	1.78652	3.01145	2.73935	2.72858	2.57347	1.25495	0.273552		0.392827	1.23123	1.39253	2.09427	1.17635	2.86105	1.9046	2.14464	2.32221	2.85551	2.04213	2.0259	3.12439	2.90901	2.93775	2.90565	2.91508	2.88342	2.91459	2.87278	2.82365
28	338 (3) K P. pyramidalis (P. nigra var. italica)	2.62127	2.63445	2.68802	2.77255	2.49748	1.88555	1.15135	1.72966	1.87784	2.52056	3.01326	2.2897	2.2968	2.65082	1.46866	0.973778	1.2969	1.21289	1.47536	1.6627	2.95552	2.72933	2.71044	2.57315	1.28875	0.405665	0.392827		1.25738	1.40874	2.11022	1.24481	2.82419	1.98585	2.18005	2.35521	2.85603	2.08034	2.10281	3.1107	2.83969	2.87202	2.85076	2.83797	2.82898	2.85864	2.83811	2.78757
29	188 P. x canadensis male	2.82755	2.86491	2.94492	2.89327	2.69241	2.55136	1.65895	2.52757	2.59674	3.2224	3.43364	2.48493	2.52692	2.60644	1.54654	1.48974	1.42356	1.58575	1.38075	1.922	2.86011	2.91337	2.76627	2.74912	1.33352	1.26501	1.23123	1.25738		0.975216	1.88384	0.297589	2.79301	2.22423	2.35604	2.56996	2.38597	2.36692	2.33095	3.07176	2.97124	3.03919	3.01302	3.03176	3.00366	3.04033	3.02105	2.9526
30	134 P. x canadensis male	2.91625	2.92555	2.96591	2.96328	2.85349	2.48115	1.64272	2.51151	2.6049	3.31635	3.66352	2.57179	2.77126	2.86397	1.65883	1.48843	1.49652	1.52141	1.32394	1.86957	2.79434	2.85569	2.74387	2.65399	1.35896	1.4498	1.39253	1.40874	0.975216		1.83214	1.05278	2.6461	2.58441	2.65123	2.82254	2.45184	2.65053	2.67265	3.03907	2.86881	2.94231	2.92356	2.91777	2.88674	2.9377	2.89179	2.83278
31	129 P. x canadensis female	2.4593	2.5236	2.47832	2.46011	2.42518	1.79214	2.09195	1.68877	1.67244	2.3943	3.12292	2.12792	2.16676	2.31988	2.59091	2.2608	2.34587	2.36736	2.73057	2.36766	2.93118	2.69067	2.68321	2.75417	2.47298	2.13727	2.09427	2.11022	1.88384	1.83214		1.91574	1.83486	1.76259	2.29864	2.2749	1.81155	1.81352	1.8179	3.11857	2.79361	2.84992	2.83833	2.83741	2.79095	2.81095	2.8396	2.83321
32	139 P. deltoides male	2.78849	2.85846	2.88191	2.93173	2.68696	2.56986	1.66934	2.55065	2.61849	3.24215	3.47296	2.48262	2.49848	2.6585	1.5839	1.54097	1.44608	1.61972	1.51466	1.95541	2.88539	2.91309	2.75938	2.73204	1.38682	1.2248	1.17635	1.24481	0.297589	1.05278	1.91574		2.80727	2.21933	2.39557	2.56101	2.43471	2.37738	2.32668	3.08089	2.96054	3.04592	3.01558	3.04095	2.99265	3.03157	3.01027	2.94103
33	365 (27) P. deltoides x P. x moscoviensis male	2.65554	2.58853	2.75947	2.77819	2.79975	2.27511	2.46354	2.41459	2.2357	3.03588	3.56577	2.63357	2.78685	2.52705	2.6453	2.31778	2.79819	2.80677	3.03969	2.29779	2.07517	1.29881	1.37615	1.38421	2.61283	2.80185	2.86105	2.82419	2.79301	2.6461	1.83486	2.80727		2.4554	2.90635	2.81332	2.39747	2.60274	2.55634	2.08126	1.17712	1.0905	1.09418	1.10412	1.10004	1.08189	1.10672	1.08753
34	138 P. deltoides x P. x moscoviensis	2.12525	2.45798	2.13949	2.46392	2.00873	1.45186	1.80871	1.56917	1.56972	1.98742	3.04487	1.54842	1.55723	1.36613	2.26416	2.25778	2.21522	2.4427	2.25491	1.76981	2.27887	2.66921	2.30571	2.6066	2.30433	1.98834	1.9046	1.98585	2.22423	2.58441	1.76259	2.21933	2.4554		1.60295	1.53112	2.30076	0.157496	0.150018	2.99792	2.64237	2.62778	2.63903	2.61138	2.55687	2.61672	2.622	2.62363
35	363 (25) P. deltoides x P. x moscoviensis	2.1024	2.02944	2.01859	2.25224	1.82348	1.95404	2.14812	2.07797	2.10355	1.32842	2.51579	1.14312	1.08487	1.61134	2.359	2.63229	2.339	2.32785	1.99012	1.67658	2.96004	2.9279	2.80264	2.87936	2.27757	2.2372	2.14464	2.18005	2.35604	2.65123	2.29864	2.39557	2.90635	1.60295		0.375754	2.3436	1.72959	1.72041	2.9761	2.70381	2.76477	2.79679	2.73776	2.70605	2.78658	2.76923	2.75757
36	364 (26) P. deltoides x P. x moscoviensis	2.11605	2.17819	1.98822	2.22271	1.75305	1.844	2.31035	2.11162	2.02999	1.0543	2.36894	1.02148	0.962168	1.45716	2.5741	2.88499	2.37871	2.45426	2.34497	1.76794	2.78904	2.78915	2.64008	2.7387	2.50159	2.42689	2.32221	2.35521	2.56996	2.82254	2.2749	2.56101	2.81332	1.53112	0.375754		2.5473	1.59466	1.63054	3.01227	2.55498	2.61668	2.64317	2.59348	2.54094	2.61333	2.62575	2.6307
37	127 P. deltoides x P. suaveolens female	2.4145	2.27387	2.30627	2.39104	2.60828	2.39009	2.34132	2.44874	2.37421	2.71275	3.32751	2.42175	2.59286	2.27851	2.76003	2.79531	2.86748	3.01716	2.95203	2.29414	2.80219	3.06329	2.91527	3.04353	2.65412	2.87811	2.85551	2.85603	2.38597	2.45184	1.81155	2.43471	2.39747	2.30076	2.3436	2.5473		2.41965	2.42876	2.92099	2.89302	2.90303	2.94037	2.89647	2.88281	2.90455	2.90271	2.91629
38	213 P. x rasumovskoefemale	2.1635	2.44443	2.22111	2.44156	2.07797	1.45334	1.85618	1.58442	1.5425	1.95605	2.93861	1.63096	1.57723	1.3327	2.53475	2.43049	2.356	2.52727	2.85221	1.75161	2.54774	2.80915	2.52194	2.71189	2.49256	2.1319	2.04213	2.08034	2.36692	2.65053	1.81352	2.37738	2.60274	0.157496	1.72959	1.59466	2.41965		0.271292	3.13681	2.7341	2.74674	2.75218	2.73806	2.68816	2.72587	2.73479	2.74112
39	212 P. x rasumovskoefemale	2.12699	2.46661	2.19316	2.43592	2.045	1.50895	1.88484	1.60983	1.60819	1.96118	2.91564	1.64457	1.59269	1.39881	2.44924	2.44955	2.38998	2.60326	2.83045	1.78901	2.52526	2.80139	2.44331	2.71565	2.48059	2.11457	2.0259	2.10281	2.33095	2.67265	1.8179	2.32668	2.55634	0.150018	1.72041	1.63054	2.42876	0.271292		3.12019	2.73648	2.72281	2.73273	2.69992	2.65084	2.70989	2.71218	2.71425
40	265 P. x rasumovskoe male	2.74647	2.51242	2.88752	2.82529	3.00554	2.92225	2.92311	3.01674	2.86718	3.20296	3.56345	2.76074	3.03962	2.66971	2.79675	2.80791	2.8613	2.98869	2.99369	2.37831	1.77225	2.0128	2.14011	2.02281	2.67256	3.15122	3.12439	3.1107	3.07176	3.03907	3.11857	3.08089	2.08126	2.99792	2.9761	3.01227	2.92099	3.13681	3.12019		1.90513	1.87112	1.90579	1.923	1.87866	1.89974	1.89581	1.86575
41	136 P. x rasumovskoe male	2.69962	2.73931	2.88039	3.00514	2.61215	2.50807	2.60131	2.54115	2.47968	2.77203	3.28821	2.27617	2.58849	2.88034	2.4759	2.5011	2.54238	2.67036	2.87987	2.02832	2.17869	1.15803	1.20218	1.10009	2.46767	2.84786	2.90901	2.83969	2.97124	2.86881	2.79361	2.96054	1.17712	2.64237	2.70381	2.55498	2.89302	2.7341	2.73648	1.90513		0.148989	0.170519	0.18236	0.207503	0.208903	0.181394	0.2208
42	251 P. x rasumovskoe male	2.64681	2.59531	2.81935	2.82382	2.55515	2.42056	2.63007	2.55265	2.43292	2.80173	3.26644	2.36603	2.58835	2.76488	2.52305	2.51725	2.61085	2.73506	2.91093	2.06215	2.19039	1.08004	1.19425	1.1091	2.47721	2.87914	2.93775	2.87202	3.03919	2.94231	2.84992	3.04592	1.0905	2.62778	2.76477	2.61668	2.90303	2.74674	2.72281	1.87112	0.148989		0.163203	0.165424	0.179136	0.202607	0.153511	0.211398
43	254 P. x rasumovskoe male	2.67674	2.63429	2.82949	2.86065	2.58113	2.426	2.62846	2.53953	2.42949	2.85181	3.26153	2.3569	2.59081	2.81441	2.51474	2.4873	2.59986	2.69992	2.92145	2.09426	2.14881	1.07427	1.17073	1.1043	2.47113	2.8655	2.90565	2.85076	3.01302	2.92356	2.83833	3.01558	1.09418	2.63903	2.79679	2.64317	2.94037	2.75218	2.73273	1.90579	0.170519	0.163203		0.200018	0.191683	0.181593	0.181461	0.217318
44	242 P. x rasumovskoe male	2.64218	2.5681	2.8035	2.81191	2.55709	2.38921	2.64785	2.54446	2.42293	2.80504	3.26769	2.32127	2.58781	2.80292	2.51238	2.49231	2.6077	2.70841	2.89985	2.0565	2.1707	1.09959	1.18319	1.08701	2.47725	2.86918	2.91508	2.83797	3.03176	2.91777	2.83741	3.04095	1.10412	2.61138	2.73776	2.59348	2.89647	2.73806	2.69992	1.923	0.18236	0.165424	0.200018		0.177997	0.227472	0.149966	0.227869
45	248 P. x rasumovskoe male	2.62837	2.55059	2.7725	2.79452	2.54453	2.36308	2.60506	2.52123	2.3967	2.84521	3.25743	2.26552	2.56372	2.74059	2.48965	2.48625	2.56752	2.67901	2.86072	1.98522	2.15377	1.10968	1.1704	1.09029	2.45276	2.85128	2.88342	2.82898	3.00366	2.88674	2.79095	2.99265	1.10004	2.55687	2.70605	2.54094	2.88281	2.68816	2.65084	1.87866	0.207503	0.179136	0.191683	0.177997		0.184951	0.182753	0.240728
46	207 P. x rasumovskoe male	2.65046	2.5515	2.82177	2.81235	2.59089	2.41467	2.63108	2.54325	2.42663	2.87132	3.30536	2.32824	2.58687	2.76817	2.53716	2.49171	2.60054	2.705	2.90615	2.08398	2.14706	1.05104	1.16036	1.07907	2.47463	2.88677	2.91459	2.85864	3.04033	2.9377	2.81095	3.03157	1.08189	2.61672	2.78658	2.61333	2.90455	2.72587	2.70989	1.89974	0.208903	0.202607	0.181593	0.227472	0.184951		0.163417	0.209826
47	253 P. x rasumovskoe male	2.65132	2.57191	2.80033	2.816	2.57774	2.41189	2.62084	2.48942	2.40943	2.80101	3.23281	2.31993	2.58239	2.7924	2.48262	2.44874	2.58877	2.69386	2.91839	2.06159	2.15193	1.07769	1.18171	1.09208	2.45654	2.84571	2.87278	2.83811	3.02105	2.89179	2.8396	3.01027	1.10672	2.622	2.76923	2.62575	2.90271	2.73479	2.71218	1.89581	0.181394	0.153511	0.181461	0.149966	0.182753	0.163417		0.176905
48	249 P. x rasumovskoe male	2.65266	2.58599	2.80206	2.82467	2.61643	2.42131	2.51257	2.51834	2.41488	2.82849	3.26289	2.34747	2.58443	2.76671	2.43429	2.38756	2.53213	2.63135	2.73929	1.91394	2.11591	1.04424	1.14379	1.06645	2.36708	2.79183	2.82365	2.78757	2.9526	2.83278	2.83321	2.94103	1.08753	2.62363	2.75757	2.6307	2.91629	2.74112	2.71425	1.86575	0.2208	0.211398	0.217318	0.227869	0.240728	0.209826	0.176905
49	147 P. x rasumovskoe male	2.68816	2.70369	2.83971	2.91262	2.65399	2.48761	2.62609	2.57586	2.51179	2.82294	3.28604	2.37887	2.63163	2.88914	2.47009	2.4783	2.47804	2.62497	2.87273	2.02562	2.12125	1.15717	1.18047	1.09354	2.43667	2.84057	2.86203	2.79014	2.93507	2.79632	2.87166	2.91834	1.15767	2.66145	2.79529	2.6605	2.92549	2.78437	2.74026	1.88041	0.225067	0.189234	0.193944	0.203898	0.240615	0.210012	0.204524	0.240852
50	183 P. x rasumovskoe male	2.66664	2.59018	2.82301	2.83868	2.62798	2.44567	2.62667	2.56288	2.45161	2.82452	3.29347	2.38815	2.60335	2.79393	2.54566	2.4937	2.62919	2.72538	2.91533	2.04424	2.14695	1.0337	1.16686	1.06796	2.47374	2.88491	2.9316	2.85943	3.04367	2.93895	2.84312	3.05598	1.0739	2.66011	2.80422	2.64813	2.94559	2.76223	2.7517	1.88815	0.196894	0.173265	0.196838	0.184204	0.218414	0.197455	0.173574	0.219765
51	208 P. x rasumovskoe male	2.64634	2.70352	2.81334	2.91689	2.5583	2.47897	2.61277	2.55016	2.51749	2.7967	3.26477	2.3552	2.59111	2.84877	2.48797	2.5131	2.54611	2.71529	2.92937	2.06536	2.18224	1.16022	1.20341	1.11466	2.47261	2.87749	2.92735	2.86673	2.99729	2.89258	2.83073	2.96972	1.16154	2.62646	2.78748	2.6295	2.90791	2.74716	2.72316	1.87694	0.25423	0.173829	0.168772	0.261979	0.257734	0.204556	0.215378	0.250601
52	252 P. x rasumovskoe male	2.67042	2.57967	2.82927	2.83501	2.5919	2.44707	2.59556	2.54919	2.42892	2.80423	3.25518	2.38261	2.60244	2.7891	2.50485	2.46693	2.61318	2.71048	2.85795	1.98666	2.13506	1.07321	1.20598	1.11485	2.43661	2.8661	2.9047	2.85416	3.03057	2.92885	2.88012	3.04059	1.10029	2.68953	2.77366	2.65387	2.92797	2.78931	2.77065	1.8554	0.22155	0.190754	0.194697	0.255006	0.231717	0.213858	0.188147	0.225749
53	137 P. x rasumovskoe male	2.64865	2.67362	2.80267	2.89537	2.5303	2.44227	2.64748	2.53732	2.47669	2.79063	3.28455	2.29163	2.59667	2.83116	2.512	2.51926	2.56724	2.69856	2.96014	2.06857	2.1583	1.16218	1.20419	1.13049	2.48909	2.87685	2.92859	2.86682	2.99221	2.88219	2.80454	2.97322	1.14764	2.59801	2.7455	2.56168	2.89495	2.74067	2.70617	1.87475	0.206381	0.188831	0.229374	0.273532	0.266557	0.241998	0.210238	0.230825
54	210 P. x rasumovskoe male	2.66015	2.69516	2.81291	2.90104	2.61491	2.49664	2.61462	2.5499	2.5069	2.80827	3.27467	2.34526	2.59741	2.88914	2.4896	2.49469	2.54451	2.67286	2.93347	2.06022	2.11935	1.14603	1.1821	1.10084	2.46433	2.87704	2.90879	2.83653	2.99337	2.86232	2.85024	2.96768	1.16225	2.65677	2.80237	2.62831	2.9476	2.75361	2.73375	1.87259	0.201647	0.187133	0.18451	0.241236	0.223903	0.193679	0.165894	0.193059
55	135 P. x rasumovskoe male	2.6613	2.73223	2.80851	2.95063	2.63699	2.47	2.6327	2.53276	2.47641	2.78092	3.23852	2.28364	2.59677	2.85889	2.4774	2.48756	2.53226	2.66281	2.91135	2.03156	2.14069	1.1562	1.1878	1.08226	2.45249	2.86899	2.88824	2.83189	2.98678	2.84794	2.80571	2.9615	1.18408	2.65164	2.72767	2.57466	2.86768	2.73443	2.74607	1.87489	0.172578	0.18745	0.169747	0.205613	0.219628	0.20138	0.161576	0.220304
56	206 P. x rasumovskoe male	2.66555	2.60449	2.83409	2.84505	2.5163	2.39831	2.67135	2.55196	2.416	2.81727	3.25976	2.33038	2.59989	2.75219	2.54464	2.53794	2.6294	2.74266	2.97057	2.1565	2.20254	1.07736	1.17116	1.10572	2.50259	2.88951	2.93343	2.8899	3.03823	2.96596	2.84163	3.03092	1.08407	2.59073	2.77091	2.60475	2.92299	2.72814	2.69969	1.87968	0.161368	0.169492	0.158808	0.188784	0.215791	0.181851	0.164035	0.218394
57	167 P. x rasumovskoe male	2.63966	2.56168	2.8094	2.81182	2.55273	2.42238	2.66051	2.55669	2.43611	2.75883	3.25258	2.39988	2.59825	2.75852	2.53121	2.50515	2.64963	2.75818	2.94737	2.07929	2.15799	1.05222	1.186	1.08998	2.4845	2.88596	2.94311	2.88722	3.05933	2.97092	2.86645	3.07289	1.08047	2.62983	2.80472	2.61685	2.91566	2.74875	2.73178	1.88431	0.182723	0.193648	0.189633	0.239027	0.23211	0.223225	0.199213	0.221603
58	209 P. x rasumovskoe male	2.63421	2.58767	2.8026	2.84052	2.51285	2.41348	2.63199	2.54865	2.43751	2.8658	3.29792	2.3299	2.5833	2.75227	2.5037	2.4902	2.57538	2.70966	2.88801	2.08688	2.14723	1.09072	1.18651	1.10274	2.45577	2.86852	2.92191	2.86336	3.00399	2.9255	2.81623	2.98666	1.09547	2.58576	2.75981	2.59765	2.89625	2.72234	2.68487	1.84878	0.238001	0.187805	0.172158	0.258997	0.212979	0.179264	0.187369	0.222119
59	185 P. x rasumovskoe male	2.67518	2.60548	2.82782	2.85389	2.63704	2.4206	2.61071	2.57328	2.4537	2.8586	3.30215	2.3678	2.59755	2.76944	2.53987	2.49773	2.61006	2.72302	2.91966	2.03803	2.11417	1.0424	1.15944	1.05214	2.46633	2.88704	2.92526	2.84939	3.024	2.9219	2.84464	3.02921	1.0888	2.6349	2.78677	2.64312	2.93278	2.74777	2.7272	1.85988	0.215963	0.186734	0.18311	0.202302	0.221426	0.21813	0.174417	0.234451
60	166 P. x rasumovskoe male	2.64282	2.55226	2.79585	2.794	2.58187	2.41594	2.58789	2.52937	2.41313	2.72012	3.28138	2.35099	2.57895	2.77324	2.50586	2.45552	2.60692	2.68891	2.8778	1.99144	2.14438	1.07046	1.17785	1.10617	2.43193	2.84001	2.88102	2.82251	3.013	2.9109	2.83541	3.02108	1.08478	2.6355	2.74432	2.6137	2.90067	2.74538	2.72113	1.88423	0.219766	0.21424	0.212401	0.272376	0.250799	0.248593	0.19649	0.231976
61	184 P. x rasumovskoe male	2.71234	2.67526	2.88672	2.89302	2.55737	2.46125	2.66001	2.59522	2.46767	2.81952	3.28605	2.42952	2.66476	2.85672	2.52161	2.49978	2.64329	2.77798	2.90275	2.11369	2.15486	1.08669	1.17702	1.0895	2.452	2.91069	2.95554	2.91222	3.05425	2.95567	2.92737	3.04792	1.08578	2.68874	2.78915	2.68897	2.90958	2.82401	2.78737	1.84582	0.23924	0.22084	0.205063	0.247977	0.303922	0.243048	0.224376	0.245422
62	211 P. x rasumovskoe male	2.67014	2.59388	2.82374	2.81588	2.575	2.40761	2.64883	2.55098	2.42458	2.78604	3.2359	2.36421	2.61867	2.81237	2.54725	2.51008	2.63689	2.73663	2.9487	2.10282	2.13856	1.06174	1.16902	1.07349	2.47321	2.90617	2.9391	2.87183	3.04603	2.93169	2.88298	3.04372	1.08719	2.65794	2.7645	2.64343	2.91386	2.78725	2.74617	1.85704	0.234069	0.199106	0.193966	0.256609	0.267535	0.214776	0.194443	0.220584
63	255 P. x rasumovskoe male	2.69789	2.58889	2.84905	2.8547	2.65703	2.4468	2.63713	2.56791	2.44221	2.82428	3.25968	2.40981	2.61828	2.80399	2.54122	2.49666	2.64231	2.73874	2.91918	2.03024	2.14441	1.04371	1.16815	1.08189	2.48009	2.89142	2.92666	2.87103	3.04932	2.94315	2.87137	3.05832	1.07986	2.68674	2.81566	2.68304	2.94589	2.78923	2.77428	1.87215	0.195361	0.206823	0.165216	0.209711	0.222408	0.212827	0.192954	0.223287
64	256 P. x rasumovskoe male	2.69712	2.60744	2.85215	2.86161	2.60547	2.441	2.58654	2.54497	2.43839	2.87353	3.31063	2.41746	2.61858	2.81897	2.50366	2.47167	2.6172	2.72364	2.83521	2.05542	2.15285	1.03919	1.15307	1.08189	2.45808	2.87562	2.92914	2.87111	3.04354	2.95063	2.85995	3.05356	1.07407	2.68226	2.81254	2.66705	2.9566	2.7873	2.77325	1.91274	0.196403	0.197631	0.151336	0.228241	0.224178	0.203593	0.207101	0.231273
65	257 P. x rasumovskoe male	2.67066	2.5903	2.82349	2.8455	2.63864	2.44031	2.63801	2.5423	2.42364	2.78844	3.2541	2.41018	2.62218	2.81167	2.54382	2.50467	2.65733	2.74691	2.95279	2.07266	2.16406	1.05073	1.17461	1.08993	2.49712	2.90551	2.94444	2.87958	3.07789	2.95949	2.8629	3.07113	1.08221	2.68658	2.82894	2.67498	2.94683	2.78735	2.77865	1.92819	0.237445	0.201485	0.173364	0.203426	0.223438	0.206922	0.183845	0.232323
66	245 P. x rasumovskoe male	2.69152	2.59854	2.85356	2.86098	2.65305	2.46269	2.64668	2.57175	2.44608	2.8338	3.29574	2.44888	2.63075	2.81056	2.51331	2.45408	2.63077	2.72928	2.87895	2.032	2.09251	1.03489	1.16278	1.07115	2.44835	2.89936	2.94521	2.86888	3.03618	2.9281	2.88349	3.04818	1.07353	2.69226	2.85178	2.69651	2.95476	2.79872	2.78567	1.86193	0.221805	0.213564	0.189237	0.255101	0.246256	0.213183	0.201549	0.232214
67	247 P. x rasumovskoe male	2.62379	2.60372	2.75897	2.77587	2.55399	2.40177	2.5851	2.51627	2.41116	2.80492	3.266	2.3056	2.5057	2.73704	2.49156	2.4538	2.55602	2.6791	2.85327	1.98696	2.14087	1.09369	1.17733	1.10476	2.45639	2.82826	2.86086	2.82244	2.99231	2.88593	2.77245	2.99359	1.1248	2.50983	2.76265	2.51497	2.92442	2.63685	2.61052	1.96459	0.328035	0.300197	0.338419	0.302714	0.280291	0.306985	0.31551	0.307801
68	240 ? P. x rasumovskoefemale	2.04498	2.18975	1.9507	2.10485	1.66494	1.83548	2.33317	2.09983	2.00608	1.02635	2.35893	0.990933	0.903936	1.39102	2.61386	2.9695	2.3905	2.46474	2.65243	1.76486	2.77828	2.8182	2.65137	2.72497	2.56022	2.47501	2.36039	2.37807	2.60862	2.88471	2.3086	2.57174	2.8737	1.5031	0.285793	0.19058	2.58884	1.51165	1.55667	2.99196	2.58971	2.62226	2.62615	2.59377	2.55088	2.61811	2.60976	2.62025
69	216 ? P. x rasumovskoe male	2.63258	2.5735	2.80027	2.74714	2.54865	2.44594	2.6289	2.51572	2.43913	2.80231	3.28568	2.37035	2.61809	2.74187	2.50848	2.47315	2.62929	2.76874	2.91516	2.05182	2.15199	0.998403	1.15579	1.03164	2.45269	2.89568	2.94743	2.91814	3.00634	2.92658	2.78038	2.99739	1.06442	2.52688	2.76262	2.55526	2.72176	2.66761	2.63943	1.83948	0.148624	0.13681	0.174509	0.14066	0.166627	0.147809	0.14175	0.194937
70	215 ? P. x rasumovskoe male	2.6747	2.6	2.83815	2.84047	2.69943	2.48988	2.71574	2.62977	2.50679	2.75826	3.34576	2.51762	2.72817	2.79509	2.54332	2.50659	2.68511	2.79581	2.84155	2.09942	2.16049	1.07669	1.21721	1.11052	2.50322	2.93505	2.99503	2.9424	3.08011	2.99533	2.96966	3.09536	1.10181	2.72535	2.8141	2.6992	2.94162	2.82096	2.79543	1.87964	0.300249	0.307498	0.322228	0.343543	0.35705	0.318881	0.341883	0.335199
71	241? P. x rasumovskoe male	2.68807	2.60274	2.84472	2.85372	2.59811	2.39205	2.61121	2.52677	2.40447	2.84021	3.29348	2.35001	2.59989	2.76571	2.50099	2.46585	2.62887	2.71965	2.86585	2.01063	2.09977	1.05845	1.17416	1.076	2.44662	2.88167	2.91621	2.85587	3.0191	2.92345	2.84532	3.03892	1.08745	2.63806	2.75251	2.64319	2.93679	2.74859	2.73115	1.85796	0.260362	0.227016	0.215982	0.270087	0.285773	0.208742	0.179624	0.207346
72	181 ? P. x sibirica (? P. x rasumovskoe) male	2.60495	2.54818	2.78251	2.80067	2.50936	2.40308	2.57407	2.53489	2.40612	2.86625	3.29634	2.30989	2.58573	2.7027	2.48938	2.47196	2.60264	2.71169	2.86007	2.00668	2.18185	1.10324	1.20417	1.11514	2.44807	2.84666	2.88986	2.84358	2.97266	2.895	2.81356	2.97802	1.08434	2.58444	2.70748	2.58053	2.87993	2.70536	2.67028	1.86224	0.232584	0.188308	0.231962	0.218559	0.229029	0.220674	0.200423	0.216478
73	275 P. x petrovskoe male	2.55313	2.71154	2.70838	2.85373	2.68808	2.36538	1.72506	2.50293	2.50887	2.70119	3.29684	2.25059	2.22448	1.90057	1.74683	1.69943	1.68495	1.68319	1.57683	1.6092	2.66549	2.88999	2.71129	2.71924	1.52076	1.2693	1.20377	1.22317	1.37517	1.66027	2.47106	1.32647	2.98668	1.56053	1.94805	2.08315	2.76258	1.7119	1.73652	3.10905	2.94387	2.96855	2.97532	2.97875	2.93856	2.96886	2.94671	2.89223
74	276 P. x petrovskoe male	2.56198	2.70662	2.70495	2.83301	2.69518	2.31034	1.74639	2.49398	2.47665	2.66865	3.30354	2.20736	2.24223	1.86606	1.76764	1.69558	1.64349	1.66306	1.55467	1.56501	2.60047	2.86107	2.67347	2.69253	1.51189	1.30477	1.23097	1.2482	1.40609	1.64959	2.48816	1.35481	2.94437	1.50362	1.91228	2.06507	2.75302	1.68948	1.65616	3.09265	2.93204	2.93758	2.94455	2.93995	2.9217	2.96598	2.92472	2.8698
75	285 P. x petrovskoe male	2.55312	2.73554	2.7394	2.82825	2.68937	2.36414	1.75899	2.50133	2.52038	2.65682	3.26982	2.22789	2.22054	1.91749	1.74614	1.70223	1.68518	1.68613	1.53344	1.64761	2.62207	2.88997	2.70385	2.72895	1.51098	1.28693	1.21458	1.25523	1.39503	1.68068	2.48573	1.36661	2.96555	1.50704	1.92754	2.07732	2.76511	1.73346	1.67497	3.09651	2.9467	2.96846	2.97356	2.96868	2.9627	2.99278	2.96267	2.9049
76	291 P. x petrovskoe male	2.50352	2.65596	2.65274	2.79985	2.69436	2.3442	1.74172	2.44674	2.4777	2.62895	3.28173	2.23716	2.18753	1.85746	1.75173	1.71372	1.7181	1.71345	1.55138	1.57724	2.62877	2.84897	2.68207	2.6981	1.53656	1.28807	1.23125	1.25137	1.4334	1.70268	2.41621	1.4076	2.93334	1.48434	1.94904	2.04891	2.70903	1.66328	1.66746	3.07556	2.9242	2.93023	2.93883	2.93345	2.90916	2.9398	2.93065	2.87668
77	299 P. x petrovskoe male	2.55264	2.695	2.71309	2.823	2.7053	2.37521	1.73338	2.50038	2.49838	2.65611	3.27689	2.26858	2.19685	1.89727	1.72249	1.67355	1.65879	1.66148	1.56175	1.59937	2.6568	2.88507	2.70472	2.73549	1.50632	1.2607	1.20561	1.23751	1.42461	1.69809	2.46972	1.39072	2.96838	1.54047	1.94135	2.06358	2.74496	1.71332	1.72393	3.09943	2.93569	2.95909	2.9652	2.95916	2.94806	2.97193	2.95267	2.90033
78	190 P. x petrovskoe male	2.54402	2.68205	2.69039	2.8344	2.73144	2.33546	1.75414	2.51466	2.50179	2.71426	3.29264	2.24183	2.24647	1.85847	1.71879	1.66811	1.70337	1.64326	1.51934	1.61189	2.61065	2.824	2.68722	2.69991	1.49595	1.27834	1.21053	1.23016	1.40577	1.6612	2.42846	1.38038	2.93075	1.5443	1.94611	2.06507	2.73587	1.7489	1.72129	3.06539	2.92837	2.96687	2.96638	2.96442	2.92431	2.94931	2.93962	2.89862
79	284 P. x petrovskoe male	2.53169	2.6698	2.70773	2.81189	2.72447	2.36881	1.74647	2.47007	2.46943	2.71911	3.28587	2.26712	2.23645	1.84448	1.73838	1.68762	1.72914	1.69651	1.53857	1.61724	2.62531	2.8086	2.6619	2.69899	1.51421	1.29077	1.2307	1.25569	1.4307	1.72189	2.45119	1.4171	2.91847	1.51612	1.97094	2.09639	2.77263	1.68866	1.69027	3.0968	2.93427	2.95649	2.9624	2.95994	2.92461	2.94744	2.92809	2.87209
80	286 P. x petrovskoe male	2.5316	2.66694	2.66884	2.81137	2.67608	2.26512	1.73242	2.43091	2.42237	2.64987	3.29971	2.15778	2.2	1.84071	1.76352	1.67519	1.68254	1.63977	1.49905	1.58599	2.69643	2.8961	2.72928	2.72597	1.49296	1.27614	1.20754	1.21831	1.40198	1.64625	2.39156	1.36718	2.97034	1.47136	1.88344	2.03468	2.71535	1.70846	1.64458	3.1163	2.95042	2.98563	2.98376	2.98465	2.96128	2.99926	2.97234	2.90466
81	294 P. x petrovskoe male	2.53962	2.69361	2.70766	2.83622	2.76056	2.36644	1.70357	2.46752	2.48458	2.66148	3.31012	2.2789	2.229	1.85491	1.76957	1.69042	1.70453	1.68207	1.55817	1.54602	2.62823	2.88145	2.73006	2.70854	1.51236	1.29665	1.22324	1.22716	1.42822	1.68938	2.49233	1.40706	2.97914	1.56266	1.96194	2.08749	2.77906	1.69882	1.71039	3.09757	2.95007	2.9711	2.9793	2.96645	2.95003	2.98057	2.95976	2.90548
82	298 P. x petrovskoe male	2.49796	2.65754	2.68443	2.7808	2.63227	2.26772	1.80015	2.42187	2.41334	2.67041	3.27784	2.19065	2.20354	1.83825	1.72928	1.7115	1.66946	1.66897	1.50459	1.57884	2.75175	2.88321	2.73824	2.71424	1.5248	1.26777	1.20658	1.25113	1.40449	1.66554	2.40769	1.33003	2.97358	1.42404	1.88837	2.02941	2.76376	1.67174	1.62031	3.12942	2.95373	2.97257	2.98248	2.97362	2.95808	2.99833	2.96673	2.892
83	278 P. x petrovskoe male	2.53875	2.77411	2.70386	2.92362	2.73356	2.40894	1.76496	2.49488	2.5345	2.6542	3.29391	2.26791	2.21137	1.95824	1.71264	1.70055	1.67405	1.66921	1.50753	1.60117	2.60937	2.84556	2.6325	2.68383	1.5	1.29784	1.22503	1.24395	1.43431	1.67094	2.47424	1.38388	2.94113	1.60832	1.99264	2.07561	2.78121	1.70299	1.76626	3.0671	2.85098	2.92436	2.92808	2.91548	2.90944	2.93442	2.90128	2.85143
84	292 P. x petrovskoe male	2.5068	2.67841	2.67888	2.80432	2.64437	2.32899	1.76052	2.43797	2.4502	2.65485	3.2947	2.22275	2.21936	1.8605	1.72216	1.70723	1.70482	1.68617	1.51757	1.57987	2.67105	2.81163	2.62911	2.73825	1.49995	1.31805	1.26184	1.2874	1.45741	1.72957	2.50119	1.41506	2.90471	1.54699	1.92789	2.08128	2.78987	1.7207	1.6943	3.0895	2.88835	2.91523	2.92831	2.91208	2.89505	2.93496	2.90757	2.83581
85	272 P. x petrovskoe male	2.51711	2.76556	2.65082	2.96668	2.738	2.40123	1.70259	2.45641	2.541	2.686	3.30173	2.28189	2.20126	1.95285	1.71665	1.68112	1.66284	1.66825	1.5933	1.56506	2.65699	2.87269	2.69073	2.71691	1.51553	1.25079	1.20727	1.22513	1.38693	1.67017	2.40072	1.35105	2.97433	1.62666	2.0283	2.11942	2.72999	1.74503	1.79175	3.10841	2.89311	2.97759	2.98063	2.98901	2.95443	2.97593	2.95943	2.90241
86	273 P. x petrovskoe male	2.56364	2.75312	2.70923	2.90799	2.72259	2.37815	1.7597	2.52288	2.54818	2.70743	3.28521	2.2723	2.22779	1.90108	1.7441	1.68665	1.67481	1.66669	1.54091	1.61946	2.63582	2.8628	2.7089	2.71481	1.51093	1.27615	1.22993	1.2437	1.39501	1.65876	2.42958	1.35113	2.95832	1.58083	1.99481	2.11256	2.72582	1.75948	1.75568	3.07607	2.95812	2.97478	2.98372	2.98713	2.95293	2.98719	2.96056	2.90882
87	274 P. x petrovskoe male	2.54676	2.70972	2.69863	2.85393	2.74322	2.30977	1.75213	2.44617	2.4748	2.68037	3.31034	2.2123	2.19028	1.86319	1.78451	1.68588	1.62967	1.68392	1.53446	1.55759	2.68683	2.89386	2.73328	2.71704	1.54413	1.29995	1.2104	1.23812	1.42032	1.67014	2.406	1.35806	2.98112	1.45627	1.89735	2.04947	2.79448	1.69675	1.6385	3.11039	2.95494	2.96293	2.95613	2.95219	2.93331	2.9668	2.92895	2.88209
88	288 P. x petrovskoe male	2.5163	2.70476	2.67961	2.82105	2.69288	2.36455	1.73491	2.44616	2.48767	2.62411	3.28706	2.24761	2.21091	1.91966	1.73844	1.68994	1.6718	1.69644	1.56724	1.61268	2.63471	2.89199	2.72419	2.72724	1.5112	1.27582	1.22253	1.24581	1.41403	1.70107	2.48719	1.37545	2.97361	1.58662	1.93934	2.08961	2.75712	1.74166	1.73808	3.11001	2.9679	2.98427	2.98964	2.97791	2.97053	3.00209	2.97222	2.91443
89	297 P. x petrovskoe male	2.54315	2.72685	2.71344	2.86137	2.73744	2.39188	1.74686	2.46982	2.51175	2.70145	3.27177	2.27276	2.1802	1.90825	1.75178	1.69103	1.67156	1.69125	1.5258	1.63562	2.64094	2.8572	2.69337	2.70181	1.51748	1.27165	1.22118	1.23593	1.38548	1.69556	2.43637	1.35652	2.92969	1.57181	1.96192	2.10042	2.7412	1.71865	1.73525	3.08171	2.93211	2.94417	2.95184	2.95002	2.92704	2.95992	2.94776	2.88186
90	269 P. x petrovskoe male	2.5436	2.70808	2.69913	2.83501	2.68424	2.36688	1.73834	2.49247	2.49038	2.67227	3.2925	2.26904	2.19931	1.88122	1.74167	1.69621	1.70015	1.67642	1.54381	1.58828	2.63673	2.88737	2.75879	2.73439	1.51487	1.2781	1.20247	1.23434	1.40916	1.65804	2.47114	1.35016	3.00706	1.55064	1.96789	2.0912	2.75991	1.73949	1.7135	3.08832	2.99088	3.01033	3.0103	3.01823	2.98116	3.00509	2.9776	2.92445
91	296 P. x petrovskoe male	2.54258	2.66554	2.66946	2.84826	2.69191	2.32935	1.74618	2.48594	2.48607	2.72377	3.3203	2.23461	2.21995	1.85317	1.72954	1.68342	1.69387	1.66292	1.54764	1.58736	2.6418	2.84562	2.72725	2.72512	1.51502	1.279	1.22117	1.22948	1.37592	1.6666	2.41271	1.35499	2.95433	1.52936	1.94545	2.07936	2.725	1.70742	1.70639	3.11779	2.94973	2.98869	2.98337	2.98492	2.95682	2.99182	2.96321	2.91917
92	277 P. x petrovskoe male	2.53403	2.68691	2.69005	2.82835	2.68689	2.32945	1.74355	2.48569	2.47089	2.67506	3.30455	2.23127	2.207	1.84554	1.74913	1.71237	1.66098	1.68164	1.54422	1.60926	2.65063	2.88502	2.72057	2.7262	1.53983	1.30002	1.22793	1.26427	1.41725	1.68882	2.45586	1.35921	2.96731	1.49329	1.91164	2.05165	2.76299	1.67231	1.67224	3.11554	2.95854	2.98133	2.99032	2.9745	2.96633	3.00036	2.96387	2.90757
93	287 P. x petrovskoe male	2.55594	2.68166	2.7003	2.80307	2.71268	2.2998	1.74219	2.484	2.46827	2.66228	3.27712	2.18647	2.20589	1.8616	1.755	1.70881	1.65782	1.66203	1.519	1.59372	2.63364	2.91838	2.71245	2.76079	1.52197	1.3133	1.23568	1.27061	1.42773	1.67658	2.44319	1.38264	2.98631	1.46917	1.88826	2.04214	2.71154	1.689	1.62216	3.13552	2.98124	2.99826	2.99435	2.991	2.98512	3.01347	2.97453	2.92683
94	271 P. x petrovskoe male	2.55388	2.72327	2.71673	2.84765	2.65975	2.32227	1.72667	2.48971	2.49375	2.68047	3.24453	2.21982	2.22182	1.88954	1.71542	1.66467	1.62508	1.65764	1.54852	1.60997	2.64016	2.8904	2.70994	2.72245	1.50504	1.25586	1.18644	1.22535	1.38464	1.64499	2.4723	1.31841	2.97623	1.52259	1.94424	2.0854	2.77764	1.73354	1.69606	3.09735	2.95852	2.97189	2.98609	2.97513	2.95835	2.99764	2.95188	2.89614
95	281 P. x petrovskoe male	2.58308	2.69816	2.72139	2.83533	2.74761	2.34596	1.72905	2.5102	2.49454	2.6903	3.2933	2.2449	2.21413	1.88437	1.7974	1.7003	1.69665	1.67322	1.59016	1.58763	2.64672	2.8782	2.73467	2.70746	1.53029	1.29733	1.20708	1.21881	1.39538	1.65718	2.47879	1.35605	3.00087	1.58951	1.94068	2.07864	2.78943	1.73081	1.7361	3.10241	2.97067	2.99225	2.98058	2.98043	2.95038	2.98576	2.95701	2.90181
96	282 P. x petrovskoe male	2.53752	2.68181	2.70212	2.85205	2.67884	2.35849	1.72152	2.49272	2.49731	2.71172	3.30414	2.24963	2.23065	1.86535	1.73559	1.68734	1.69627	1.67845	1.53925	1.58105	2.63748	2.9009	2.72669	2.73957	1.51077	1.28177	1.22386	1.24959	1.41524	1.67094	2.48753	1.37555	2.99835	1.56023	1.94649	2.1043	2.75285	1.7362	1.73266	3.10715	2.98194	3.00365	2.99868	2.99879	2.97252	3.01376	2.96782	2.91709
97	283 P. x petrovskoe male	2.55062	2.72119	2.70773	2.82843	2.70757	2.33971	1.74542	2.48494	2.5075	2.71161	3.30439	2.22276	2.20982	1.90334	1.73385	1.65655	1.64464	1.66781	1.53156	1.61769	2.60173	2.85398	2.66993	2.68356	1.50467	1.28561	1.20589	1.24294	1.37852	1.67151	2.45062	1.33974	2.93575	1.46737	1.93335	2.07445	2.74783	1.69589	1.65705	3.10365	2.9257	2.93954	2.93467	2.9383	2.93155	2.94663	2.91809	2.88278
98	270 P. x petrovskoe male	2.53474	2.72656	2.72434	2.8215	2.68615	2.35171	1.75384	2.48204	2.52305	2.67426	3.28816	2.25218	2.23491	1.90548	1.75352	1.68726	1.6415	1.68933	1.59424	1.56153	2.61726	2.90189	2.71736	2.71578	1.52876	1.28814	1.21997	1.25618	1.39518	1.66089	2.48309	1.33393	2.98129	1.50441	1.95454	2.10583	2.78758	1.7275	1.67821	3.10032	2.96654	2.98197	2.98984	3.00633	2.98104	3.0022	2.96576	2.90906
99	279 P. x petrovskoe male	2.53502	2.68547	2.67759	2.80481	2.68761	2.29854	1.7329	2.4865	2.47331	2.66077	3.28619	2.20203	2.21369	1.8318	1.77921	1.69477	1.69978	1.68608	1.54993	1.54175	2.61358	2.89009	2.70732	2.71179	1.52203	1.30399	1.22545	1.2432	1.43492	1.68088	2.48206	1.39016	2.9728	1.50396	1.90821	2.06349	2.77877	1.70138	1.6652	3.08529	2.96418	2.97227	2.97107	2.96545	2.94432	2.98118	2.94288	2.88577
100	289 P. x petrovskoe male	2.51542	2.69978	2.69807	2.79595	2.69795	2.3446	1.78768	2.46081	2.47537	2.63613	3.26857	2.24049	2.20485	1.84992	1.79717	1.76697	1.74246	1.74215	1.6187	1.65208	2.59176	2.84769	2.70431	2.68437	1.57904	1.31996	1.24468	1.28823	1.46354	1.72695	2.47048	1.41475	2.94493	1.4709	1.94446	2.06298	2.77285	1.70183	1.6412	3.08348	2.94254	2.9557	2.95642	2.96651	2.94228	2.96198	2.94758	2.91644
101	267 P. x petrovskoe male	2.6399	2.68692	2.69196	2.82929	2.67565	2.33909	1.78449	2.53822	2.55003	2.67796	3.28307	2.22412	2.15502	1.79051	1.69371	1.76184	1.63946	1.65615	1.57522	1.57967	2.64281	2.85701	2.67418	2.68089	1.48828	1.27915	1.22769	1.2535	1.4147	1.68078	2.48779	1.37432	2.89435	1.50932	1.86453	2.02225	2.70679	1.76719	1.70937	3.10069	2.87388	2.89609	2.90318	2.89291	2.88431	2.91636	2.88583	2.82262
102	290 P. x petrovskoe male	2.55625	2.69778	2.72855	2.8044	2.73668	2.38832	1.78425	2.5061	2.51475	2.62479	3.25392	2.28292	2.14974	1.91234	1.74334	1.72418	1.6947	1.69844	1.52048	1.64806	2.6808	2.84698	2.69771	2.75832	1.52029	1.32808	1.25998	1.25589	1.41723	1.74218	2.43528	1.41337	2.93682	1.54042	1.89989	2.04602	2.7188	1.67969	1.71326	3.07889	2.92435	2.9352	2.94278	2.93444	2.92433	2.95013	2.92532	2.88883
103	268 P. x petrovskoe male	2.53657	2.70225	2.67487	2.82211	2.72187	2.34401	1.69402	2.46635	2.48334	2.65397	3.28857	2.2381	2.21419	1.95412	1.76547	1.66369	1.64781	1.64865	1.5371	1.59329	2.60509	2.8339	2.66398	2.67927	1.48772	1.28959	1.19615	1.19916	1.39613	1.64484	2.47984	1.34287	2.93597	1.5798	1.96826	2.10079	2.78154	1.73492	1.72581	3.09629	2.90124	2.91486	2.91075	2.9063	2.89214	2.92205	2.8915	2.85418
104	280 P. x petrovskoe male	2.58426	2.73757	2.72746	2.84287	2.79727	2.36483	1.76665	2.52459	2.54639	2.69538	3.2764	2.2645	2.24793	1.87354	1.81838	1.70887	1.70481	1.71865	1.60669	1.56571	2.64145	2.95868	2.75423	2.75817	1.56678	1.32511	1.24578	1.26451	1.43395	1.69817	2.51555	1.36449	3.03272	1.54757	1.95104	2.11329	2.78046	1.73602	1.67691	3.15123	3.01444	3.02521	3.01708	3.02424	3.00756	3.02625	2.99638	2.94659
105	295 P. x petrovskoe male	2.54779	2.66887	2.67818	2.81349	2.73667	2.34138	1.77399	2.4771	2.46391	2.68622	3.3056	2.239	2.21886	1.89164	1.77583	1.70993	1.68273	1.66573	1.59126	1.5659	2.608	2.82744	2.65309	2.68726	1.5174	1.31401	1.23271	1.23151	1.43248	1.69655	2.47419	1.38505	2.93125	1.57883	1.95875	2.09196	2.79206	1.71823	1.71655	3.08358	2.92573	2.94516	2.94501	2.92832	2.9169	2.9505	2.90611	2.86759
106	360 (22) P. x petrovskoe male	2.5389	2.65551	2.68471	2.85312	2.62365	2.2903	1.71585	2.45492	2.44525	2.59023	3.33555	2.18537	2.1872	1.82263	1.67483	1.68633	1.69622	1.64631	1.51235	1.57983	2.64114	2.8	2.61244	2.67938	1.49388	1.26063	1.2075	1.22311	1.40048	1.67392	2.40116	1.37625	2.90641	1.44497	1.92661	2.01632	2.71427	1.67137	1.63146	3.08444	2.89497	2.96393	2.96378	2.95222	2.90873	2.93706	2.92758	2.87365
107	362 (24) P. x petrovskoe male	2.52847	2.66693	2.64387	2.83927	2.63009	2.29708	1.72557	2.43459	2.44163	2.55033	3.322	2.18242	2.17894	1.82178	1.68702	1.65324	1.69769	1.64812	1.52967	1.63321	2.64539	2.7881	2.63079	2.66733	1.49132	1.25609	1.20262	1.23192	1.4211	1.67139	2.40747	1.39081	2.89373	1.49564	1.91596	2.00839	2.7267	1.70255	1.67214	3.05361	2.89074	2.92719	2.92596	2.92597	2.88226	2.90345	2.89131	2.83652
108	193 P. x petrovskoe male	2.53984	2.6926	2.71091	2.8323	2.70425	2.33514	1.7588	2.49155	2.48261	2.6794	3.28719	2.23828	2.25958	1.76439	1.77831	1.73633	1.79968	1.72511	1.55393	1.59096	2.65966	2.88756	2.71876	2.76146	1.54666	1.32264	1.27852	1.31271	1.48773	1.77732	2.46371	1.48598	2.95497	1.48119	1.91277	2.05478	2.71527	1.68825	1.65339	3.08303	2.96413	2.99309	3.00425	2.99774	2.97277	2.99732	2.99034	2.91957
109	191 P. x petrovskoe male	2.56277	2.68462	2.69937	2.8643	2.67181	2.30603	1.72301	2.46167	2.46449	2.67692	3.30862	2.21109	2.23435	1.79845	1.74979	1.70492	1.74305	1.68625	1.61599	1.55371	2.66177	2.89205	2.72572	2.76089	1.52949	1.27425	1.22908	1.27279	1.41941	1.70722	2.47202	1.39446	2.9765	1.50443	1.91046	2.06292	2.72594	1.72872	1.683	3.10262	2.97176	2.99873	3.00633	3.00992	2.98645	3.01383	2.98923	2.92617
110	359 (21) P. x petrovskoe male	2.69765	2.69146	2.9661	3.02191	2.81837	2.47397	1.89194	2.59087	2.62616	2.67547	3.49524	2.28646	2.34757	1.98222	1.88435	1.7622	1.90686	1.88435	1.94026	1.71817	2.40143	2.6347	2.52857	2.60181	1.80585	1.39357	1.40308	1.4271	1.60526	1.83124	2.48403	1.59883	2.65406	1.54675	1.94534	2.05776	2.66415	1.79619	1.75796	2.73526	2.65727	2.66989	2.68536	2.68073	2.64319	2.66694	2.65233	2.60407
111	361 (23) P. x petrovskoe male	2.715	2.70669	2.92332	3.02548	2.86349	2.5544	1.87727	2.59459	2.64492	2.6871	3.46948	2.28258	2.31544	1.97229	1.82323	1.75028	1.84463	1.78319	1.8682	1.71493	2.42186	2.66766	2.53787	2.57599	1.77062	1.38521	1.40103	1.38582	1.5838	1.76599	2.46868	1.56356	2.71955	1.67194	1.96428	2.03898	2.69173	1.83394	1.80385	2.77611	2.66204	2.74218	2.75215	2.75157	2.71165	2.72103	2.71613	2.66343
112	266 P. x petrovskoe male	2.4202	2.64718	2.53527	2.62256	2.53618	1.93685	1.48269	1.91248	1.93485	2.50849	3.15315	2.10633	2.11311	1.9368	1.68438	1.50143	1.654	1.55356	1.45907	1.50275	2.70508	2.82653	2.73025	2.74785	1.41057	1.16779	1.11299	1.10418	1.22523	1.51763	1.71683	1.24136	2.68874	1.43876	1.88494	2.04779	2.47219	1.54883	1.55534	3.15764	2.95059	2.97127	2.97099	2.95669	2.93905	2.96843	2.95953	2.89919
113	293 P. x petrovskoe male	2.56572	2.57323	2.69981	2.77475	2.6301	2.29525	1.56918	2.36977	2.41924	3.2002	3.39219	2.26083	2.33127	1.86942	1.56684	1.52194	1.53403	1.55825	1.40242	1.52005	2.58806	2.82454	2.62494	2.68057	1.39634	1.21992	1.17575	1.22486	1.31107	1.59956	2.42159	1.25286	2.88512	1.49316	2.09307	2.24516	2.70612	1.71575	1.67147	3.06566	2.89564	2.92301	2.92111	2.91798	2.89788	2.91801	2.89336	2.82035
114	199 P. x petrovskoe male	2.56996	2.67536	2.71157	2.91917	2.64767	2.39261	1.58711	2.37909	2.47033	3.21846	3.39969	2.33065	2.36317	1.98379	1.57356	1.5527	1.53705	1.64132	1.44688	1.55639	2.61427	2.86745	2.61974	2.68608	1.42088	1.2092	1.16101	1.22432	1.27929	1.56828	2.44038	1.22262	2.9035	1.55777	2.20426	2.29173	2.71797	1.70952	1.71309	3.04409	2.86561	2.9501	2.94135	2.9551	2.91371	2.94598	2.92562	2.8588
115	192 ? P. x petrovskoe male	2.54328	2.6961	2.69223	2.79468	2.64761	2.27006	1.72176	2.45775	2.48249	2.64613	3.27433	2.17282	2.1469	1.81203	1.74151	1.7001	1.65665	1.68696	1.5387	1.50986	2.64776	2.7995	2.59228	2.75642	1.51557	1.30368	1.25329	1.25209	1.4159	1.71879	2.43093	1.42167	2.84472	1.40101	1.83061	1.97131	2.65771	1.63518	1.61192	3.07107	2.82568	2.87515	2.88102	2.87774	2.8529	2.87016	2.88143	2.80316
116	158 P. x petrovskoe female	2.14057	2.44299	2.19332	2.45392	2.03932	1.50361	1.86082	1.61993	1.60394	1.96878	2.9504	1.61321	1.58188	1.37218	2.4684	2.48029	2.39388	2.62662	2.80925	1.79292	2.59013	2.8148	2.47939	2.73974	2.51892	2.13762	2.05691	2.1214	2.35175	2.68897	1.79327	2.35411	2.58326	0.136904	1.70434	1.59822	2.41883	0.170286	0.175432	3.09589	2.72849	2.72258	2.73322	2.70295	2.65848	2.7214	2.71547	2.71944
117	196 P. x petrovskoe female	2.1647	2.45944	2.1839	2.48264	2.02762	1.47391	1.83016	1.59217	1.58472	1.97706	2.94917	1.605	1.59162	1.36277	2.43408	2.4471	2.37447	2.59114	2.8064	1.77562	2.55038	2.77986	2.44276	2.73714	2.47603	2.11119	2.0388	2.11163	2.33423	2.68442	1.77802	2.34616	2.54441	0.141807	1.68828	1.59752	2.37007	0.221381	0.139331	3.10172	2.7319	2.73023	2.74123	2.71006	2.66059	2.7244	2.7282	2.7286
118	159 P. x petrovskoe female	2.13541	2.41851	2.17149	2.40709	2.07373	1.416	1.81387	1.57454	1.53229	1.96715	2.95182	1.60266	1.58229	1.3586	2.51062	2.44795	2.38668	2.55243	2.79754	1.79171	2.57639	2.78209	2.52008	2.71857	2.49281	2.11099	2.02616	2.06562	2.37491	2.66193	1.78286	2.38879	2.57207	0.0982186	1.6646	1.56828	2.43902	0.15275	0.169566	3.11078	2.70011	2.71945	2.72824	2.71124	2.66035	2.70985	2.71476	2.71743
119	261 P. x petrovskoe female	2.14653	2.48209	2.18567	2.44348	2.07384	1.4326	1.82762	1.57803	1.54858	1.97615	2.95562	1.61389	1.5824	1.39236	2.52131	2.43575	2.34294	2.5132	2.8221	1.74004	2.55896	2.83696	2.54943	2.73719	2.51508	2.11056	2.01257	2.06581	2.37477	2.61378	1.78722	2.33825	2.62716	0.1403	1.68401	1.5796	2.43164	0.212202	0.186644	3.12758	2.71784	2.74052	2.7416	2.73388	2.69032	2.72866	2.72611	2.73434
120	195 P. x petrovskoe female	2.14777	2.42513	2.19269	2.44433	1.98408	1.47954	1.83442	1.56677	1.5546	2.09499	2.94429	1.57215	1.59689	1.37409	2.44182	2.44891	2.38308	2.60911	2.74652	1.77685	2.55988	2.79788	2.46112	2.7288	2.47721	2.11282	2.04377	2.11159	2.33123	2.68541	1.78952	2.34972	2.5593	0.126974	1.70765	1.60717	2.40567	0.214403	0.197291	3.09121	2.72321	2.71319	2.72386	2.69438	2.64335	2.70844	2.71117	2.71177
121	260 P. x petrovskoe female	2.13751	2.51625	2.19181	2.46804	2.00429	1.47983	1.87195	1.58518	1.58223	2.05035	2.95674	1.61135	1.59375	1.4143	2.50208	2.49384	2.30942	2.61267	2.95058	1.82832	2.61624	2.80784	2.47521	2.72811	2.55872	2.15911	2.08054	2.14899	2.37572	2.65877	1.78391	2.3539	2.59418	0.190017	1.78951	1.63411	2.46322	0.292201	0.241226	3.16358	2.67034	2.71901	2.72042	2.70674	2.66213	2.71286	2.70845	2.71521
122	259 P. x petrovskoe female	2.15922	2.41583	2.20285	2.41632	2.03939	1.41451	1.82598	1.56568	1.52964	2.1346	2.94714	1.57716	1.59645	1.35993	2.48505	2.4098	2.29931	2.50391	2.75648	1.77018	2.56566	2.80139	2.52114	2.72358	2.47945	2.07029	1.98999	2.02766	2.33152	2.60746	1.77304	2.31637	2.59908	0.129259	1.69398	1.59509	2.45402	0.13165	0.171429	3.09484	2.67515	2.70282	2.71296	2.70361	2.65346	2.69398	2.69722	2.70369
123	258 P. x petrovskoe female	2.13807	2.46369	2.18564	2.34516	2.04543	1.43933	1.54281	1.56622	1.53437	1.62957	3.03389	1.63468	1.5387	1.37281	2.50418	2.46303	2.34297	2.56291	2.80382	1.76845	2.62375	2.86878	2.60783	2.7988	2.5168	2.15751	2.04904	2.14923	2.3498	2.63223	1.6434	2.30273	2.58799	0.129889	1.78435	1.65198	2.37766	0.205202	0.196329	3.11812	2.71727	2.74097	2.74872	2.74667	2.68919	2.73717	2.7405	2.72882
124	263 P. x petrovskoe female	2.15299	2.4549	2.19414	2.43532	2.08679	1.43028	1.8351	1.59123	1.53473	1.98755	2.95374	1.61052	1.59272	1.33183	2.51432	2.45925	2.42982	2.56419	2.8131	1.78036	2.56112	2.81016	2.55573	2.74359	2.51908	2.11566	2.02794	2.07773	2.37749	2.69223	1.77262	2.39612	2.59815	0.150875	1.6638	1.56506	2.42417	0.189903	0.209827	3.11409	2.75794	2.73816	2.74969	2.73073	2.68988	2.73657	2.73526	2.73504
125	156 P. x petrovskoe female	2.12223	2.4377	2.1794	2.43633	2.02159	1.49516	1.83358	1.60362	1.59307	1.9735	2.94908	1.60915	1.57724	1.38354	2.45459	2.46951	2.37832	2.63423	2.81471	1.77574	2.56865	2.81558	2.45881	2.73973	2.4928	2.12418	2.04173	2.1246	2.33668	2.70168	1.80745	2.34463	2.57742	0.124834	1.69341	1.59575	2.39799	0.190063	0.175164	3.10104	2.73187	2.73178	2.74223	2.71269	2.66142	2.72287	2.73005	2.72772
126	262 P. x petrovskoe female	2.15582	2.52042	2.21733	2.49307	2.0131	1.46658	1.56229	1.5854	1.59096	1.65422	3.04421	1.60501	1.60896	1.44163	2.46425	2.45472	2.28321	2.61443	2.84286	1.79448	2.64515	2.82715	2.49942	2.72698	2.47879	2.11037	2.03972	2.12431	2.30713	2.62883	1.78571	2.29799	2.61826	0.18119	1.75303	1.64845	2.38496	0.210217	0.197596	3.14078	2.68072	2.72692	2.72947	2.70235	2.65689	2.72298	2.71344	2.71921
127	165 P. x petrovskoe female	2.11571	2.39744	2.16316	2.39285	2.10734	1.45101	1.81124	1.59609	1.53948	2.06567	2.93477	1.60017	1.58466	1.31437	2.48911	2.42264	2.40057	2.51409	2.73494	1.70308	2.50639	2.77683	2.50923	2.68308	2.46618	2.07569	2.00037	2.022	2.34195	2.64499	1.78829	2.35593	2.56201	0.194474	1.66975	1.56188	2.41394	0.17343	0.268129	3.098	2.73072	2.69654	2.70809	2.69439	2.64588	2.68664	2.69271	2.69226
128	197 P. x petrovskoe female	2.03821	2.19572	1.94098	2.15148	1.66748	1.84359	2.35641	2.11163	2.02377	1.05493	2.3601	1.01608	0.900292	1.48347	2.63434	2.98509	2.45017	2.52479	2.62356	1.70557	2.76263	2.85635	2.6764	2.76259	2.57602	2.49737	2.38864	2.4088	2.64011	2.88244	2.33852	2.63222	2.91018	1.53447	0.347529	0.202019	2.62107	1.52969	1.58148	3.01163	2.63076	2.65514	2.67177	2.6201	2.57645	2.65579	2.64996	2.65734
129	194 P. x petrovskoe female	2.11225	2.21792	2.06518	2.23859	1.70826	1.98895	2.27593	2.13041	2.1289	1.09736	2.45539	1.09383	1.13673	1.62131	2.47264	2.82647	2.34648	2.40755	2.19925	1.72923	2.89956	2.95055	2.7735	2.87417	2.42353	2.30613	2.23045	2.25826	2.43398	2.75212	2.35287	2.4421	2.9642	1.58159	0.231685	0.364916	2.59357	1.64783	1.66656	3.10843	2.71355	2.762	2.76988	2.72153	2.67661	2.75474	2.75687	2.76244
130	198 P. x petrovskoe female	1.95449	2.08826	1.76349	2.05132	1.74996	1.8004	2.23846	2.10269	2.03464	1.01831	2.3642	1.10808	1.04038	1.51929	2.68518	3.00844	2.44405	2.54159	2.6508	1.67461	2.76028	2.78956	2.6014	2.72293	2.57345	2.47516	2.37373	2.43721	2.6262	2.91598	2.30006	2.66886	2.82025	1.56974	0.594403	0.554872	2.48363	1.57785	1.62415	2.95809	2.54141	2.59661	2.59759	2.55986	2.50358	2.58374	2.57478	2.58735
131	163 ? P. x petrovskoe female	2.19352	2.4389	2.23963	2.45331	2.0835	1.49788	1.81039	1.61439	1.57963	2.35379	2.97313	1.62473	1.64921	1.36845	2.42056	2.36573	2.32568	2.42122	2.42102	1.74199	2.58622	2.78836	2.5286	2.71686	2.38367	2.05559	1.96817	1.9993	2.28684	2.57075	1.79263	2.27526	2.58317	0.117629	1.66645	1.59799	2.46083	0.233053	0.242442	3.12449	2.72134	2.6987	2.7086	2.69062	2.64181	2.68137	2.69184	2.6918
132	340(5) K ? P. x petrovskoe female	2.14607	2.48978	2.20189	2.4133	2.02103	1.44811	1.7914	1.54681	1.55098	2.07116	2.89245	1.54567	1.5779	1.394	2.45014	2.39462	2.29379	2.47042	2.77201	1.75553	2.57066	2.7952	2.53667	2.72569	2.47758	2.08907	1.99522	2.05886	2.36044	2.63137	1.77507	2.3504	2.61539	0.158477	1.64379	1.57339	2.46989	0.218181	0.204176	3.14164	2.68846	2.72307	2.72967	2.71673	2.66766	2.72097	2.71763	2.72023
133	339 (4) K ? P. x petrovskoe female	2.16786	2.42107	2.27599	2.45297	2.01571	1.49769	1.74081	1.57075	1.63086	1.89021	2.94046	1.61945	1.5783	1.4638	2.32455	2.27661	2.19056	2.34179	2.19736	1.71627	2.80378	2.86815	2.63757	2.82275	2.29024	1.90334	1.80514	1.86438	2.21485	2.51826	1.80492	2.20303	2.70787	0.133211	1.48259	1.48359	2.48786	0.388791	0.371686	3.15056	2.77082	2.79297	2.80067	2.78539	2.73497	2.77242	2.78777	2.78519
134	173 ? P. x petrovskoe female	2.01527	2.1843	1.92272	2.10434	1.65068	1.85868	2.34919	2.14008	2.05404	1.0475	2.32157	1.0112	0.903527	1.36458	2.65811	3.03405	2.45102	2.55945	2.71529	1.74359	2.84888	2.89859	2.72548	2.8071	2.60722	2.52467	2.42033	2.4429	2.63956	2.93729	2.3495	2.62514	2.91659	1.52209	0.433089	0.292845	2.59312	1.52013	1.54949	3.04189	2.63058	2.6641	2.68503	2.64779	2.59164	2.66033	2.66853	2.67589
135	174 ? P. x sibirica x P. x petrovskoe female	2.17053	2.46704	2.23513	2.49731	1.99053	1.49172	1.81018	1.6018	1.59846	1.9686	2.95422	1.62867	1.61095	1.42348	2.44795	2.45114	2.39033	2.63955	2.8208	1.784	2.54434	2.81769	2.46347	2.73496	2.46812	2.10959	2.03961	2.11323	2.32305	2.65684	1.80669	2.34359	2.53582	0.125089	1.70138	1.61445	2.38814	0.204322	0.170738	3.08472	2.70788	2.69695	2.71429	2.68796	2.6465	2.71257	2.70486	2.71527
136	176 ? P. x sibirica x P. x petrovskoe female	2.22814	2.41513	2.31157	2.51539	2.05861	1.58886	1.76111	1.62879	1.70642	2.34794	3.05012	1.69409	1.67356	1.46583	2.29423	2.29114	2.26222	2.46884	2.25256	1.76332	2.69182	2.85983	2.55555	2.79179	2.32649	1.96332	1.88692	1.95062	2.18557	2.56111	1.77212	2.19053	2.6581	0.110229	1.67449	1.6222	2.49295	0.260866	0.260165	3.12921	2.77911	2.79234	2.79142	2.77061	2.71986	2.77254	2.7854	2.77624
137	175 ? P. x sibirica x P. x petrovskoe female	2.14276	2.4898	2.19356	2.48103	2.02723	1.48731	1.82743	1.61966	1.61211	1.9665	2.95176	1.61509	1.5871	1.39078	2.45714	2.44073	2.30685	2.55359	2.78021	1.79515	2.58998	2.83332	2.49911	2.74465	2.5076	2.12898	2.06411	2.12563	2.33147	2.62135	1.80166	2.32959	2.61707	0.13424	1.73144	1.6215	2.39739	0.205432	0.169709	3.12175	2.6661	2.73489	2.73974	2.7272	2.67994	2.73042	2.72763	2.73405
138	214 P. x sibirica male	2.62112	2.50807	2.66903	2.77398	2.61475	2.33299	1.82408	2.44649	2.47533	2.84526	3.35609	1.951	2.09278	1.89798	1.36888	1.5325	1.40822	1.27288	1.06336	1.59517	2.47145	2.78946	2.66182	2.63789	1.20951	1.3972	1.39449	1.30313	1.57573	1.63928	2.5388	1.56333	2.8679	1.99171	1.79757	1.83752	2.68519	2.16132	2.14794	2.77744	2.71519	2.82046	2.79668	2.80092	2.76668	2.80722	2.79245	2.73426
139	244 P. x sibirica male	2.60153	2.54544	2.63785	2.70478	2.65176	2.33389	1.8379	2.45832	2.47883	2.85505	3.36758	1.96933	2.08725	1.9246	1.42801	1.49955	1.36363	1.25364	1.08791	1.63773	2.43276	2.80093	2.65533	2.59759	1.19979	1.40914	1.34019	1.294	1.5875	1.67058	2.60637	1.55775	2.92369	1.99742	1.85145	1.90505	2.82047	2.13923	2.13928	2.85238	2.82572	2.84091	2.80305	2.81855	2.79946	2.83336	2.78672	2.74157
140	246 P. x sibirica male	2.60821	2.73793	2.6483	2.88244	2.78228	2.43892	1.82369	2.46235	2.58391	2.8277	3.35977	2.0817	2.10804	2.1256	1.39441	1.52213	1.33643	1.28645	1.06148	1.55168	2.41285	2.81996	2.64797	2.59864	1.17858	1.40641	1.34911	1.27047	1.57967	1.65731	2.59385	1.57595	2.95449	2.16157	1.93736	1.93015	2.81091	2.16097	2.29068	2.8404	2.73832	2.83602	2.81039	2.81707	2.78455	2.82664	2.79281	2.74382
141	189 P. x sibirica male	2.55061	2.52146	2.61943	2.6576	2.60548	2.29535	1.80095	2.41465	2.44586	2.90203	3.39999	1.97397	2.08196	1.89216	1.35343	1.52263	1.36435	1.21974	1.00431	1.56605	2.50451	2.82029	2.69678	2.64404	1.15975	1.38116	1.33329	1.2612	1.55542	1.6269	2.59138	1.54305	2.94356	1.96977	1.79952	1.8765	2.78629	2.09647	2.10504	2.87766	2.82969	2.85572	2.83927	2.84346	2.81387	2.85386	2.82734	2.76806
142	205 P. x sibirica male	2.60523	2.58042	2.77212	2.79791	2.4935	2.37489	2.612	2.51698	2.40624	2.67571	3.26013	2.29373	2.58963	2.71535	2.5104	2.51665	2.55658	2.69245	2.94917	2.06329	2.17382	1.08551	1.17737	1.09962	2.49247	2.82174	2.86402	2.81236	2.981	2.88858	2.8193	2.96252	1.08486	2.57767	2.73599	2.5745	2.88724	2.7126	2.68397	1.87052	0.22987	0.212114	0.190069	0.198031	0.202259	0.206646	0.205285	0.234903
143	180 ? P. x sibirica male	2.53357	2.68564	2.69966	2.81567	2.64648	2.32252	1.72052	2.49881	2.48907	2.69503	3.31329	2.21015	2.22099	1.86013	1.74016	1.69324	1.67147	1.67421	1.52948	1.61927	2.64769	2.86861	2.69274	2.70449	1.51872	1.28345	1.21359	1.25142	1.39584	1.65586	2.46642	1.33457	2.96283	1.47596	1.92932	2.07236	2.76418	1.69326	1.66448	3.09897	2.95081	2.9714	2.97804	2.97904	2.94283	2.97655	2.94015	2.88564
144	224 ? P. x sibirica male	2.54318	2.73812	2.67821	2.93866	2.7521	2.36277	1.7368	2.48454	2.50409	2.73419	3.30186	2.2395	2.26214	1.90604	1.67369	1.65636	1.68322	1.65961	1.54562	1.58872	2.6283	2.86773	2.68211	2.72764	1.50275	1.27029	1.21917	1.24008	1.38224	1.61591	2.39833	1.36918	2.94206	1.59412	1.97207	2.05282	2.68089	1.703	1.76158	3.10736	2.89591	3.00477	3.00117	3.00073	2.95149	2.97996	2.96798	2.91401
145	229 ? P. x sibirica male	2.51759	2.76807	2.66654	2.9403	2.80134	2.39685	1.74907	2.48495	2.53405	2.64855	3.26623	2.27507	2.21904	1.90475	1.71354	1.68657	1.68647	1.69506	1.54421	1.60025	2.61748	2.86129	2.67693	2.70669	1.52134	1.28538	1.22722	1.24799	1.42856	1.66662	2.41342	1.41138	2.94031	1.62232	2.02075	2.07888	2.7126	1.71116	1.76628	3.08086	2.88085	2.96862	2.97604	2.97692	2.94722	2.97445	2.94151	2.89521
146	171 ? P. x sibirica male	2.53901	2.66708	2.68032	2.83599	2.68024	2.31549	1.74431	2.4822	2.46453	2.66453	3.30341	2.21578	2.224	1.80837	1.73005	1.69384	1.72963	1.65505	1.51973	1.58714	2.60903	2.82425	2.67215	2.68412	1.49141	1.2872	1.23202	1.25323	1.43926	1.72129	2.43189	1.41644	2.9349	1.49828	1.9295	2.05076	2.73561	1.69107	1.68633	3.0649	2.9431	2.97824	2.98965	2.98321	2.94006	2.97213	2.95311	2.89091
147	221 ? P. x sibirica male	2.46722	2.70775	2.60166	2.77789	2.58602	2.17456	1.7857	2.39861	2.34777	2.63788	3.21435	2.10447	2.08755	1.73364	1.76729	1.69525	1.62306	1.63988	1.42078	1.58821	2.42781	2.78339	2.59414	2.62002	1.46808	1.35922	1.30041	1.34427	1.45622	1.66902	2.47666	1.41333	2.84527	1.46265	1.94109	2.01408	2.62991	1.50578	1.46531	3.01011	2.84503	2.88107	2.89654	2.90685	2.86767	2.912	2.8772	2.81302
148	222 (29) ? P. x sibirica male	2.57514	2.82398	2.72502	2.98863	2.7986	2.39876	1.71988	2.50648	2.54363	2.71589	3.30065	2.27529	2.23796	1.8927	1.66421	1.64061	1.66879	1.6414	1.45191	1.60558	2.61219	2.87373	2.66589	2.7169	1.46424	1.25727	1.20659	1.22818	1.39619	1.64964	2.44951	1.38167	2.95275	1.64463	1.99538	2.06615	2.71823	1.73327	1.79521	3.08125	2.88311	2.98345	2.98877	2.9766	2.9467	2.97766	2.96941	2.90112
149	226 ? P. x sibirica male	2.55887	2.64321	2.66286	2.91259	2.60569	2.30629	1.6257	2.32114	2.42149	3.35956	3.39954	2.26026	2.31758	1.90922	1.57862	1.57389	1.49431	1.627	1.41708	1.49078	2.68085	2.87498	2.66896	2.69412	1.43913	1.24941	1.16545	1.21433	1.25131	1.54165	2.29642	1.18482	2.9611	1.41641	2.1454	2.21102	2.67274	1.62519	1.60257	3.08126	2.90953	3.00271	2.97651	2.9867	2.93013	2.97159	2.95139	2.89099
150	225 ? P. x sibirica male	2.57768	2.64682	2.68672	2.88154	2.58335	2.32833	1.57558	2.37805	2.42763	3.21752	3.39269	2.25432	2.33319	1.90556	1.55754	1.54258	1.50285	1.61516	1.4851	1.52803	2.59687	2.82126	2.57496	2.66614	1.42486	1.20343	1.14978	1.21362	1.30262	1.58658	2.37093	1.2426	2.86499	1.44367	2.13157	2.22289	2.69456	1.6773	1.64286	3.03163	2.84165	2.93076	2.92833	2.92281	2.88769	2.93102	2.90068	2.84107
151	227 ? P. x sibirica male	2.59785	2.54447	2.65516	2.75688	2.69675	2.38011	1.88391	2.46701	2.519	3.17305	3.42421	2.0144	2.17765	1.88185	1.39953	1.54896	1.38151	1.30775	1.10975	1.59957	2.39333	2.80395	2.6961	2.59703	1.20203	1.50314	1.4285	1.38976	1.52265	1.66437	2.47335	1.5215	2.90941	1.94195	1.99607	2.01447	2.71682	2.08011	2.08221	2.88057	2.80835	2.85041	2.80233	2.81853	2.76986	2.81557	2.80065	2.74444
152	228 ? P. x sibirica male	2.59269	2.69355	2.64862	2.84674	2.71542	2.40643	1.85934	2.44991	2.54431	3.10205	3.48631	1.97065	2.16057	2.04457	1.38308	1.56419	1.37944	1.32434	1.09662	1.60203	2.40698	2.79718	2.62644	2.57285	1.18392	1.49194	1.41248	1.38343	1.53281	1.64389	2.45487	1.52451	2.88728	2.00846	1.96144	1.97942	2.68771	2.09272	2.14998	2.86966	2.67922	2.82863	2.78106	2.78419	2.73767	2.80286	2.76881	2.71766
153	230 ? P. x sibirica male	2.64835	2.73343	2.80027	2.97449	2.65185	2.49956	2.63487	2.46602	2.51481	2.74578	3.29922	2.34946	2.57897	2.90236	2.45795	2.47287	2.52749	2.69447	2.91556	2.04697	2.14252	1.1827	1.22502	1.08976	2.4644	2.85931	2.89866	2.82343	2.99216	2.87963	2.8234	2.97917	1.20642	2.69895	2.81092	2.62471	2.9067	2.73859	2.77085	1.90382	0.288767	0.209026	0.193521	0.286007	0.248694	0.21073	0.211657	0.244908
154	182 ? P. x sibirica male	2.72994	2.63137	2.80691	2.94667	2.61996	2.57016	2.69043	2.71897	2.61682	2.85767	3.47973	2.38406	2.65171	2.79535	2.64558	2.59201	2.70987	2.8411	2.97299	2.09153	2.09693	1.16909	1.14772	1.14482	2.65756	2.97559	3.00597	2.93461	3.07132	2.99185	2.86172	3.07313	1.06595	2.63378	2.8349	2.67054	2.90459	2.82558	2.74656	1.90424	0.259041	0.188923	0.178862	0.255463	0.215921	0.198787	0.202784	0.233479
155	223 ? P. x sibirica male	3.35679	3.0309	3.71493	3.47479	3.26602	3.75703	4.92118	3.35433	3.63711	3.7508	4.15922	3.01668	4.48377	5.67135	3.22405	2.53935	3.7782	3.45181	3.32853	4.96256	2.07773	1.12416	1.40392	1.35134	3.40632	4.07569	4.15017	4.08824	4.15112	3.46276	3.0309	4.22744	0.564331	3.0309	3.79878	3.1853	2.95935	4.16964	4.03873	2.25431	0.340128	0.0911789	0.229106	0.132644	0.180644	0.401983	0.377252	0.118712
156	161 P. x sibirica female	2.01898	2.17729	1.91671	2.11344	1.70761	1.8544	2.33573	2.13966	2.04418	1.04028	2.38094	1.04261	0.923727	1.36125	2.70373	3.0546	2.53312	2.59682	2.74923	1.736	2.86455	2.90031	2.73817	2.80549	2.64743	2.54141	2.44979	2.47714	2.67222	2.96522	2.34038	2.68877	2.93015	1.54267	0.412027	0.26482	2.57211	1.51973	1.58509	3.05881	2.65399	2.66317	2.68415	2.6454	2.60388	2.6693	2.6654	2.67476
157	170 P. x sibirica female	2.1686	2.45262	2.2203	2.45386	2.09302	1.49892	1.87656	1.62643	1.56292	2.14312	2.94229	1.59955	1.6228	1.31407	2.51632	2.4698	2.43126	2.54596	2.77628	1.73301	2.51618	2.80491	2.52458	2.71706	2.51441	2.13045	2.04973	2.07491	2.37658	2.6718	1.80357	2.38753	2.58788	0.166763	1.7164	1.60714	2.4751	0.180022	0.228986	3.09797	2.74474	2.71149	2.72763	2.70822	2.66508	2.71374	2.71145	2.70946
158	201 P. x sibirica female	2.01256	2.16701	1.91813	2.09144	1.66395	1.83899	2.33223	2.11158	2.01107	1.03888	2.37494	1.01056	0.908526	1.39481	2.65109	3.00951	2.47119	2.5245	2.6382	1.74492	2.79456	2.85327	2.69555	2.76785	2.58741	2.50081	2.39353	2.43732	2.63112	2.93238	2.31932	2.64185	2.90422	1.54756	0.243109	0.149198	2.5867	1.52341	1.58039	3.05	2.63228	2.66579	2.6718	2.64303	2.59089	2.64783	2.66293	2.66928
159	344 (9) K P. x sibirica female	2.07244	2.17077	1.93524	2.18482	1.66758	1.81462	2.41725	2.11724	2.03968	1.04515	2.29635	0.962601	0.941018	1.43682	2.7016	3.06041	2.50996	2.53487	2.77035	1.84366	2.86	2.85773	2.68541	2.80691	2.65383	2.53632	2.42124	2.46602	2.7006	2.93139	2.29096	2.67821	2.90291	1.51574	0.457495	0.409171	2.58229	1.61717	1.61373	3.02122	2.62927	2.69101	2.68815	2.65553	2.58703	2.67679	2.67443	2.67733
160	164 P. x sibirica female	2.04053	2.1794	1.90971	2.13679	1.73367	1.86576	2.34935	2.17298	2.08093	1.01366	2.37284	1.06005	0.920262	1.43443	2.76635	3.11456	2.57412	2.62081	2.96343	1.74184	2.96647	2.88498	2.71521	2.83334	2.70778	2.62285	2.50509	2.54713	2.74078	2.97319	2.29378	2.72787	2.87991	1.53436	0.648156	0.509214	2.57966	1.54121	1.57989	3.08236	2.62316	2.68274	2.69365	2.64692	2.5917	2.66493	2.68019	2.68504
161	179 P. x sibirica female	2.03083	2.19988	1.93706	2.09904	1.72419	1.90011	2.33584	2.14306	2.03821	1.02703	2.38146	1.06874	0.925694	1.37693	2.64951	2.98829	2.52567	2.54632	2.64129	1.74164	2.7035	2.86709	2.71052	2.75872	2.55172	2.49488	2.39239	2.4477	2.62186	2.89803	2.36945	2.61763	2.91512	1.59144	0.308069	0.129681	2.59947	1.57075	1.62408	2.95404	2.63368	2.6531	2.6653	2.63489	2.602	2.65714	2.64913	2.65904
162	143 P. x sibirica female	2.03064	2.19189	1.93629	2.11725	1.68529	1.84252	2.34202	2.12119	2.03156	1.01246	2.3761	0.977857	0.930052	1.47124	2.66438	3.01699	2.47299	2.55557	2.64567	1.75781	2.80808	2.8873	2.69486	2.78976	2.59199	2.50925	2.40985	2.44539	2.63499	2.91204	2.34931	2.63537	2.90326	1.54286	0.241968	0.199363	2.59201	1.51841	1.55677	3.04344	2.62401	2.67437	2.68055	2.63208	2.58046	2.66294	2.66411	2.6749
163	154 P. x sibirica female	2.05894	2.18411	1.93604	2.17857	1.65629	1.824	2.32632	2.08721	1.99931	1.05121	2.37898	0.97626	0.921888	1.4367	2.59748	2.93963	2.41535	2.45961	2.60991	1.73411	2.74825	2.78824	2.61874	2.72125	2.49902	2.45123	2.33759	2.37035	2.59326	2.83654	2.28729	2.59445	2.82963	1.51729	0.322427	0.214701	2.58151	1.52398	1.56629	2.97164	2.55574	2.62137	2.63269	2.58432	2.5339	2.60353	2.60884	2.61858
164	343(8) K P. x sibirica female	2.0343	2.20265	1.90028	2.14102	1.68315	1.87583	2.35878	2.14238	2.08306	1.06334	2.34314	1.05115	0.938577	1.41318	2.67528	3.01691	2.44672	2.53137	2.65266	1.78486	2.85478	2.86935	2.69227	2.78606	2.62601	2.52145	2.39979	2.4342	2.65447	2.95002	2.32232	2.63615	2.89618	1.53346	0.316064	0.237735	2.5833	1.56802	1.586	3.0683	2.62224	2.68146	2.69066	2.66646	2.60166	2.65762	2.6705	2.68672
165	168 P. x sibirica female	2.00673	2.1949	1.90519	2.112	1.69862	1.90502	2.22808	2.12971	2.05767	1.0448	2.38451	0.984914	0.912599	1.48866	2.55126	2.92371	2.33035	2.42256	2.31077	1.68768	2.96712	2.89486	2.70734	2.81286	2.47353	2.37287	2.26279	2.31222	2.51655	2.74651	2.31343	2.48415	2.94406	1.51031	0.299139	0.1618	2.57511	1.53171	1.55804	3.0738	2.68655	2.73047	2.74108	2.69213	2.64117	2.72165	2.72598	2.72307
166	142 P. x sibirica female	2.01422	2.16527	1.9124	2.10294	1.69187	1.84102	2.35219	2.13232	2.04334	1.01555	2.36221	0.985098	0.916544	1.44995	2.66192	3.01769	2.45114	2.53909	2.66519	1.74764	2.82025	2.86577	2.68096	2.77332	2.59878	2.50713	2.39597	2.42716	2.63761	2.88293	2.31365	2.62036	2.88036	1.52282	0.276239	0.191778	2.58491	1.51515	1.55406	3.01827	2.60403	2.64874	2.6599	2.60938	2.55586	2.63857	2.64117	2.651
167	177 P. x sibirica female	2.06819	2.16636	1.90019	2.14026	1.66567	1.79813	2.33356	2.10384	2.01644	1.01165	2.37115	0.976	0.911642	1.44687	2.66609	3.0172	2.47739	2.51686	2.80266	1.73325	2.86852	2.82749	2.65326	2.7649	2.60985	2.51573	2.40615	2.44017	2.6549	2.88439	2.27148	2.64169	2.83819	1.51349	0.474525	0.316486	2.53505	1.53403	1.5677	3.02766	2.57024	2.62922	2.64028	2.59113	2.53771	2.61828	2.62414	2.63194
168	169 P. x sibirica female	2.04547	2.18656	1.91344	2.15578	1.69008	1.83147	2.36161	2.15148	2.05988	1.02046	2.37073	1.01435	0.928951	1.44767	2.69775	3.05245	2.49133	2.53634	2.68426	1.74855	2.8619	2.84019	2.66839	2.78637	2.63662	2.54038	2.42418	2.46315	2.66688	2.91593	2.28495	2.65479	2.86783	1.52009	0.359419	0.193843	2.54007	1.54046	1.57371	3.04328	2.60005	2.66574	2.67636	2.62678	2.57303	2.65209	2.65845	2.66886
169	200 P. x sibirica female	2.04914	2.20354	1.92421	2.15185	1.65865	1.8318	2.35745	2.12767	2.02596	1.02416	2.37208	0.987414	0.891807	1.3782	2.64682	3.01662	2.43955	2.47803	2.6719	1.76286	2.82099	2.81922	2.66167	2.76473	2.58486	2.49538	2.36567	2.39989	2.62925	2.90381	2.28746	2.62907	2.86614	1.51284	0.299707	0.135775	2.56167	1.53023	1.57155	3.03101	2.59809	2.65201	2.66128	2.62529	2.57196	2.63766	2.64684	2.65257
170	202 P. x sibirica female	2.0371	2.18864	1.90594	2.15759	1.66502	1.81075	2.34895	2.11708	2.02642	1.0455	2.37404	0.975103	0.912274	1.43454	2.64152	3.00695	2.45221	2.49231	2.65223	1.74751	2.82495	2.81853	2.64774	2.76199	2.58839	2.49987	2.3861	2.42121	2.63753	2.88269	2.2845	2.62653	2.85292	1.51571	0.256367	0.138621	2.56557	1.53191	1.56854	3.02265	2.58058	2.64747	2.65571	2.60791	2.55439	2.6276	2.63912	2.64883
171	155 P. x sibirica female	1.96765	2.14238	1.78286	2.03219	1.66954	1.87615	2.24094	2.22309	2.12931	1.03597	2.53188	1.04531	0.982471	1.45942	2.72016	2.97917	2.46248	2.58036	2.96732	1.67525	2.86189	2.92348	2.64859	2.80395	2.5986	2.39829	2.27943	2.31788	2.55632	2.88956	2.38804	2.56521	2.89999	1.51021	0.367366	0.219156	2.61575	1.52163	1.54519	3.05726	2.61816	2.68995	2.68745	2.64175	2.58598	2.67495	2.6706	2.67802
172	172 P. x sibirica female	2.08782	2.20061	1.9346	2.16785	1.72226	1.83168	2.3428	2.12767	2.05166	1.07187	2.39065	0.964877	0.981756	1.4706	2.61654	2.96914	2.43793	2.48659	2.52257	1.73921	2.7984	2.82699	2.6438	2.75715	2.55051	2.4828	2.37107	2.40066	2.61502	2.8656	2.26151	2.60126	2.85229	1.54499	0.262255	0.193707	2.51313	1.57914	1.61706	3.00115	2.55465	2.61327	2.62955	2.58245	2.52528	2.60606	2.61725	2.62386
173	300 P. x sibirica female	2.00895	2.17841	1.9215	2.12508	1.66713	1.85776	2.3348	2.10192	2.01481	1.03746	2.33705	1.03865	0.921785	1.38496	2.6243	2.98604	2.44627	2.53044	2.63113	1.75784	2.81813	2.8796	2.71363	2.78054	2.60577	2.49328	2.40298	2.42869	2.64034	2.93401	2.3498	2.62209	2.90959	1.55441	0.29055	0.151917	2.6063	1.53793	1.59434	3.03264	2.64312	2.65354	2.66505	2.62798	2.58699	2.66377	2.65295	2.65744
174	303 P. x sibirica female	2.00435	2.1723	1.89855	2.09808	1.66293	1.83354	2.35991	2.12676	2.05374	1.05535	2.27875	1.00009	0.915631	1.47379	2.64317	3.0018	2.44867	2.54194	2.68205	1.74961	2.83378	2.89493	2.70824	2.79367	2.62261	2.50409	2.395	2.4298	2.65087	2.89914	2.33306	2.63533	2.90452	1.53819	0.374853	0.262358	2.6104	1.55721	1.59035	3.05987	2.63612	2.66361	2.67339	2.62312	2.58542	2.67492	2.6613	2.6682
175	302 P. x sibirica female	2.07663	2.17221	1.94829	2.12879	1.66252	1.85484	2.35528	2.09781	2.00915	1.01729	2.34978	1.01796	0.934772	1.40278	2.60141	2.9553	2.43362	2.49031	2.58467	1.76759	2.79321	2.82569	2.66307	2.73544	2.55199	2.47251	2.3715	2.39427	2.60386	2.87723	2.31244	2.60483	2.86396	1.54168	0.284711	0.158489	2.58274	1.53664	1.58606	2.99029	2.59768	2.61727	2.62685	2.59045	2.54969	2.6189	2.61182	2.62091
176	305 P. x sibirica female	2.02455	2.13562	1.95744	2.06729	1.61605	1.87817	2.35992	2.13803	2.08633	1.02433	2.35732	1.00363	0.915563	1.40039	2.65735	3.0134	2.45349	2.5819	2.65699	1.76724	2.80704	2.91066	2.70994	2.7763	2.62427	2.50031	2.40009	2.42973	2.633	2.94569	2.35554	2.62811	2.95077	1.5324	0.265394	0.147561	2.57741	1.56205	1.57224	3.06652	2.64347	2.65917	2.674	2.6521	2.60205	2.66575	2.66038	2.68087
177	304 P. x sibirica female	2.02475	2.15876	1.96621	2.08334	1.61496	1.87472	2.31012	2.12438	2.09512	1.0436	2.35933	0.984813	0.908346	1.46841	2.66285	2.97068	2.41339	2.54025	2.67603	1.77537	2.78157	2.89704	2.68836	2.75792	2.60129	2.47023	2.35073	2.39443	2.6239	2.91452	2.33258	2.59762	2.94835	1.53595	0.390577	0.246825	2.61805	1.57244	1.58574	3.06274	2.62765	2.65834	2.6517	2.63773	2.59866	2.65687	2.64277	2.66102
178	307 P. x sibirica female	2.02931	2.1443	1.92367	2.07487	1.61172	1.86595	2.33352	2.11982	2.06769	1.04973	2.37896	0.983064	0.908432	1.4104	2.61864	2.94468	2.40821	2.53861	2.6514	1.76542	2.76584	2.91314	2.7046	2.7671	2.54734	2.45437	2.35749	2.37454	2.59992	2.89263	2.35326	2.5836	2.9539	1.51039	0.211202	0.134356	2.5852	1.54463	1.55253	3.06259	2.64912	2.66848	2.67349	2.65318	2.60499	2.67087	2.65655	2.67322
179	141 P. x sibirica female	1.95432	2.04106	1.79924	2.00781	1.70926	1.82983	2.2163	2.07238	1.9965	1.04956	2.33148	1.11521	1.01375	1.46698	2.63325	2.97133	2.35136	2.51416	2.7676	1.67306	2.74851	2.78489	2.59035	2.68572	2.56469	2.44107	2.32849	2.38908	2.60113	2.82074	2.29228	2.58114	2.81273	1.53538	0.754564	0.631462	2.56319	1.53473	1.5824	2.93808	2.518	2.56725	2.57069	2.52479	2.47234	2.54789	2.55082	2.5571
180	243 P. x sibirica female	1.99217	2.06399	1.86689	2.03101	1.69874	1.8167	2.22958	2.08511	2.00547	1.02667	2.37871	1.09169	0.996034	1.49218	2.64176	2.98641	2.38574	2.53125	2.66006	1.67416	2.77554	2.80545	2.59774	2.70357	2.59252	2.45913	2.35082	2.40571	2.62386	2.85234	2.31228	2.61007	2.8417	1.53208	0.66558	0.608444	2.59202	1.54372	1.58769	2.95998	2.53754	2.57131	2.57669	2.53002	2.48602	2.57846	2.55824	2.56211
181	301 P. x sibirica female	1.98782	2.05204	1.79142	2.00006	1.73292	1.81012	2.22287	2.0899	1.99858	1.02988	2.37865	1.12205	0.988604	1.4032	2.63943	2.97103	2.33761	2.49547	2.65073	1.66931	2.77222	2.79077	2.61079	2.69114	2.57115	2.44852	2.33923	2.37406	2.59492	2.85188	2.2792	2.56349	2.83612	1.52113	0.60992	0.559442	2.52929	1.52653	1.58827	2.94591	2.54691	2.56735	2.57108	2.53329	2.48639	2.56753	2.5504	2.55815
182	k-1-2016 K P. x sibirica	2.21337	2.21994	2.17623	2.33413	1.47521	1.80853	2.22415	1.86671	1.8976	1.51027	2.21949	1.17982	0.812962	1.61751	2.52062	2.79527	2.30512	2.36397	2.66551	1.86492	2.87266	2.66375	2.6129	2.65752	2.51529	2.32501	2.30999	2.32239	2.61381	2.81838	2.34459	2.61083	2.78557	1.70555	0.90387	0.863316	2.64365	1.71939	1.74666	2.99073	2.57385	2.5907	2.60381	2.61135	2.60042	2.61998	2.61328	2.64758
183	k-13-2016 K P. x sibirica	2.24293	2.16924	2.16781	2.33655	1.51928	1.86713	2.20271	1.90478	1.84478	1.02461	2.44977	1.15262	0.853577	1.58129	2.5517	2.87105	2.46888	2.45347	2.56527	1.86908	2.88924	2.7052	2.62886	2.67396	2.49661	2.479	2.41335	2.34782	2.65893	2.87143	2.35714	2.68113	2.85538	1.71159	0.798801	0.746721	2.46342	1.74574	1.76486	2.94302	2.6202	2.6039	2.61209	2.60793	2.59198	2.62695	2.61314	2.636
184	234 ? P. x sibirica female	2.14234	2.46129	2.18777	2.45963	2.06683	1.51249	1.85377	1.59946	1.57755	1.9653	2.94187	1.64672	1.59288	1.35568	2.47425	2.47241	2.39551	2.59136	2.82567	1.80059	2.60187	2.81761	2.50635	2.74081	2.51796	2.13021	2.04907	2.10145	2.34525	2.66721	1.79623	2.36859	2.60228	0.149814	1.74953	1.63153	2.43004	0.157765	0.200879	3.10403	2.71828	2.73289	2.74438	2.72791	2.68086	2.73163	2.72957	2.72895
185	232 ? P. x sibirica female	2.17669	2.4742	2.21597	2.46062	2.11333	1.42985	1.87647	1.6035	1.55279	1.98222	2.85863	1.61956	1.59833	1.33167	2.51233	2.43679	2.41786	2.51485	2.82491	1.84157	2.55927	2.75601	2.51024	2.72571	2.50491	2.11009	2.0131	2.06512	2.36952	2.70828	1.74721	2.39509	2.56126	0.215841	1.6826	1.58166	2.39224	0.23522	0.22863	3.0902	2.7421	2.73847	2.74387	2.73444	2.68469	2.71973	2.73175	2.73234
186	157 ? P. x sibirica female	2.11801	2.42962	2.17202	2.43392	2.01639	1.49494	1.84651	1.61854	1.61506	1.9583	2.95031	1.60482	1.59432	1.39157	2.47113	2.48248	2.40455	2.63819	2.82001	1.79647	2.58625	2.81893	2.46909	2.74353	2.50768	2.13829	2.06696	2.13707	2.35223	2.70907	1.81278	2.36813	2.59006	0.134851	1.70405	1.60498	2.39053	0.205023	0.179553	3.11257	2.74705	2.7384	2.74657	2.71657	2.66565	2.72899	2.72949	2.73504
187	235 ? P. x sibirica female	2.16005	2.50244	2.2173	2.47572	2.01938	1.48091	1.89957	1.6039	1.60488	1.953	2.92513	1.63485	1.59119	1.39316	2.45159	2.43351	2.30913	2.58912	2.84524	1.81472	2.6051	2.82485	2.48937	2.73635	2.53147	2.12515	2.03476	2.11291	2.32836	2.63316	1.77296	2.30188	2.60486	0.19452	1.777	1.63422	2.44291	0.298559	0.194894	3.14789	2.69538	2.74957	2.75019	2.73703	2.69075	2.73907	2.73659	2.74038
188	233 ? P. x sibirica female	2.14535	2.45238	2.20974	2.39782	2.12151	1.45795	1.88307	1.61236	1.58388	1.98003	2.91938	1.62925	1.61512	1.36764	2.55398	2.48841	2.43716	2.59798	2.83438	1.82189	2.60924	2.82712	2.55335	2.76673	2.52545	2.14018	2.04933	2.10795	2.38691	2.70698	1.78095	2.40172	2.60174	0.168434	1.6963	1.61104	2.42637	0.182321	0.209534	3.12287	2.76166	2.75143	2.76298	2.7442	2.69255	2.74398	2.74883	2.74826
189	239 ? P. x sibirica female	2.15674	2.46545	2.22021	2.4765	2.00019	1.49685	1.81836	1.58192	1.56732	2.13865	2.95421	1.62157	1.61168	1.36147	2.42765	2.43771	2.29	2.53517	2.69598	1.77771	2.54021	2.77947	2.45645	2.70587	2.45811	2.10429	2.01776	2.08367	2.31519	2.64165	1.78827	2.29709	2.56068	0.121777	1.73378	1.62992	2.44846	0.223088	0.168992	3.07585	2.65822	2.69626	2.70591	2.68915	2.63571	2.68879	2.69474	2.69426
190	203 ? P. x sibirica female	2.03596	2.13455	1.94821	2.07385	1.63834	1.86903	2.34673	2.11834	2.07404	1.05153	2.34381	1.00309	0.945212	1.37514	2.64476	2.97087	2.42599	2.55698	2.50508	1.7524	2.75675	2.88899	2.70026	2.77098	2.55514	2.49888	2.38904	2.42146	2.61777	2.92167	2.33547	2.60345	2.91062	1.50275	0.380873	0.217359	2.5743	1.55679	1.56589	3.02059	2.61964	2.65208	2.66749	2.64486	2.58055	2.63957	2.65141	2.67287
191	231 (41) ? P. x sibirica female	2.00366	2.14694	1.90987	2.07926	1.63077	1.8196	2.33523	2.09524	2.02419	1.05753	2.22838	0.977935	0.91393	1.466	2.6056	2.96537	2.4094	2.50345	2.64773	1.76138	2.82211	2.84937	2.65948	2.76586	2.56697	2.4745	2.36216	2.40903	2.61862	2.88351	2.30768	2.60305	2.87041	1.53273	0.228749	0.181407	2.5846	1.53748	1.57212	3.02944	2.59962	2.64841	2.65896	2.60853	2.55964	2.63898	2.64131	2.65299
192	237 ? P. x sibirica female	2.04017	2.21537	1.95025	2.12802	1.70952	1.85363	2.38105	2.15904	2.06423	1.01403	2.37004	1.01355	0.96697	1.50088	2.67561	3.00963	2.48091	2.56805	2.65223	1.75718	2.74345	2.89274	2.68521	2.77655	2.57732	2.51489	2.41622	2.44651	2.63822	2.9042	2.37614	2.64818	2.91482	1.55927	0.307083	0.229422	2.57993	1.5504	1.58941	3.01261	2.61623	2.65389	2.65773	2.61254	2.57405	2.66142	2.6401	2.64848
193	236 ? P. x sibirica female	2.0363	2.21467	1.94676	2.15469	1.72018	1.82857	2.34417	2.12234	2.05005	1.00735	2.37525	0.951771	0.887568	1.46895	2.65558	3.00763	2.46089	2.5079	2.65593	1.7532	2.81373	2.81996	2.63899	2.74725	2.57612	2.47742	2.3581	2.39558	2.62812	2.9002	2.28794	2.64622	2.83376	1.53364	0.269385	0.159291	2.56558	1.54605	1.58073	3.0057	2.55954	2.62463	2.63536	2.59362	2.53846	2.6191	2.62036	2.62788
194	238 ? P. x sibirica female	2.06024	2.24412	1.93115	2.18972	1.69162	1.85047	2.14101	2.17683	2.09792	0.459228	2.49249	0.970545	0.956985	1.45014	2.67241	3.03166	2.47761	2.54649	2.72368	1.79098	2.84155	2.82288	2.63327	2.77375	2.55644	2.48843	2.38733	2.42946	2.58663	2.89768	2.30883	2.62643	2.84919	1.53248	0.340052	0.224272	2.49642	1.56728	1.57678	3.03932	2.5799	2.64059	2.64828	2.59994	2.54502	2.63824	2.63158	2.64138
195	306 P. x sibirica female	2.01677	2.12918	1.90774	2.05895	1.59908	1.85774	2.35425	2.12207	2.0736	1.05962	2.35235	0.993478	0.901848	1.42607	2.62103	2.96559	2.40921	2.54132	2.65268	1.76169	2.81106	2.90749	2.70646	2.76888	2.59308	2.47212	2.37265	2.39894	2.60939	2.90905	2.33735	2.59537	2.94427	1.5065	0.278052	0.187129	2.57065	1.53752	1.54994	3.07454	2.64558	2.66558	2.66943	2.64966	2.59999	2.65891	2.65561	2.67408
196	264 ? P. x sibirica female	2.03907	2.13394	1.93521	2.07369	1.64517	1.88899	2.33256	2.12035	2.07366	1.15819	2.37913	1.04077	0.954536	1.43444	2.67104	3.00904	2.4655	2.59234	2.71251	1.76298	2.82948	2.92538	2.72726	2.78202	2.66212	2.53185	2.41883	2.44526	2.66965	2.95189	2.34259	2.64487	2.95781	1.52603	0.369936	0.272365	2.60823	1.57092	1.5927	3.08983	2.66377	2.6744	2.68736	2.66329	2.61348	2.67817	2.67253	2.68942
197	323 (1) ? P. x sibirica female	2.00322	2.07727	1.83473	2.05167	1.71135	1.80792	2.2283	2.09995	2.00493	1.00767	2.37815	1.11218	0.971314	1.39018	2.59754	2.93817	2.34294	2.44729	2.60561	1.67997	2.71082	2.74182	2.5835	2.69211	2.51378	2.40899	2.2962	2.35228	2.58323	2.83446	2.2663	2.58837	2.79904	1.53348	0.613761	0.570926	2.50936	1.55796	1.60972	2.91927	2.51358	2.57304	2.58013	2.54455	2.48794	2.55494	2.55665	2.56239
198	204 ? P. x sibirica female	1.9453	2.04895	1.79086	1.9822	1.76329	1.84417	2.23818	2.14404	2.04457	1.05853	2.38271	1.14138	1.02906	1.37617	2.6694	3.00098	2.40905	2.54369	2.69072	1.67086	2.75191	2.83541	2.64652	2.75277	2.57779	2.47154	2.37452	2.42881	2.61132	2.89535	2.33435	2.62949	2.86906	1.55155	0.671292	0.594787	2.52576	1.52986	1.5859	2.97151	2.58023	2.62469	2.62836	2.59111	2.53373	2.60724	2.60562	2.61434
199	k-81-2016 P. sibirica x P. nigra	2.50919	2.67582	2.51021	2.62353	2.19314	2.24419	2.71396	2.21308	2.2195	1.67842	1.34375	1.84583	1.64915	2.10723	2.65948	2.67452	2.62382	2.55545	2.60662	2.4647	3.03428	2.94231	2.81516	2.94531	2.70752	2.61132	2.64074	2.68482	2.86169	3.02621	2.53337	2.88614	2.94259	2.27476	1.74271	1.77856	2.89682	2.2555	2.24008	3.01465	2.90813	2.88679	2.89715	2.90288	2.89976	2.9086	2.89036	2.89507
200	k-78-2016 P. sibirica x P. nigra	1.65465	1.54462	1.55755	1.80012	1.19643	1.44404	2.55136	1.47351	1.4398	1.22147	1.6685	1.30959	1.38576	2.22058	2.18911	2.81722	2.23419	2.18028	2.82338	1.77361	3.10582	2.22211	2.73387	2.27454	2.22957	2.60956	2.49137	2.55855	2.90126	2.98859	2.32154	2.89815	2.53028	2.03013	1.44456	1.35878	2.42652	2.03424	2.01563	2.42336	2.0691	2.03415	2.01311	2.04198	2.00661	2.06981	1.99809	2.03882
201	k-79-2016P. sibirica x P. nigra	2.59563	2.49486	2.69793	2.74884	2.56582	2.47138	1.78691	2.49983	2.60262	3.20054	2.88268	1.88691	2.14425	1.67499	1.73459	1.80063	1.77133	1.97046	1.3935	1.71797	2.68203	2.88326	2.58418	2.85362	1.79441	1.70388	1.66886	1.69909	1.56743	1.83895	2.46838	1.56903	2.83435	1.83505	1.66978	1.91897	2.47135	2.10557	2.07059	2.80251	2.78282	2.79563	2.79681	2.79512	2.7526	2.78388	2.79223	2.70262
202	k-73-2016 P. sibirica x P. nigra	2.98301	2.9407	3.03609	3.01958	2.84432	2.70777	2.25471	2.63994	2.75399	2.84007	2.68358	2.45557	2.48158	2.29293	1.46546	1.46984	1.52603	1.64381	1.16146	2.14213	2.65156	2.80954	2.53357	2.79503	1.55047	1.73261	1.75143	1.83559	1.91687	2.00278	2.85468	1.99382	2.73137	2.36287	2.13216	2.29826	2.87479	2.55653	2.5597	2.95901	2.74806	2.7552	2.76544	2.76116	2.73906	2.762	2.75971	2.64425
203	k-70-2016 P. sibirica x P. nigra	2.81482	2.72972	2.99963	2.96754	2.97608	2.57316	2.52668	2.74561	2.65093	2.94802	3.58759	2.37558	2.27352	2.43531	2.66249	2.45682	2.62874	2.65975	2.93851	2.13942	1.75447	1.03962	0.755393	1.1044	2.49076	2.71566	2.67215	2.61055	2.71944	2.67256	2.75594	2.72415	1.39892	2.49281	2.62668	2.43292	2.94009	2.5915	2.56743	2.07114	1.28806	1.31729	1.30932	1.30895	1.30559	1.30039	1.30823	1.2772
204	k-72-2016 P. sibirica x P. nigra	2.74959	2.66529	2.92214	2.90376	2.81402	2.50728	2.51479	2.72507	2.65904	2.97761	3.4002	2.28043	2.25323	2.11842	2.58388	2.42374	2.5118	2.69382	2.94631	2.20617	1.87928	1.05971	0.737849	1.0129	2.44644	2.60591	2.61536	2.62382	2.64603	2.61467	2.65812	2.64492	1.31038	2.12313	2.53862	2.22329	2.66682	2.28809	2.26805	1.98528	1.19084	1.21943	1.21297	1.21269	1.20206	1.20378	1.22409	1.19792
205	k-80-2016 P. sibirica x P. nigra	2.60408	2.57317	2.66868	2.70869	2.33778	2.35056	2.57836	2.40932	2.3442	2.61425	3.19926	2.45728	2.46519	2.75798	2.47934	2.50172	2.47855	2.55749	2.81431	2.10061	2.2096	0.711267	0.960424	0.727463	2.3982	2.70718	2.73056	2.69054	2.86312	2.77821	2.66088	2.85625	1.28074	2.50856	2.8078	2.5506	3.00722	2.62499	2.60248	2.00039	0.897891	0.899883	0.894602	0.883844	0.884199	0.87278	0.898075	0.857357
206	k-77-2016 P. sibirica x P. nigra	2.67389	2.451	2.7774	2.71926	2.3444	2.28435	2.52037	2.39556	2.35251	3.0307	3.12019	2.37199	2.52721	2.71066	2.43301	2.39532	2.4317	2.50702	2.7841	2.07437	2.19407	0.825904	1.02771	0.661144	2.32711	2.63079	2.64847	2.63888	2.7974	2.69286	2.69604	2.80474	1.35925	2.4441	2.74385	2.49534	2.82793	2.57701	2.57701	1.83201	0.874805	0.883221	0.882819	0.863085	0.854709	0.84696	0.869658	0.877186
207	130 P. x sibirica / P. x canadensis female	2.05972	2.14231	1.89402	2.10611	1.63428	1.83432	2.35829	2.12667	2.0773	1.03529	2.37324	1.0087	0.908963	1.37758	2.6726	3.00465	2.43723	2.52584	2.69407	1.7429	2.86505	2.84921	2.67268	2.75558	2.61757	2.51167	2.38812	2.41716	2.63694	2.91444	2.26542	2.61329	2.88724	1.46088	0.341011	0.256923	2.53626	1.52043	1.52296	3.04966	2.59726	2.65728	2.66243	2.63651	2.57582	2.63614	2.64398	2.66519
208	Kgib24 P. x irtyschensis	2.75042	2.61022	2.83174	2.85109	2.74791	2.40748	1.75422	2.48501	2.53138	3.25707	3.31226	2.20106	2.27571	1.68149	1.39695	1.53645	1.38793	1.45527	0.863938	1.44809	2.31683	2.61871	2.33244	2.5248	1.06962	1.58305	1.53043	1.51741	1.43495	1.57416	2.48217	1.49196	2.61596	1.76219	2.13007	2.23433	2.59261	1.95309	1.92291	2.69201	2.64728	2.67161	2.64974	2.66592	2.62634	2.67074	2.64992	2.55452
209	Pgib31 P. x irtyschensis	2.8148	2.59879	2.89756	2.86421	2.59429	2.68339	2.77608	2.73128	2.69511	2.70015	3.26125	2.47211	2.50737	2.42467	2.60312	2.74211	2.67519	2.89045	2.95173	2.16041	1.33608	1.80728	2.01244	1.85952	2.555	3.10955	3.09303	3.07325	2.95077	2.99564	2.92067	2.95764	2.06564	2.28255	2.7556	2.58021	2.69625	2.50755	2.48012	1.49466	1.83722	1.81109	1.8237	1.83107	1.81994	1.81766	1.81453	1.80436
210	Pgib37 P. x irtyschensis	2.68703	2.63893	2.86955	2.89656	2.91345	2.6641	2.50672	2.64525	2.68158	3.1608	3.61605	2.49698	2.64825	2.1876	2.65356	2.53769	2.72203	2.82816	3.01199	1.85898	1.68156	1.2105	0.676787	1.22653	2.58785	2.87682	2.84797	2.79201	2.83144	2.7103	2.79117	2.83826	1.38268	2.04737	2.8345	2.59727	2.8078	2.23356	2.20989	2.07154	1.25314	1.25384	1.24033	1.24818	1.22039	1.22462	1.25062	1.21923
211	Kgib25 P. x irtyschensis	2.1377	2.28039	2.24628	2.45183	2.07672	1.9098	2.05514	2.02062	2.07096	2.15953	2.8332	1.74211	1.87876	1.54793	2.31499	2.34189	2.25161	2.30429	2.0722	1.77302	2.52222	2.72049	2.44157	2.74534	2.31368	2.12799	2.06978	2.11518	2.26041	2.41328	2.2472	2.21907	2.62921	1.11454	1.60664	1.72237	2.42161	1.28781	1.30768	2.99401	2.70026	2.72647	2.74019	2.71397	2.70534	2.74218	2.72664	2.69153
212	Pgib36 P. x irtyschensis	1.83316	1.98217	2.04034	2.0624	1.76034	2.04996	2.57218	2.02741	2.09017	1.02719	2.708	1.86531	1.6339	1.82925	2.734	2.95013	2.76763	2.87745	2.802	1.82611	2.53026	2.7938	2.64096	2.81659	2.74737	2.8445	2.71718	2.82374	2.92177	3.06245	2.43303	2.95327	2.64538	1.2847	1.62383	1.43467	2.39324	1.33077	1.34681	2.65896	2.49227	2.46712	2.49424	2.50049	2.48159	2.50012	2.49128	2.50099
213	Pgib38 P. x irtyschensis	2.00004	1.98748	1.90348	2.12303	1.23115	1.6353	2.51675	1.81623	1.72247	0.465625	2.20125	1.28954	1.07577	2.05846	2.344	2.97545	2.21548	2.31019	3.09369	1.8527	3.14662	2.48596	2.60214	2.34049	2.19067	2.44341	2.28994	2.36955	2.65003	2.85494	2.45164	2.64609	2.83645	1.73897	1.371	1.17027	2.50352	1.72804	1.762	2.95029	2.45956	2.48879	2.4857	2.47249	2.46572	2.49057	2.46584	2.49839
214	Pgib35 P. x irtyschensis	1.79717	1.72396	1.71817	1.90003	1.39935	1.6297	2.53486	1.84015	1.76972	0.577495	2.34944	1.27242	1.27638	2.06075	2.22966	2.84419	2.11113	2.38564	2.48971	1.69182	2.82781	2.48044	2.63368	2.24208	2.05333	2.62421	2.48922	2.54544	2.61862	2.89405	2.40994	2.58902	2.69726	1.79743	1.22511	1.08375	1.99216	1.82196	1.83162	2.46223	2.17744	2.18219	2.21285	2.20065	2.15866	2.20638	2.17856	2.23944
215	144 P. longifolia / P. x sibirica ? female	1.98685	2.01508	1.94841	2.26992	2.27639	2.25254	2.31654	2.36905	2.27249	2.10152	2.93769	1.78529	1.97139	1.25514	2.96908	2.9842	3.01608	3.126	3.18898	1.80316	2.63351	3.14808	2.8929	3.14385	3.01301	2.92138	2.84769	2.84849	2.97161	3.13763	2.51787	2.99589	2.73463	1.67366	1.67366	1.62255	2.26242	1.75979	1.76694	2.92462	2.69865	2.68759	2.7215	2.67117	2.6315	2.70808	2.70883	2.71663
216	145 P. longifolia / P. x sibirica ? female	2.13537	2.18057	2.20316	2.39882	2.48424	2.28475	2.45526	2.38716	2.29783	2.23744	3.02575	1.8845	2.05188	1.28453	2.91186	2.96755	2.96186	3.05574	3.11183	1.95522	2.48395	3.1053	2.85886	3.09237	2.9441	2.90425	2.83564	2.84538	2.93734	3.06574	2.47151	2.96489	2.73767	1.72464	1.78963	1.7185	2.24017	1.82512	1.81633	2.89883	2.73419	2.73898	2.76809	2.72617	2.68839	2.75163	2.7519	2.75994
217	146 P. longifolia / P. x sibirica ? male	2.7533	2.65187	2.86514	2.86111	3.13706	2.88828	3.05264	3.04258	2.86158	3.37093	3.75565	2.89919	2.93632	2.03669	2.92935	2.78155	3.08396	3.16879	3.35081	2.43956	1.60966	2.26558	2.30867	2.2676	2.88225	3.16488	3.23488	3.19208	3.15517	3.1566	2.96794	3.22409	2.19562	2.37694	3.03743	2.85339	2.6273	2.54423	2.50683	1.58688	2.27774	2.18968	2.21101	2.23603	2.20178	2.21625	2.21215	2.16572
218	s1 P. suaveolens	2.26782	2.23339	2.22234	2.28479	2.30851	2.26386	2.41544	2.42959	2.31305	2.34749	3.12852	2.07153	2.08412	1.78147	2.68789	2.78944	2.79147	2.85683	3.05646	1.92581	2.4136	2.85006	2.80683	2.82664	2.65033	2.7723	2.65855	2.69037	2.84047	2.97901	2.46611	2.83712	2.35343	2.06235	2.21016	2.0093	2.37243	2.01217	2.06346	2.72369	2.69091	2.58345	2.61398	2.59263	2.55851	2.58139	2.59594	2.59549
219	370 (32) P. suaveolens	2.25986	2.17874	2.21785	2.33905	2.50516	2.42896	2.37994	2.60766	2.52661	2.92968	3.15434	1.74072	2.13054	1.58297	2.73511	2.82609	2.68455	2.84591	2.73463	1.95492	2.27621	2.8737	2.60211	2.81646	2.71537	2.78053	2.71292	2.71216	2.65297	2.84409	2.38162	2.64771	2.674	1.90329	1.87965	1.76337	2.37814	2.11937	2.12388	2.57385	2.62884	2.63516	2.63567	2.59778	2.54345	2.62753	2.62419	2.61737
220	369 (31) P. suaveolens	2.07191	2.18245	1.99272	2.16529	2.3546	2.29771	2.36937	2.46054	2.39654	2.15337	2.93485	1.64118	1.84398	1.58067	2.81729	2.97517	2.70777	2.89684	3.04402	1.92945	2.63023	3.08343	2.80687	3.04059	2.81666	2.81979	2.72666	2.7378	2.71971	2.83921	2.371	2.7031	2.81062	1.8964	1.77013	1.63888	2.34676	1.99711	1.9792	2.80555	2.71754	2.76209	2.78203	2.72863	2.68944	2.78104	2.75402	2.76012
221	Psv100 P. suaveolens	3.19687	3.01004	3.14042	3.44198	3.17505	3.20904	2.94106	3.06607	3.07743	3.7945	4.09633	2.89732	3.29583	3.08939	2.69658	2.68563	2.96157	2.84916	2.74879	2.39664	1.65717	2.07099	2.14365	2.01657	2.73546	3.12546	3.09191	2.96322	3.07865	2.95876	3.24287	3.09169	2.22908	3.01284	3.20711	3.07132	3.06007	3.24433	3.24776	1.46708	2.26256	2.21359	2.20979	2.1709	2.14137	2.13315	2.19779	2.1441
222	Psv23 P. suaveolens	2.99145	2.43428	2.48889	2.84634	1.52465	2.20827	0.248044	2.31864	2.2812	0.0311111	2.96746	1.95544	2.04033	1.97329	0.214361	1.63889	0.367805	0.474876	0.223795	0.180556	0.294859	0.370646	0.576321	0.320928	0.443152	0.145686	0.60587	0.567381	0.725188	0.551481	2.43683	0.721836	0.498063	1.78441	1.1153	1.36111	2.62634	1.49573	2.61616	0.421397	0.853099	0.649407	0.840918	0.478632	0.668661	0.445341	0.436834	0.370612
223	Psv25 P. suaveolens	2.52013	2.17349	2.49614	2.52544	2.44222	2.65776	2.69596	2.6155	2.66047	3.06806	3.37572	2.25339	2.70054	2.38663	2.74093	2.71063	2.93102	2.90982	2.97095	1.95177	1.96317	2.69969	2.64548	2.6837	2.85259	2.97613	2.92188	2.95117	3.00107	3.02097	2.44586	3.01227	2.48558	2.14934	2.50813	2.19271	2.53609	2.46379	2.4301	2.20667	2.40851	2.42356	2.41037	2.40921	2.34105	2.38782	2.40157	2.39261
224	Psv26 P. suaveolens	2.71815	2.60163	2.81515	2.81011	3.14261	2.98578	2.8182	3.00389	2.96888	3.34444	3.67429	2.73523	3.03539	2.6365	2.8428	2.68196	2.93208	3.08581	3.10111	2.2731	1.54295	2.11096	2.09113	2.05901	2.84257	3.14178	3.09713	3.07185	3.06676	3.02454	2.94769	3.06921	2.0108	2.6782	3.0036	2.74671	2.7818	2.84475	2.82726	1.305	1.90842	1.87746	1.8614	1.86261	1.83804	1.85735	1.85061	1.81357
225	Psv30 P. suaveolens	2.78684	2.69327	2.95625	3.03469	3.07884	2.92338	2.91086	2.86158	2.87636	3.46764	3.58768	2.65505	2.97231	2.60133	2.66446	2.54852	2.89023	2.89593	3.03534	2.45319	1.75872	2.26278	2.26249	2.26598	2.70571	2.93332	2.9387	2.95261	2.76749	2.87832	2.71384	2.79036	2.2067	2.48489	2.9176	2.76203	2.58092	2.67848	2.69434	1.15714	2.23114	2.17771	2.18698	2.20102	2.18105	2.17269	2.15909	2.15878
226	Psv31 P. suaveolens	2.74747	2.50575	2.9196	2.98229	2.89461	2.914	2.5971	2.77316	2.80497	3.40847	3.59463	2.38355	2.74539	2.41776	2.67007	2.55721	2.8523	2.89902	3.03106	2.23701	1.46538	2.18264	2.08518	2.18824	2.78493	2.95076	2.91919	2.94245	2.80271	2.82344	2.44966	2.80189	1.96102	2.29535	2.74436	2.40108	2.48022	2.65543	2.63007	1.55043	1.99207	1.96957	1.97552	1.96086	1.9149	1.92575	1.96452	1.93082
227	Psv32 P. suaveolens	2.67936	2.49432	2.8564	2.8658	2.91598	2.85986	2.50853	2.76205	2.78914	3.29206	3.69591	2.60403	3.02564	2.54131	2.70528	2.6193	2.8325	2.95155	3.04817	2.12837	1.42371	2.04911	2.01246	2.03269	2.70388	2.98882	2.98849	2.95031	2.89375	2.86736	2.79124	2.90579	2.04682	2.45942	2.92383	2.68757	2.61666	2.698	2.69472	1.53268	1.91465	1.91344	1.91277	1.89574	1.85502	1.87167	1.89126	1.88138
228	Psv33 P. suaveolens	3.94106	3.23349	4.06188	4.00284	3.84179	4.5488	5.05441	3.89023	4.17994	3.93347	4.66258	3.70031	5.08087	4.58127	3.15775	2.55073	3.47559	3.26107	3.26457	4.04198	1.2811	2.29847	2.42576	2.43158	3.41191	3.67345	3.75605	3.72962	3.64784	3.4574	4.58275	3.7309	2.3242	3.24052	3.7144	3.61682	3.40703	4.62069	4.43529	0.647959	2.34172	2.32901	2.26781	2.31293	2.20975	2.22234	2.33382	2.23858
229	s3 P. suaveolens	2.73415	2.64526	2.87969	2.90122	2.9745	2.74249	2.64175	2.8922	2.86358	3.0842	3.62491	2.62468	2.83023	2.72183	2.60727	2.51093	2.63751	2.85914	3.00633	2.15849	1.98356	1.4679	1.36631	1.41439	2.63197	2.91445	2.90594	2.8859	2.98064	2.83806	2.85934	2.94907	1.25873	2.63415	2.85531	2.70739	2.84102	2.73697	2.70971	1.94698	0.936746	0.933583	0.934868	0.949238	0.938483	0.954308	0.943177	0.925631
230	s5 P. suaveolens	2.77737	2.61712	3.03715	2.93855	3.11713	2.83566	2.69944	3.06196	2.92871	3.37182	3.80033	2.67536	2.86487	2.19006	2.72594	2.5673	2.86959	3.03404	3.04999	2.15209	1.67562	1.52513	1.34729	1.54982	2.72668	3.08223	3.01845	2.98546	2.98155	2.92623	3.00818	2.9772	1.23679	2.5754	2.79198	2.70484	2.87795	2.75217	2.67803	1.83414	1.20242	1.12181	1.11951	1.13292	1.09785	1.09279	1.14437	1.09884
231	Psv79 P. suaveolens	2.75933	2.54569	2.84188	2.91101	2.96724	2.87477	2.88351	2.93422	2.86435	3.42475	3.75376	2.68693	2.99947	2.48141	2.76996	2.73005	2.9387	3.00552	3.1424	2.45189	1.53679	2.17131	2.10786	2.11599	2.82153	3.13223	3.12331	3.09021	2.9185	2.86996	2.80393	2.90461	1.9917	2.61032	2.97055	2.81585	2.65994	2.81057	2.80229	1.20353	1.95784	1.94375	1.93912	1.94219	1.90596	1.92676	1.93233	1.88989
232	Psv103 P. suaveolens	1.76821	1.71262	1.66226	1.89516	1.76048	2.3261	1.98641	2.30367	2.26263	0.547826	2.6219	1.46675	1.92354	1.8671	2.25915	2.56572	2.45094	2.57598	0.94343	2.06885	2.65286	2.48099	2.50372	2.44597	2.31037	2.52686	2.39867	2.57868	2.57067	2.80682	2.50182	2.54959	2.33369	2.17653	1.35596	1.38493	1.95953	2.20529	2.20411	1.63963	2.09932	1.81194	1.80806	1.77533	1.81436	1.84875	1.76743	1.84
233	Psv104 P. suaveolens	1.60111	1.49243	1.57983	1.60357	1.4077	1.69805	2.15437	1.63258	1.55628	1.98881	1.56852	1.3865	1.23204	1.63266	2.04508	2.08366	2.21906	2.04698	2.39088	1.83298	2.43678	2.19594	2.00145	2.20563	2.11849	1.96265	1.93178	2.00074	2.18686	2.43338	2.05147	2.1852	2.15816	1.79296	1.54119	1.34017	2.08846	1.87473	1.83733	2.23318	2.28086	2.26085	2.2653	2.26758	2.25765	2.26016	2.24938	2.27338
234	Psv105 P. suaveolens	2.95996	3.34115	3.0122	3.23159	3.21626	2.60762	1.92269	2.59469	2.42307	1.94528	2.29548	2.38217	2.23681	2.33253	2.1222	2.00975	2.3593	2.23077	2.27002	2.71223	2.69999	2.4431	2.43276	2.41557	2.53104	2.0617	2.0521	2.334	2.37389	2.47364	2.60463	2.35637	2.13865	2.64608	2.43383	2.48369	2.83104	2.66544	2.64627	2.529	2.37069	2.22726	2.24633	2.19804	2.33828	2.4251	2.28805	2.20579
235	Psv24 P. suaveolens	2.07538	2.11912	1.99829	2.07245	2.05928	2.11323	2.36557	2.23396	2.23323	2.05769	2.68836	1.89019	2.09363	2.06767	2.41158	2.54485	2.52124	2.68846	2.61484	1.96854	2.56316	3.03169	2.82504	2.98145	2.4594	2.52916	2.4953	2.58166	2.49772	2.66945	2.21258	2.46992	2.62535	2.00049	2.00111	1.85853	2.23041	2.04291	2.06648	2.85655	2.64843	2.68075	2.70287	2.68911	2.67565	2.71194	2.68941	2.71744
236	Psv34 P. suaveolens	1.75821	1.78238	1.64928	1.86886	1.84415	2.12994	1.89569	2.10597	2.1577	1.58211	2.38181	1.32483	1.92567	1.80383	2.32172	2.5616	2.68886	2.89438	3.17747	1.71763	2.46822	2.70514	2.51506	2.71256	2.61003	2.63306	2.44189	2.53076	2.72143	2.82483	2.49397	2.71607	2.44195	1.9599	1.71212	1.63543	2.12123	2.01912	2.01027	2.28848	2.22658	2.20185	2.19775	2.19562	2.16472	2.19806	2.16615	2.21762
237	Psv78 P. suaveolens	1.94964	1.95165	1.91155	2.01934	1.93393	2.00678	2.28439	2.19448	2.19493	2.19415	2.96902	1.29403	1.67994	1.37928	2.43464	2.69268	2.53426	2.70025	2.51404	1.86969	2.27268	2.5959	2.29487	2.62851	2.45955	2.4849	2.34213	2.48626	2.57825	2.79635	2.54136	2.56588	2.31308	1.70095	1.22281	1.21192	2.12049	1.76008	1.7587	2.10691	2.15993	2.12857	2.15061	2.12946	2.06513	2.16351	2.14106	2.15384
238	Psv80 P. suaveolens	2.66174	2.68873	2.47328	2.53639	2.55743	2.78654	2.66746	2.54663	2.3476	2.24931	2.91394	1.97549	1.9194	1.84674	2.61364	2.70242	2.96873	2.80646	2.98452	2.6149	2.50405	3.05007	2.6021	3.36583	2.85064	2.72872	2.72722	2.84038	3.00406	3.20041	2.77775	2.99622	2.89913	2.0135	1.79725	1.99954	2.8389	1.95167	1.9928	2.77095	3.27335	3.16074	3.16024	3.17365	3.15032	3.15498	3.19063	3.15449
239	Psv81 P. suaveolens	3.36973	3.70776	3.32512	2.92797	3.32686	3.71487	4.94975	3.919	3.3512	0	5.26079	3.53681	4.95016	3.80547	3.26349	4.94975	3.13136	3.39692	0.411765	3.61284	6.38631	3.3087	3.63559	3.79747	3.59663	3.71487	3.71328	3.73951	3.77288	4.31409	3.71071	3.71487	3.16149	3.71487	3.70678	3.70722	3.70991	3.71487	3.71143	3.70917	3.70261	3.73258	3.75693	3.75911	3.70217	3.35239	3.71733	3.70353
240	s4 P. suaveolens	2.26363	2.19833	2.11737	2.21771	2.26469	2.08984	2.14237	2.18284	2.1415	2.19003	2.96202	2.09658	2.35275	2.10521	2.82779	2.88589	2.81867	2.91668	3.28874	1.8801	2.8178	3.13036	2.98822	3.11165	2.72689	2.80732	2.81743	2.76846	2.81076	2.84881	2.07459	2.86391	2.59774	2.12273	2.22917	2.232	1.41022	2.19639	2.21086	2.9221	2.66757	2.71175	2.74482	2.69613	2.65111	2.7161	2.71548	2.75037
241	Psv115 P. suaveolens	3.21979	2.73868	3.39383	3.26867	3.18695	3.30392	2.95038	3.0502	3.33479	3.49786	3.11836	3.0913	3.82174	3.226	2.32474	2.21298	2.74583	2.55031	2.63777	2.17613	1.20444	2.17248	2.23674	2.30537	2.64111	2.77162	2.85512	2.8687	2.75909	2.67448	2.78035	2.82442	2.23056	2.88802	3.16622	3.11576	3.05265	3.49541	3.43002	1.12878	2.0896	2.09726	2.04603	2.07944	1.99977	1.96835	2.07169	2.01881
242	Psv116 P. suaveolens	2.8097	2.28627	2.42654	2.55923	2.68398	2.57297	2.51824	2.44	2.41887	2.08356	1.82561	2.36771	2.27875	2.9332	2.47326	2.32633	2.88625	2.39646	2.63264	2.25202	1.70579	2.07739	2.11736	1.9396	2.27319	2.27513	2.44579	2.43389	2.62223	2.48056	2.52517	2.53402	2.00818	2.74981	2.58892	2.52003	2.91891	2.85821	2.64368	1.90027	2.16411	1.89802	1.88412	1.89963	1.85768	1.86073	1.89344	1.89675
243	Psv106 P. suaveolens	2.11231	2.04621	2.10407	2.24381	2.2721	1.84388	2.13826	1.93287	1.9204	1.90424	2.22752	1.44466	1.49659	1.5933	2.17969	2.3855	2.45271	2.37221	2.22075	1.68766	2.23171	2.55023	2.3247	2.49808	2.25522	2.17848	2.10127	2.18868	2.34478	2.5802	2.2532	2.3243	2.28907	1.72258	1.23023	1.15793	2.01527	1.8387	1.76136	2.20343	2.18853	2.17631	2.20365	2.17176	2.13532	2.1917	2.18902	2.17513
244	Psv107 P. suaveolens	2.15434	2.13608	1.97329	2.21532	1.99146	2.17235	1.93074	2.06475	2.13327	1.52793	3.15795	2.01019	2.15135	2.18095	1.86255	1.95436	1.99818	2.21078	1.64987	1.75399	1.92468	2.08383	1.68881	2.05541	1.72101	1.90523	1.82145	1.85036	1.76285	1.86951	2.3906	1.7776	1.7709	2.29466	2.09013	2.04432	2.58322	2.43419	2.49015	2.2288	2.01745	2.01521	2.01676	2.13931	2.01174	2.01744	2.02005	2.0099
245	Psv108 P. suaveolens	2.00003	2.01991	1.98743	2.19496	2.25755	2.04952	1.99925	1.98407	1.92888	1.88432	2.64758	1.56109	1.82038	1.6431	2.09163	2.28977	2.25731	2.37093	2.45409	1.57164	2.12381	2.54047	2.28802	2.36485	1.99817	2.34798	2.14523	2.20594	2.34093	2.51685	2.43828	2.31736	2.18437	1.83175	1.36208	1.42833	1.93929	1.86319	1.86332	1.89581	2.16127	2.15385	2.15648	2.12593	2.06138	2.11032	2.08933	2.10244
246	Psv113 P. suaveolens	2.18078	2.36845	2.0798	2.03412	1.77294	2.15418	1.74377	2.02298	2.01609	1.61928	1.43594	2.29799	1.80994	3.02325	3.14856	3.02928	3.0654	2.80349	2.59782	2.03351	3.11566	2.92846	3.01006	3.04184	2.9334	2.62319	2.54951	2.61387	2.9936	3.08864	2.58099	3.01425	2.75613	2.80902	1.78456	1.79572	2.63465	2.56496	2.54779	2.96224	2.94128	2.93826	2.96631	2.95235	2.97883	2.99995	2.94896	2.95597
247	Psv114 P. suaveolens	1.84016	1.7923	1.69533	1.72281	1.73708	1.78161	1.91906	1.96289	1.81097	1.86961	1.87481	1.63858	1.78282	1.6824	1.46373	1.53784	1.67095	1.41665	2.07524	2.35246	2.60578	1.66849	1.50471	1.77426	1.55406	1.51189	1.48196	1.77122	1.80255	2.06614	2.14991	1.77693	1.7868	1.57213	1.70497	1.71944	2.20272	1.57762	1.62108	1.5519	1.88948	1.60978	1.60603	1.6149	1.60058	1.60845	1.60772	1.61995
248	Psv118 P. suaveolens	2.88635	2.0426	2.57955	2.74828	2.63181	2.55912	2.77058	2.62356	2.4858	3.202	2.30384	2.20049	2.59959	2.40624	1.86909	1.81752	2.42145	1.64538	1.70073	2.77615	2.11423	1.57331	1.72296	1.61395	1.79626	1.56478	1.77344	1.84636	2.10833	1.95617	2.11408	2.03267	1.59632	2.43787	2.29117	2.43433	2.61838	3.19516	3.02493	1.87952	1.494	1.4692	1.47543	1.46483	1.46188	1.47286	1.47868	1.4673
249	s2 P. suaveolens	2.78232	2.73825	2.90489	2.96709	3.08059	2.87049	2.65294	2.95066	2.83809	3.20177	3.64151	2.91336	3.03848	2.64804	2.67224	2.50752	2.79984	2.97988	2.99103	2.24524	1.96802	1.62545	1.57478	1.60387	2.64291	3.04565	3.002	2.97891	3.00711	2.86048	2.99808	2.98614	1.21798	2.84496	2.99814	2.99055	2.87273	2.96142	2.92876	1.87069	1.20566	1.08661	1.11469	1.1237	1.12197	1.09212	1.1187	1.11721
250	Psv117 P. suaveolens	1.98032	2.14014	1.87556	2.09612	2.03359	2.45966	2.26508	2.18431	2.20842	2.24868	1.90842	1.95132	1.74413	2.01276	1.992	2.34971	2.41594	2.22699	2.62938	1.99984	2.2689	2.52792	2.39406	2.63501	2.25807	2.25541	2.2064	2.21714	2.31583	2.65124	2.15513	2.31316	2.24722	1.7668	1.9822	2.00014	2.51374	1.78706	1.78493	2.51079	2.57309	2.54059	2.53353	2.56801	2.53695	2.53221	2.53012	2.53503
251	Psv120 P. suaveolens	2.28261	2.41657	2.31658	2.51373	2.15515	2.14205	2.23258	2.32076	2.27119	2.02671	3.06618	2.03064	1.92958	2.17364	2.43825	2.564	2.47953	2.65473	2.69771	1.80761	2.17534	2.17157	1.95136	2.17049	2.42667	2.48287	2.36734	2.41851	2.24636	2.4589	2.27903	2.24686	1.76933	2.05297	2.17697	1.97597	2.32118	2.08341	2.07863	1.95528	1.85093	1.76128	1.77512	1.75229	1.74333	1.78683	1.78637	1.74226
252	Psv39 P. suaveolens	2.83687	2.62804	2.96935	2.99341	3.15429	2.89418	2.85319	2.94098	2.97306	3.38747	3.48257	2.87325	3.13571	2.69193	2.70779	2.63099	2.83856	2.96166	3.01899	2.34992	1.70611	2.11646	2.13963	2.14624	2.72158	3.02434	3.00955	3.0094	3.01965	2.89662	3.00082	3.02824	2.09971	2.78442	3.04752	2.9968	2.73361	2.95479	2.92841	1.15606	1.98672	1.96034	1.9604	1.95396	1.93139	1.94831	1.93654	1.92347
253	Psv40 P. suaveolens	2.11556	2.10006	2.07634	2.20358	2.26442	2.18451	2.39599	2.24619	2.19383	2.45001	2.96819	2.03287	2.3616	2.08796	2.57129	2.7509	2.82397	2.81671	2.979	1.99355	2.69245	3.00342	2.95163	3.0023	2.68599	2.74251	2.70484	2.79179	2.76343	2.80714	2.43026	2.73017	2.57121	2.14615	2.04669	2.11868	2.2676	2.23892	2.2331	2.43439	2.5429	2.54939	2.59316	2.57123	2.52089	2.60667	2.57526	2.59089
254	Psv41 P. suaveolens	2.21543	2.19089	2.17313	2.24685	2.35484	2.16854	2.17145	2.19137	2.14674	2.03685	2.91683	1.57324	1.78707	1.51096	2.58185	2.65805	2.68496	2.79815	2.86394	1.68112	2.23143	2.9023	2.48426	2.79431	2.54053	2.71456	2.61257	2.64599	2.41018	2.53499	2.20002	2.40511	2.48805	1.73743	1.76341	1.61498	2.27523	1.84114	1.86331	2.48713	2.54388	2.59776	2.60703	2.58294	2.5449	2.59376	2.55004	2.54443
255	Psv76 P. suaveolens	1.39225	0.00283516	0.578941	1.31134	0.569541	0	1.43635	2.31864	0	2.98169	0	0	0.0343604	0	1.65157	0.600422	1.57123	1.22686	1.59112	2.56515	3.63299	1.58533	3.77421	1.69948	1.32173	1.47316	1.21758	1.68604	1.58145	3.27301	0	1.5423	1.47966	0	1.27747	1.00963	0	1.523	1.38519	1.48203	1.34668	1.5831	1.42573	1.33505	1.4785	1.48495	1.50329	1.49078
256	Psv38 P. koreana	2.90233	2.67018	3.00997	2.97609	3.24726	3.09401	2.94608	3.10968	3.10487	3.38688	3.7852	2.64067	2.87961	2.40644	2.89353	2.77685	3.03322	3.10913	3.19847	2.31117	1.29596	2.16115	2.00556	2.16355	2.91068	3.23262	3.19083	3.1514	3.05547	2.91842	3.04176	3.0573	2.01698	2.76942	2.95362	2.74941	2.75154	2.94388	2.92136	1.21035	1.93879	1.92602	1.91618	1.9175	1.90023	1.90355	1.90766	1.8739
257	Psv58 P. koreana	3.11539	2.71822	3.32903	3.31334	3.24332	3.35914	2.49637	3.02011	3.25802	3.52653	3.27997	3.0624	3.56559	3.01212	2.73653	2.23172	2.86917	2.87195	2.76554	2.10771	1.66321	1.73716	1.72705	1.789	2.85218	2.93096	3.01611	2.96432	2.87238	2.83167	2.69268	2.89112	1.88671	2.82855	3.14122	2.94161	2.95386	3.28203	3.21848	1.51851	1.85859	1.86936	1.85194	1.85238	1.79165	1.79844	1.87055	1.82027
258	Psv54 P. koreana	3.28543	3.29465	2.75431	3.00547	2.9795	3.01186	0	3.58089	3.14008	0	0	3.02316	4.04179	3.23096	2.98053	4.94975	3.84068	2.61392	2.84725	3.26357	5.2144	3.21393	3.21266	3.43739	3.25104	3.29932	3.01119	3.04006	4.08092	4.43248	3.78444	3.87552	3.63131	3.01186	3.00775	3.00812	3.03146	3.01186	3.00945	3.29614	3.6592	3.37553	3.40812	3.41115	3.33317	3.29676	3.35464	3.33503
259	Psv55 P. koreana	2.32448	2.71697	2.6107	2.61064	2.8744	1.73094	1.76361	1.85073	1.80381	1.61506	2.23958	1.49128	1.404	1.13797	1.70109	1.48995	1.78326	1.80797	2.10662	2.53537	2.69176	2.32851	2.01616	2.17415	2.07471	1.57519	1.55689	1.88943	1.56288	1.6973	2.03648	1.55136	1.78903	1.79466	1.59999	1.65523	2.04215	1.92515	1.78412	2.15724	2.06553	2.08056	2.1413	2.07707	2.07402	2.13301	2.08774	2.06999
260	Psv56 P. koreana	2.19518	2.14543	2.15983	2.18867	2.368	2.40182	2.13897	2.40202	2.32641	2.18614	3.05233	1.42143	1.6808	1.24214	2.59487	2.72146	2.61469	2.77037	2.30812	1.74001	1.95573	2.72267	2.20029	2.71801	2.41192	2.69751	2.54417	2.62391	2.43031	2.58785	2.51193	2.41118	2.40624	1.77602	1.30516	1.29506	2.24417	1.81249	1.81409	2.3128	2.36582	2.33356	2.3307	2.32625	2.29875	2.32376	2.32934	2.3224
261	Psv101 P. maximowiczii	3.15632	2.60375	2.75981	3.1473	3.36719	3.53548	1.36004	3.49327	3.36865	3.79017	4.32444	2.96347	3.689	1.6892	2.20637	2.05848	2.4425	2.48647	2.44288	1.94725	1.77754	1.95368	2.12118	1.98969	2.46756	2.62276	2.62134	2.59715	2.45492	2.36995	2.57848	2.43468	1.69176	2.62553	3.07057	2.90679	2.71926	3.7443	3.76455	2.35833	1.73063	1.7356	1.71537	1.73657	1.72778	1.72199	1.73353	1.73868
262	Psv102 P. maximowiczii	3.33697	3.4921	3.20631	3.60387	3.70087	3.82307	2.70126	3.53855	3.85408	3.90082	3.26173	3.65906	3.871	3.59148	2.71921	2.47862	2.86435	3.04818	2.43156	2.57496	1.61356	1.98554	2.12058	2.05899	2.94174	3.06362	3.09885	3.09421	2.92769	3.0333	3.74537	2.91782	2.00111	4.14208	3.47817	3.56477	3.33239	4.27658	4.2597	1.45214	1.93402	1.91453	1.85993	1.90736	1.83043	1.81022	1.95537	1.84021
263	Psv36 P. maximowiczii	2.67386	2.27958	2.74881	2.78145	2.75726	2.99636	2.70133	2.96015	2.91648	3.48192	3.83399	2.37342	2.88169	2.2874	2.74057	2.58808	2.98581	2.98648	3.08343	2.19505	1.44262	2.07808	1.98173	2.14972	2.81001	3.08739	3.05814	3.03846	2.95074	2.95772	2.75551	2.9872	2.08263	2.10947	2.71877	2.37864	2.52319	2.62617	2.59246	1.17585	1.99363	1.96955	1.95762	1.95868	1.89687	1.89913	1.95362	1.93623
264	Psv89 P. maximowiczii	2.96381	2.75061	3.0384	3.05726	3.06713	2.99357	3.01876	2.91129	3.00978	3.25005	3.27723	2.85501	3.10968	2.83139	2.65141	2.48918	2.81514	2.83544	3.11645	2.49838	1.52704	2.16795	2.13539	2.13894	2.80545	2.99256	2.97929	2.96891	2.95685	2.88718	2.9251	2.98275	2.14888	2.75459	3.14641	2.92443	2.71768	2.96758	2.95424	1.44253	2.2066	2.17424	2.15766	2.15151	2.14655	2.13488	2.13459	2.09349
265	Psv92 P. maximowiczii	3.21709	2.90602	3.27321	3.34306	3.33937	3.41229	2.95491	2.90769	3.22474	3.6184	3.49549	3.09115	3.57393	3.23818	2.77569	2.38615	2.99107	2.8128	2.85732	2.18192	1.30253	2.0241	2.00072	2.01084	2.9043	3.1208	3.13404	3.03099	3.05673	2.85863	2.78816	3.08741	1.97369	3.14529	3.38501	3.19635	3.13358	3.46	3.41699	1.20648	2.07729	2.07409	2.02417	2.02868	1.98175	1.98909	2.06998	1.98059
266	Psv90 P. maximowiczii	2.09768	2.00618	1.96043	2.07961	1.85015	2.24517	2.01772	2.22584	2.05172	2.10358	3.12341	1.42795	1.91868	1.62812	2.40365	2.61365	2.52684	2.81293	2.5827	1.93449	2.24759	2.42778	2.33042	2.542	2.2623	2.51842	2.49405	2.60235	2.53776	2.79606	2.58388	2.53502	2.26807	1.96132	1.40173	1.46889	2.18659	1.98163	2.05498	2.02682	2.19445	2.17388	2.26282	2.25457	2.21189	2.2501	2.18765	2.27673
267	Psv77 P. maximowiczii	3.52753	3.96149	3.08861	3.76174	3.5846	3.9362	3.71506	4.00315	4.01021	2.78738	3.49953	4.02594	3.52287	3.59295	2.69218	2.73075	3.20767	2.51216	1.36185	3.00769	3.73606	3.165	3.58193	2.89469	2.83949	2.87968	3.52821	3.19424	3.49499	3.59308	4.10767	3.51161	3.81071	3.71275	3.58694	3.55858	4.05479	3.69025	3.62079	2.88924	3.92143	3.93921	3.92335	3.92428	3.93597	3.87875	3.89777	3.92379
268	Psv93 P. maximowiczii	3.65183	2.62919	3.56129	3.48946	2.43494	2.53157	5.51568	3.91764	2.51905	0.86478	0	2.46059	3.34464	2.5523	3.7432	4.12106	4.24987	3.55242	5.39826	4.73747	3.25639	2.75101	2.80972	2.85662	4.23508	3.64225	3.9952	4.13317	4.09485	4.01042	2.52872	4.04647	2.69	2.98274	3.70183	3.76069	3.67882	4.13979	3.56409	1.25359	2.81621	2.78633	2.77951	2.76137	2.77111	2.74953	2.79094	2.77259
269	354 (16) P. x (P. suaveolens x ?) female	2.21981	2.20683	2.1912	2.31185	2.40806	2.11538	2.06372	2.25378	2.18277	2.29422	3.04792	1.75861	1.87172	1.43277	2.94867	2.95451	2.99095	3.09105	3.23234	1.84809	2.57829	3.01528	2.70712	3.01549	2.8285	2.84343	2.84892	2.84534	2.73818	2.89486	2.21715	2.80822	2.6377	1.80595	1.79348	1.73962	1.36168	1.84408	1.86273	2.75094	2.74443	2.71894	2.78002	2.70011	2.67007	2.72158	2.7151	2.73139
270	148 P. x (P. suaveolens x ?) male	2.73089	2.7633	2.9478	3.06005	2.91875	2.63013	2.63097	2.79395	2.74646	2.63038	3.52447	2.40854	2.55728	2.55308	2.63089	2.49973	2.67589	2.83304	3.03549	2.21763	1.96185	1.42119	1.22235	1.39379	2.64237	2.83697	2.84862	2.80656	2.96158	2.84444	2.95305	2.912	1.36375	2.60998	2.48535	2.42032	2.80429	2.66937	2.68551	1.91554	1.00284	1.04445	1.0585	1.06335	1.04658	1.04468	1.05415	1.04538
271	Popul3 P. talassica	2.84528	2.99117	2.92315	3.10553	3.03959	2.9442	3.0525	3.01393	2.93828	3.04983	3.74534	2.93949	2.97532	2.76009	2.86726	2.84184	3.01423	3.10913	3.35782	2.41131	1.79277	2.29936	2.25387	2.29161	2.88995	3.22472	3.19182	3.16749	3.14228	3.02071	3.03838	3.12344	2.30245	2.79004	3.18244	3.04621	2.77439	2.91217	2.91118	1.5305	2.2057	2.18328	2.1914	2.19536	2.1522	2.20187	2.1763	2.13963
272	POPT4 P. talassica	2.0303	2.13148	2.0617	2.26487	2.1485	2.13903	2.09253	2.12963	2.12456	2.6393	2.91453	1.78368	1.93969	1.74793	2.38481	2.44906	2.4694	2.60228	2.57331	1.59958	2.41746	2.42323	1.96321	2.401	2.30514	2.36525	2.2265	2.33604	2.35273	2.52631	2.32333	2.35913	2.25228	1.44919	1.8212	1.82385	2.26635	1.58673	1.6131	2.55698	2.33039	2.28774	2.29516	2.30156	2.29415	2.3061	2.29399	2.29635
273	POPT5 P. talassica	2.00754	2.2098	2.02214	2.30042	2.00813	1.85389	2.01213	1.87517	1.81675	2.21363	2.83154	1.58055	1.76482	1.70928	2.21073	2.36554	2.40591	2.46113	3.12377	1.82085	2.56586	2.57262	2.35344	2.60372	2.30343	2.20281	2.06905	2.18965	2.36809	2.50923	2.14344	2.36046	2.29062	1.73863	1.79392	1.62316	2.29754	1.88121	1.90076	2.72217	2.58003	2.4779	2.47148	2.48755	2.48	2.48426	2.46925	2.48107
274	Popul4 P. talassica	2.31492	2.29728	2.27227	2.36167	2.1966	2.03987	2.21344	2.16126	2.12725	2.26998	2.79679	1.77917	1.87288	1.69088	2.64008	2.78144	2.7607	2.87512	2.91126	1.82275	2.6738	2.93042	2.7592	2.97618	2.65075	2.57629	2.52544	2.627	2.79472	2.7422	2.37234	2.77412	2.5618	1.89104	1.86811	1.91914	2.53977	2.02209	1.98402	2.89292	2.68582	2.65417	2.72409	2.6681	2.63355	2.72255	2.6978	2.69071
275	Popul6 P. talassica	2.05446	2.19846	1.9718	2.15311	2.21969	2.12126	2.41812	2.2408	2.22613	2.17872	2.56236	1.90043	2.05408	1.92351	2.57444	2.69398	2.60577	2.7108	2.79234	1.89922	2.56395	2.87158	2.50244	2.80501	2.64066	2.55928	2.46125	2.53738	2.64323	2.71085	2.36726	2.60647	2.61996	1.70977	2.03112	1.93772	2.43931	1.81478	1.80466	2.89125	2.68393	2.68128	2.68285	2.67183	2.65682	2.69454	2.66229	2.66562
276	POPT2 P. talassica	2.12213	2.05125	2.11254	2.29942	2.01266	2.1491	2.02646	2.06148	2.00146	2.36779	2.85431	1.72469	1.76928	1.63803	2.37412	2.60695	2.45084	2.52197	2.96584	1.60658	2.31457	2.51622	2.29909	2.46112	2.40932	2.42503	2.4086	2.51805	2.48823	2.53581	2.24522	2.49019	2.23282	1.73839	1.91646	1.81619	2.35254	1.88481	1.89567	2.47837	2.44906	2.42913	2.43269	2.42559	2.43898	2.45542	2.42507	2.42379
277	POPT3 P. talassica	1.82753	1.973	1.80293	2.10344	2.06144	1.83647	1.97014	1.98415	1.90926	1.95706	2.60511	1.8342	1.65109	1.79441	2.23278	2.37848	2.37321	2.38535	2.56831	1.94551	2.67591	2.28386	2.25771	2.27429	2.30794	2.21381	2.0782	2.19798	2.39083	2.54856	2.24692	2.38951	2.10258	1.83615	1.73575	1.67106	2.19542	1.99807	1.97273	2.44911	2.13115	2.13915	2.15753	2.13648	2.15776	2.16119	2.12311	2.15427
278	POP8 P. talassica	2.59643	2.07876	2.59565	2.71904	2.4692	2.45455	2.30442	2.45687	2.5547	3.29197	3.55863	2.296	2.60801	2.12176	2.41743	2.21878	2.70603	2.67709	3.00629	1.75048	1.8077	1.27646	1.08448	1.31114	2.50997	2.85835	2.7885	2.79591	2.8078	2.6591	2.46987	2.85624	1.40325	1.8952	2.69589	2.40534	2.43297	2.23211	2.26759	1.8151	1.44987	1.42019	1.39293	1.41964	1.35624	1.38056	1.40324	1.38006
279	Popul5 P. talassica	2.67585	2.5867	2.78456	2.84247	2.79345	2.72392	2.53098	2.74385	2.79846	3.31193	3.64199	2.71569	2.71903	2.44058	2.51746	2.3684	2.694	2.7683	2.99561	2.0264	1.81176	1.3797	1.2076	1.38741	2.59698	2.88649	2.86554	2.86482	2.73627	2.65072	2.68077	2.75578	1.36231	2.28177	2.98193	2.65978	2.67432	2.5042	2.5033	1.93102	1.3743	1.3841	1.37891	1.38244	1.361	1.35595	1.38864	1.34826
280	POP7 P. talassica	3.32752	3.26509	3.32881	3.37122	3.33997	3.28936	3.23547	3.15947	3.28162	3.33888	3.19919	2.93925	3.50104	3.07095	2.85964	2.54851	3.46764	3.18178	3.00726	2.29292	2.04771	1.85219	1.87342	1.90474	3.24098	3.48829	3.57768	3.51549	3.49891	3.16659	3.12406	3.58478	1.8446	2.87395	3.43013	2.91175	3.24663	3.10315	3.11704	2.21413	1.97748	1.92096	1.93667	1.91038	1.899	1.92337	1.94425	1.89711
281	Plr38 P. laurifolia	2.67164	2.61645	2.77601	2.75771	2.83333	2.75636	2.76057	2.6314	2.71855	2.79034	3.43209	2.1346	2.23269	1.31684	2.6352	2.71909	2.8192	2.89767	2.60936	2.25757	1.58622	2.55483	2.29909	2.62587	2.75327	2.94017	2.87723	2.9615	2.8064	2.79699	2.44069	2.82048	2.13225	1.37805	2.22025	2.04434	2.36556	1.80972	1.74688	2.37613	2.31894	2.30426	2.31732	2.33007	2.31423	2.31648	2.32404	2.31279
282	Plr35 P. laurifolia	2.88103	2.80079	2.99531	3.01136	3.2237	2.78087	2.64719	3.01255	2.90151	3.30356	3.73942	2.77339	2.84733	1.9597	2.74148	2.53771	2.87946	2.91778	2.88884	2.11861	1.5738	1.30056	1.18796	1.34818	2.64503	2.99116	2.93647	2.90734	2.92334	2.92055	2.99878	2.94947	1.51016	2.33457	2.81656	2.71432	2.94966	2.46829	2.43662	2.0634	1.56131	1.4925	1.49874	1.5019	1.49164	1.45963	1.50405	1.45856
283	Plr36 P. laurifolia	2.75007	2.78651	2.82899	2.86113	3.10986	2.7818	2.48542	2.90023	2.81698	3.19658	3.29201	2.59357	2.66907	1.6281	2.66575	2.52788	2.81715	2.95	2.7394	2.03708	1.80168	1.93941	1.68622	1.88093	2.64153	2.90683	2.82614	2.84469	2.89583	2.92665	3.02768	2.89814	1.8314	2.25858	2.54532	2.62614	2.78818	2.31728	2.32729	2.21603	1.85445	1.82732	1.80758	1.82989	1.81476	1.80776	1.80882	1.78827
284	POPL1 P. laurifolia	2.91056	2.64336	2.96088	3.14784	2.82501	2.99394	2.81111	2.8667	2.96938	3.2383	3.20534	2.76615	3.06607	2.5045	2.58713	2.50759	2.94618	3.00875	3.07188	2.46097	1.10829	2.15664	2.17593	2.17817	3.00422	3.06983	3.07994	3.14852	3.06503	3.05416	2.77846	3.10633	2.09036	2.37495	2.98474	2.69323	2.70649	2.80303	2.71865	1.70913	2.19713	2.13587	2.12888	2.14741	2.12108	2.11185	2.15606	2.13068
285	Popul15 P. laurifolia	2.80353	2.62148	2.88357	2.89972	2.93838	2.79542	2.67069	2.92679	2.80806	3.19153	3.69518	2.39514	2.53736	1.70016	2.69613	2.63961	2.77126	2.78062	2.93194	2.17956	0.892062	2.15378	2.02849	2.14837	2.72537	2.92064	2.88543	2.83262	2.77567	2.78207	2.7236	2.78324	2.04035	1.9138	2.67791	2.40909	2.72247	2.21675	2.16415	1.5818	2.219	2.15883	2.17562	2.14835	2.1128	2.1382	2.15782	2.10805
286	POPL2 P. laurifolia	2.50456	2.22967	2.5431	2.66277	2.60954	2.66769	2.44598	2.63066	2.70277	3.18771	3.28815	2.3907	2.75593	1.9796	2.50302	2.489	2.76118	2.79546	2.91261	2.23975	1.68188	2.2971	2.3986	2.3986	2.74004	2.8687	2.92231	2.97191	2.84783	2.92376	2.62591	2.8564	2.12148	1.85664	2.5939	2.32282	2.51209	2.306	2.29522	1.76151	2.15899	2.18341	2.21429	2.22766	2.17531	2.19518	2.22357	2.22118
287	PL6 P. laurifolia	3.16332	2.92954	3.20432	3.23938	3.09195	2.96182	3.1636	2.85458	3.11879	3.27708	3.20714	2.74766	3.06598	2.32088	2.72253	2.50104	3.04438	3.15074	3.0985	2.70592	1.61538	2.5225	2.48636	2.59953	3.13007	3.16094	3.2064	3.2593	3.22986	3.2665	2.98296	3.28173	2.43757	2.26853	2.98997	2.72643	2.94661	2.71409	2.6447	1.81587	2.49114	2.49897	2.50413	2.51855	2.47874	2.46703	2.50194	2.47232
288	PL7 P. laurifolia	2.88353	2.61599	2.90285	3.22607	2.80266	3.24445	3.1133	2.76811	3.21105	2.97137	3.17689	2.73209	3.19448	2.53045	2.79416	2.38414	3.22392	2.96786	3.08609	2.63092	0.971151	2.14583	2.14205	2.2288	3.20942	3.18586	3.28517	3.25577	3.30519	3.05779	2.86918	3.36886	1.97516	2.04674	3.1378	2.75113	2.7385	2.96197	2.86557	1.8444	2.08124	1.96941	1.97974	1.97133	2.00633	1.99356	1.96857	2.00162
289	Plr21 P. laurifolia	2.5954	2.46698	2.74286	2.77882	2.63805	2.5213	2.28404	2.53119	2.59304	3.03269	3.3876	2.36396	2.4954	1.93416	2.20248	2.09303	2.49408	2.51836	2.65105	1.77004	1.62171	1.28884	1.08255	1.29981	2.32188	2.6957	2.66578	2.68098	2.55405	2.4015	2.51237	2.56781	0.987622	2.02937	2.63285	2.29791	2.37129	2.30287	2.29532	1.91356	1.13551	1.11952	1.12985	1.11418	1.11847	1.1058	1.12444	1.08569
290	Plr17 P. laurifolia	2.61016	2.56053	2.59888	2.6315	2.66636	2.41085	2.63359	2.45269	2.45107	2.30575	3.08	1.89485	1.72992	0.898961	2.68383	2.96222	2.90815	3.01501	2.64517	2.01237	1.7493	2.69286	2.26205	2.68211	2.74687	2.89518	2.76173	2.83073	2.67511	2.79343	2.43715	2.66571	2.2647	1.44176	1.90146	1.75006	2.28003	1.44896	1.45202	2.62372	2.52102	2.44041	2.44101	2.44577	2.43624	2.45758	2.43436	2.42625
291	Plr18 P. laurifolia	2.43518	2.55335	2.4289	2.5314	2.63525	2.32776	2.44287	2.50724	2.45823	2.2644	3.11549	1.77214	1.6719	0.951045	2.7641	2.92553	2.81821	2.89251	2.05998	2.08069	2.05512	2.95197	2.64867	2.99571	2.75273	2.76105	2.66349	2.71212	2.59526	2.86715	2.44757	2.62045	2.61332	1.43721	1.66595	1.57925	2.41257	1.41434	1.44897	2.7385	2.82658	2.7608	2.78977	2.7809	2.73081	2.76463	2.79231	2.75594
292	Plr22 P. laurifolia	2.01205	2.17468	2.10722	2.18783	2.29133	2.00819	2.45538	2.1759	2.09361	2.36196	2.83413	1.65682	1.79016	1.12602	2.71959	2.83172	2.76472	2.863	3.05548	1.79338	2.57382	2.84545	2.48473	2.80827	2.73794	2.66293	2.54921	2.60047	2.67449	2.7831	2.22399	2.66914	2.47727	1.43615	1.84273	1.67871	2.23979	1.46105	1.49438	2.78289	2.74049	2.70229	2.72929	2.68448	2.62506	2.69935	2.71162	2.67636
293	Plr27 P. laurifolia	2.69301	2.57207	2.66171	2.77995	2.87834	2.63757	2.41755	2.65764	2.63745	3.16385	3.41766	2.00836	2.23384	0.898982	2.60981	2.77996	2.62947	2.85704	2.42919	2.11918	1.68128	2.6026	2.25205	2.6377	2.58579	2.75088	2.64822	2.72867	2.52043	2.77376	2.3617	2.49761	2.37772	1.26876	2.11892	2.10785	2.44989	1.75421	1.74097	2.27675	2.5823	2.54096	2.5384	2.5686	2.50596	2.51239	2.56411	2.51965
294	Plr28 P. laurifolia	2.48284	2.58694	2.48803	2.51656	2.64399	2.24304	2.57346	2.46664	2.42375	2.31148	2.59969	1.8051	1.74034	1.04437	2.72577	2.74867	2.83707	2.94212	2.61574	2.21693	2.26384	3.10254	2.8047	3.11688	2.89981	2.78339	2.71632	2.78703	2.72784	2.98013	2.42654	2.74902	2.74265	1.53839	1.74017	1.63882	2.46445	1.52934	1.52498	2.85355	2.94527	2.87649	2.91133	2.88743	2.84656	2.88454	2.90328	2.87732
295	Plr37 P. laurifolia	2.63358	2.58498	2.61928	2.73393	2.80904	2.52079	2.57725	2.70344	2.62898	3.01689	3.29013	1.96495	2.04454	0.864259	2.76224	2.88337	2.87867	2.92295	2.54048	2.18129	1.87731	2.81015	2.58823	2.89834	2.80569	2.83468	2.82441	2.85808	2.7053	3.00035	2.43267	2.72964	2.65999	1.40582	1.99493	1.90018	2.59913	1.70986	1.71058	2.58002	2.81553	2.78929	2.8363	2.824	2.75579	2.78438	2.83514	2.80132
296	POPL3 P. laurifolia	2.56678	2.40854	2.47198	2.59412	2.68933	2.49492	2.29582	2.5117	2.54621	2.91871	3.31999	1.98933	2.20069	0.776323	2.46477	2.62242	2.53016	2.67658	2.47007	1.87245	1.63539	2.70466	2.43847	2.62537	2.51488	2.59076	2.55708	2.58233	2.48815	2.69725	2.34237	2.46708	2.44209	1.19512	2.01626	2.0153	2.44162	1.70311	1.69619	2.35716	2.60844	2.58257	2.5786	2.59735	2.52067	2.54844	2.60152	2.55571
297	Popul8 P. laurifolia	2.38595	2.46461	2.44375	2.5227	2.53063	2.23005	2.6417	2.37783	2.39561	1.89557	2.394	2.09706	2.09323	1.51023	2.64154	2.75987	2.87638	2.97151	2.36794	2.12003	2.33263	3.2241	3.03217	3.22579	2.92785	2.84708	2.74731	2.80839	2.95054	3.08442	2.61672	2.97697	2.84681	1.80604	2.03886	2.03507	2.66945	1.80422	1.80409	3.03132	3.00382	2.92531	2.98378	2.94818	2.91282	2.95783	2.96056	2.94111
298	Popul9 P. laurifolia	2.46643	2.49395	2.44699	2.53703	2.68652	2.27784	2.54308	2.53671	2.45282	2.24222	3.22496	1.77998	1.61974	0.8256	2.82962	2.93384	2.91159	2.90934	2.3693	2.09027	2.05931	2.97004	2.66813	3.02711	2.82824	2.81493	2.70261	2.76305	2.69603	2.95062	2.41039	2.70495	2.66596	1.33063	1.63388	1.50352	2.41055	1.35446	1.34291	2.77834	2.87651	2.81987	2.86475	2.83334	2.78015	2.8145	2.84529	2.81716
299	336 (1) K P. x wobstii female	2.23345	2.176	2.28121	2.44756	2.33021	2.19119	2.62351	2.28523	2.24883	1.81516	2.61736	1.86021	1.85138	1.33143	2.97373	3.01075	2.92437	3.11802	3.20574	2.09392	2.61657	3.25391	3.00493	3.16668	2.99765	2.81522	2.76457	2.77658	2.99171	3.09138	2.53589	2.98202	2.90247	1.7888	1.61873	1.63496	2.42729	1.85892	1.8206	2.94584	2.81014	2.82021	2.85261	2.82553	2.79093	2.85267	2.83928	2.85006
300	337 (2) K P. x wobstii female	2.48055	2.10772	2.67421	2.79298	2.63356	2.50927	2.72	2.40034	2.48235	2.93582	3.64647	2.03676	2.28139	1.49453	2.6726	2.63304	2.77651	2.93117	3.00184	1.86865	1.83604	2.61188	2.41854	2.62944	2.87091	2.84037	2.83386	2.82978	2.82179	2.9415	2.32548	2.8339	2.51523	1.50273	2.11319	1.79982	2.31346	1.90423	1.86815	2.3516	2.48475	2.48412	2.51295	2.50543	2.45991	2.48318	2.5311	2.49546
301	355 (17) P. x wobstii female	2.77939	2.63056	3.05876	2.94797	3.13128	2.88026	2.86264	3.02701	2.90237	3.29566	3.7286	2.69068	2.89651	2.27001	2.89544	2.63406	3.01382	3.1794	3.38732	2.34542	1.68023	2.03664	1.94763	2.0652	2.88451	3.12928	3.13477	3.14436	3.122	3.09589	3.05261	3.09671	2.05013	2.70181	2.87945	2.81407	2.52588	2.85785	2.77898	1.55564	1.92387	1.95781	1.96776	1.97118	1.91799	1.95072	1.95705	1.91785
302	368 (30) ? P. longifolia	2.16088	2.15133	2.08608	2.26098	2.29036	2.29661	2.38797	2.45367	2.40684	2.04823	2.97151	1.67407	1.80695	1.75064	2.73044	2.86714	2.56327	2.79537	2.57983	1.98819	2.36409	2.9562	2.68357	2.87591	2.6533	2.70197	2.61909	2.62294	2.61026	2.77754	2.41452	2.58085	2.70661	2.05534	1.79349	1.57207	2.31233	2.06654	2.07662	2.65572	2.60527	2.64301	2.65536	2.62061	2.57495	2.63842	2.62745	2.64522
303	366 (28) ? P. longifolia male	2.79113	2.62208	3.0773	2.9739	3.21596	2.94492	2.86584	3.08176	2.96147	3.27396	3.78093	2.72607	2.91293	2.31081	2.91211	2.65439	3.04116	3.17583	3.36	2.31	1.65011	2.04068	1.96133	2.05249	2.86399	3.15948	3.20516	3.19385	3.18055	3.12856	3.07892	3.15095	2.06127	2.79056	2.90519	2.87365	2.50258	2.91917	2.85942	1.56647	1.96494	1.96488	1.9741	1.99569	1.92164	1.95146	1.95824	1.92426
304	367 (29) ? P. longifolia male	2.79339	2.6433	3.10489	2.9882	3.19579	2.97328	2.87018	3.09465	2.99013	3.29476	3.79863	2.72006	2.91673	2.30791	2.87737	2.6295	3.0378	3.18234	3.31486	2.33534	1.6439	2.05683	1.97576	2.09519	2.84972	3.14143	3.17284	3.16946	3.12655	3.09366	3.10232	3.10474	2.09512	2.79898	2.87329	2.87039	2.53919	2.91186	2.85569	1.57007	1.98567	1.98499	2.0001	2.01025	1.94455	1.98215	1.97835	1.94382
305	250 P. longifolia male	2.79925	2.60372	3.10721	2.97804	3.27406	2.98876	2.95656	3.06626	2.93444	3.42049	3.81603	2.77211	2.99193	2.38106	2.89602	2.63549	3.06596	3.22566	3.41345	2.34411	1.69361	2.03236	2.00973	2.07308	2.86914	3.18746	3.22632	3.23306	3.22421	3.18078	3.15741	3.21409	2.11885	2.94349	2.9522	2.96889	2.56758	3.02175	2.97046	1.59393	1.98263	1.99935	2.00639	2.01976	1.97607	1.99304	1.99428	1.94851
306	349(14) K P. longifolia male	2.77572	2.67894	3.07239	3.04159	3.22111	3.01636	2.83232	3.07524	3.00125	3.21166	3.77825	2.75139	2.87003	2.3407	2.8433	2.62194	2.94832	3.12468	3.32943	2.25447	1.60663	2.06543	1.94223	2.06581	2.83937	3.11554	3.16282	3.14975	3.11929	3.05442	3.09504	3.05534	2.08496	2.76026	2.86746	2.80844	2.54725	2.85573	2.80442	1.59906	1.93392	1.95028	1.95569	1.98981	1.90845	1.93903	1.95071	1.90818
307	350(15) K P. longifolia male	2.79138	2.668	3.10107	3.0109	3.24398	2.94392	2.70054	3.07298	2.91871	3.38119	3.80681	2.76312	3.02698	2.39776	2.57831	2.5368	2.84568	2.93416	2.62376	2.08004	1.47279	1.99572	1.86997	2.05042	2.53369	3.04076	3.05153	2.98838	3.02718	2.9357	3.21868	3.00986	1.99099	2.85182	2.78899	2.85214	2.59915	2.98084	2.9151	1.493	1.90457	1.87525	1.87045	1.87264	1.86726	1.84585	1.8678	1.84132
308	186 P. longifolia male	2.65684	2.74225	2.83726	2.95861	2.5946	2.51582	2.6406	2.57086	2.52804	2.8545	3.32876	2.37981	2.61922	2.89855	2.50453	2.49905	2.56422	2.73178	2.9149	2.08182	2.13432	1.14357	1.17185	1.09464	2.46763	2.89195	2.95002	2.87602	2.98031	2.88384	2.85273	2.96288	1.17194	2.67992	2.83729	2.64332	2.92099	2.76118	2.77278	1.84817	0.24453	0.194474	0.221201	0.246563	0.213054	0.18464	0.199311	0.195191
309	187 P. longifolia male	2.65778	2.59527	2.79545	2.84102	2.58778	2.40681	2.62309	2.51866	2.40494	2.88067	3.26174	2.31496	2.57891	2.76493	2.52735	2.51039	2.58662	2.68906	2.94045	2.04475	2.14316	1.06362	1.16473	1.05964	2.47005	2.8648	2.90503	2.83769	3.01088	2.91078	2.8071	3.0121	1.10558	2.60708	2.77753	2.62749	2.91596	2.72399	2.70026	1.89419	0.239337	0.19051	0.22925	0.212453	0.203487	0.224589	0.217995	0.224861
310	348(13) K P. longifolia	2.65653	2.45657	2.86018	2.79118	2.92786	2.64613	2.69468	2.75927	2.74604	3.24083	3.59436	2.28975	2.48237	1.04901	2.84562	2.64988	2.93765	3.09927	3.17956	2.05897	1.8133	2.4825	2.31265	2.55851	2.91347	3.01029	3.02249	2.99803	2.94926	2.99571	2.67521	2.99313	2.21328	1.90716	2.41718	2.24983	2.35921	2.09753	2.09447	2.05385	2.33227	2.22671	2.28814	2.27241	2.23699	2.24686	2.2627	2.24416
311	345 (10) K ? P. trichocarpa female	2.23342	2.30137	2.27742	2.44133	2.59969	2.21454	2.35269	2.17426	2.07581	2.35163	2.9129	1.70701	1.61822	0.73051	2.5312	2.79121	2.8452	2.92192	2.56491	2.09654	1.97793	2.65884	2.42553	2.6295	2.53962	2.72579	2.59577	2.70435	2.73455	3.0249	2.41622	2.83238	2.18481	1.42967	1.91302	1.73702	2.14135	1.33235	1.45038	2.34672	2.78195	2.52231	2.56621	2.60874	2.58999	2.55433	2.5489	2.53899
312	346 (11) K ? P. trichocarpa female	2.20234	2.29647	2.21748	2.39777	2.45889	2.15199	2.29216	2.28757	2.1972	2.1432	3.01279	1.73149	1.76871	0.613793	2.71539	2.79388	2.75552	2.84856	2.47284	1.85738	2.34324	2.98154	2.6994	2.95137	2.64965	2.72293	2.65304	2.61127	2.65985	2.84901	2.3706	2.73636	2.53994	1.56603	1.57165	1.62149	2.1756	1.6301	1.65985	2.64426	2.73203	2.64497	2.70013	2.66165	2.61396	2.66632	2.68478	2.66997
313	371 (33) ? P. trichocarpa female	2.2506	2.20624	2.16839	2.28236	2.42297	2.19853	2.13042	2.38347	2.29932	2.50573	3.11408	1.90846	2.124	1.6227	2.24692	2.39855	2.3933	2.37715	1.88866	1.76458	2.76544	3.00929	2.77109	2.99529	2.12204	2.18395	2.18943	2.10693	2.2312	2.55142	2.25787	2.30375	2.72423	1.66271	1.7506	1.80503	2.16713	1.83375	1.82634	3.06026	2.89913	2.87164	2.90744	2.84321	2.8041	2.86049	2.88816	2.86242
314	347(12) K ? P. trichocarpa	2.77893	2.59719	3.06106	2.94761	3.20742	2.91811	2.7311	3.077	2.93704	3.09172	3.75947	2.67624	2.8815	2.26023	2.77742	2.55801	2.94744	3.0662	3.10293	2.22529	1.64041	2.03752	1.94926	2.07351	2.73405	3.00165	3.06445	3.04527	3.05183	3.02999	3.08525	3.03333	2.05417	2.7552	2.68419	2.72889	2.51169	2.88048	2.81436	1.6003	2.00825	2.0164	1.98377	2.03217	1.97754	2.00995	2.01835	1.94799
315	133 P. simonii var. pendula male	2.52873	2.69908	2.5638	2.76795	2.50977	2.15898	1.78341	2.29225	2.25512	2.67415	3.34556	1.91026	1.92358	2.01454	1.41978	1.59757	1.41051	1.24407	1.07353	1.57991	2.49957	2.79063	2.69529	2.72143	1.25133	1.47642	1.41185	1.40019	1.37482	1.43481	1.87018	1.40909	2.7017	1.92186	1.74111	1.75622	2.34096	1.98003	2.08169	2.94608	2.7757	2.90423	2.87853	2.87332	2.84354	2.88043	2.87507	2.82931
316	128 P. simonii var. pendula male	2.7146	2.46847	2.87791	2.78106	3.05628	2.94779	2.92137	3.02217	2.89749	3.17112	3.57221	2.77857	3.04141	2.68656	2.79603	2.7902	2.87423	2.99874	3.01574	2.3549	1.74352	2.03634	2.13988	2.01815	2.67474	3.16305	3.1429	3.11516	3.09459	3.07177	3.13132	3.12677	2.08642	3.0407	2.98049	3.03241	2.90997	3.15959	3.13518	0.123215	1.90229	1.87471	1.89654	1.91441	1.87424	1.88895	1.8861	1.86511
317	357 (19) P. simonii ,var. pendula male	2.68927	2.47691	2.85547	2.77648	2.95191	2.88861	2.92645	2.98154	2.84807	3.1438	3.54689	2.74365	3.03628	2.66338	2.7741	2.76781	2.8454	2.98621	2.99711	2.3775	1.77607	2.01156	2.11849	1.99584	2.67971	3.12085	3.09922	3.07989	3.08099	3.06644	3.1046	3.0922	2.05694	2.96747	2.95299	3.02449	2.89698	3.10287	3.07436	0.143674	1.88513	1.85437	1.87578	1.87931	1.84856	1.87413	1.87139	1.84332
318	132 P. simonii var. pendula male	2.72738	2.6469	2.88916	2.97046	3.04724	3.03913	2.93245	3.01937	2.96068	3.17541	3.55579	2.80336	3.04581	2.82594	2.7332	2.78663	2.73137	2.94669	2.99677	2.3545	1.74951	2.10035	2.14918	2.01593	2.67425	3.14345	3.11069	3.09577	3.02236	2.97223	3.12217	3.00427	2.14972	3.05056	3.0147	3.03882	2.89396	3.13314	3.15988	0.14261	1.85816	1.87637	1.89493	1.90832	1.86779	1.89206	1.88101	1.85864
319	356 (18) P. simonii ,var. pendula male	2.73276	2.48443	2.86831	2.81198	2.98148	2.92431	2.93467	3.02153	2.88374	3.1848	3.55866	2.76229	3.02469	2.67939	2.78838	2.80828	2.84784	2.98201	2.99437	2.38233	1.78935	2.02195	2.13914	2.00576	2.66714	3.14975	3.12575	3.1049	3.06975	3.05003	3.13535	3.08608	2.08538	3.01629	2.96965	3.00446	2.93283	3.14271	3.12106	0.132425	1.90035	1.86723	1.89039	1.90386	1.86479	1.88749	1.88556	1.85931
320	131 P. simonii var. pendula male	2.75946	2.52421	2.87666	2.81	3.01691	2.92679	2.92355	3.01862	2.90861	3.17549	3.57533	2.76426	3.05738	2.73999	2.80281	2.81318	2.84707	2.99511	2.99835	2.33982	1.75789	2.08011	2.14537	2.03964	2.67959	3.19311	3.12547	3.12484	3.10347	3.015	3.16621	3.09271	2.1222	3.03375	2.98222	3.02862	2.95958	3.16735	3.13377	0.252018	1.92076	1.88837	1.90421	1.92444	1.86636	1.9017	1.8947	1.86495
321	358 (20) P. simonii ,var. pendula male	2.68359	2.44709	2.8784	2.78067	2.96853	2.86576	2.69665	2.92844	2.85412	2.94802	3.53857	2.6705	2.88602	2.56847	2.63603	2.60365	2.69218	2.85874	2.82485	2.30219	1.78443	2.02126	2.10004	2.02905	2.55335	2.89147	2.88053	2.88184	2.88634	2.92009	3.0172	2.91496	2.08505	2.85458	2.72971	2.86162	2.82661	2.98515	2.96261	0.363272	1.89406	1.88113	1.9288	1.94107	1.90423	1.91588	1.91627	1.88291
322	372 P. simonii var. pyramidalis	2.08374	2.02235	2.23784	2.24134	1.88097	2.01931	2.13711	2.03953	2.16566	1.12355	2.73979	1.2977	1.42011	1.67448	2.29026	2.50958	2.20924	2.27108	2.28773	1.61968	2.63081	2.79074	2.65492	2.79896	2.34697	2.11235	2.04958	2.12563	2.33875	2.52017	2.19888	2.35121	2.77211	1.50945	0.619557	0.722423	2.48385	1.67017	1.68256	2.78154	2.55481	2.61342	2.64074	2.58224	2.54997	2.61747	2.61019	2.57589
323	140 P. male	2.7753	2.5205	2.82658	2.84179	3.00544	2.82882	3.01844	3.052	2.93877	3.3129	3.68477	2.35846	2.54424	1.84594	2.91753	2.84832	3.0035	3.09026	3.35778	2.45219	1.46121	2.21435	2.20145	2.23629	2.89334	3.1021	3.14979	3.14072	3.09789	3.12593	2.96769	3.14391	2.25597	2.29531	2.66604	2.40315	2.69578	2.49494	2.46773	1.53372	2.22652	2.17674	2.19305	2.21883	2.18134	2.17923	2.19878	2.15224
324	149 P. male	2.54008	2.74708	2.67404	2.93219	2.73525	2.38416	1.74361	2.49645	2.51864	2.73761	3.3823	2.25579	2.23882	1.88603	1.68451	1.69397	1.6876	1.65417	1.5529	1.5649	2.62787	2.88092	2.74137	2.73726	1.501	1.28089	1.22031	1.24523	1.4054	1.64614	2.45062	1.38265	2.99052	1.59783	1.978	2.05031	2.68983	1.72628	1.77286	3.07758	2.91594	3.01661	3.01217	3.01199	2.97815	3.00809	2.9978	2.93182
325	150 P. male	2.66039	2.58293	2.80701	2.843	2.62627	2.4122	2.64968	2.55045	2.43308	2.82572	3.27863	2.32012	2.59047	2.76196	2.54996	2.50581	2.63298	2.69767	2.90756	2.08386	2.18035	1.05195	1.16646	1.07597	2.48347	2.87867	2.90235	2.85953	3.05475	2.93757	2.80835	3.06052	1.09774	2.61574	2.75254	2.59327	2.88429	2.74702	2.72698	1.92126	0.188592	0.175415	0.197654	0.19254	0.244662	0.236268	0.166806	0.228175
326	151 P. male	2.61173	2.53302	2.76687	2.80655	2.48432	2.35886	2.61781	2.5121	2.39621	2.69442	3.25548	2.2749	2.55649	2.68501	2.5457	2.52842	2.66022	2.72841	2.96227	2.06576	2.23189	1.10361	1.21017	1.15548	2.49743	2.87083	2.92627	2.86949	3.06228	2.9867	2.77573	3.06982	1.07569	2.5537	2.70472	2.5252	2.83057	2.69505	2.67699	1.93065	0.194479	0.190837	0.195624	0.225841	0.176856	0.174736	0.162631	0.21503
327	153 P. male	2.4598	2.344	2.39877	2.5122	2.35936	2.24725	1.78351	2.42413	2.41745	2.85586	3.47101	1.83443	1.98367	1.95471	1.367	1.50074	1.3162	1.1858	0.980412	1.54043	2.55558	2.85442	2.73855	2.66647	1.08209	1.37769	1.30563	1.23539	1.59716	1.68686	2.54393	1.56463	2.98714	1.91087	1.68672	1.73955	2.78854	2.06402	2.07106	2.85532	2.86425	2.90357	2.86986	2.88566	2.84109	2.89215	2.86394	2.80679
328	160 P. female	2.15569	2.47739	2.21051	2.47779	2.05621	1.49166	1.81326	1.60866	1.58374	1.96483	2.94511	1.63848	1.57645	1.3053	2.4523	2.44389	2.40893	2.62491	2.78536	1.76462	2.53674	2.82037	2.50373	2.75003	2.47718	2.10349	2.03208	2.10071	2.34046	2.69488	1.82226	2.3286	2.57414	0.132068	1.72461	1.62065	2.44302	0.144594	0.184335	3.09158	2.7365	2.72228	2.74377	2.72951	2.68622	2.73797	2.73261	2.72995
329	162 P. female	2.03699	2.22391	1.89117	2.18586	1.72324	1.8378	2.36334	2.16979	2.09528	1.20933	2.51889	0.895885	0.944667	1.46936	2.54441	2.91107	2.38457	2.42903	1.95164	1.75748	2.62767	2.76651	2.5715	2.68355	2.45366	2.4759	2.39144	2.41533	2.56066	2.87346	2.31141	2.58965	2.80756	1.55544	0.233572	0.158174	2.44479	1.55518	1.59466	2.93413	2.52139	2.56675	2.57602	2.53409	2.47348	2.55301	2.55676	2.5667
330	178 P. female	2.14027	2.4695	2.17539	2.47127	1.81467	1.49035	1.9183	1.64995	1.60629	1.95681	3.02709	1.55775	1.51331	1.32203	2.5165	2.55298	2.39627	2.67979	3.05462	1.85135	2.76247	2.8847	2.56493	2.81099	2.57455	2.15016	2.04188	2.11279	2.32178	2.75471	1.85918	2.33121	2.68895	0.126586	1.71899	1.56424	2.4824	0.175759	0.237167	3.23066	2.80335	2.79211	2.80357	2.77855	2.72744	2.7881	2.7914	2.78994
331	21 P. female	2.02205	2.18865	1.95845	2.10661	1.69363	1.87313	2.37673	2.12913	2.03168	1.0662	2.32652	1.03401	0.905894	1.41308	2.63117	2.98011	2.44425	2.49905	2.64382	1.82932	2.74548	2.84651	2.67151	2.74932	2.5375	2.4823	2.36501	2.4021	2.61052	2.88816	2.33466	2.61723	2.88303	1.55957	0.270174	0.195387	2.62391	1.54604	1.60062	3.00141	2.60352	2.65059	2.65042	2.62095	2.57784	2.63947	2.63617	2.64654
332	217 P. male	2.72647	2.61577	2.87731	2.91643	2.61427	2.46234	2.65879	2.57238	2.44906	2.80428	3.26758	2.36774	2.61209	2.78223	2.54083	2.50868	2.64793	2.7264	2.95053	2.13959	2.1556	1.03931	1.19369	1.09721	2.48084	2.88687	2.95459	2.89471	3.05925	2.9717	2.83184	3.05982	1.09124	2.64246	2.7793	2.61507	2.89857	2.76624	2.7449	1.87801	0.172279	0.184733	0.166743	0.224426	0.233627	0.195855	0.186478	0.216377
333	218 P. male	2.70291	2.65828	2.8697	2.89143	2.67837	2.51662	2.74547	2.66864	2.55118	2.79055	3.39015	2.50851	2.69003	2.81969	2.59645	2.56228	2.68499	2.80411	2.91301	2.17789	2.20187	1.04571	1.20303	1.09046	2.56242	2.92265	2.97865	2.92232	3.07427	2.97068	2.92543	3.07361	1.06399	2.69148	2.85212	2.68432	2.99479	2.81533	2.79252	1.92224	0.273194	0.284844	0.310577	0.297668	0.339476	0.315112	0.32791	0.323069
334	219 P. male	2.64657	2.62405	2.82201	2.87578	2.44379	2.43084	2.64253	2.53182	2.41331	2.80269	3.26692	2.37422	2.60615	2.77471	2.49141	2.50737	2.60887	2.77913	2.93465	2.1249	2.19959	1.08897	1.18492	1.12276	2.49562	2.88096	2.93513	2.90143	3.00718	2.95264	2.86111	3.0082	1.1029	2.56141	2.79234	2.62816	2.87829	2.71833	2.65023	1.91478	0.414844	0.254933	0.237508	0.273013	0.308928	0.206696	0.21078	0.277532
335	22 P. male	2.5617	2.48374	2.63958	2.65212	2.61982	2.25045	1.80813	2.39283	2.46372	2.98655	3.22771	1.93246	2.06341	1.8482	1.43057	1.50593	1.37467	1.29931	1.00466	1.53763	2.41891	2.80525	2.63006	2.62791	1.26095	1.47437	1.42847	1.34336	1.67603	1.76301	2.53162	1.6718	2.87069	1.90863	1.80782	1.86785	2.80581	2.08938	2.08717	2.86514	2.77205	2.78623	2.76059	2.76514	2.73321	2.77137	2.75069	2.69768
336	220 P. male	2.66783	2.59256	2.84586	2.85247	2.65714	2.49889	2.64129	2.59378	2.49049	2.86519	3.27904	2.44221	2.63429	2.81682	2.50108	2.44785	2.61893	2.7063	2.85497	2.09474	2.09723	1.03608	1.18405	1.0851	2.43608	2.88886	2.9452	2.87704	3.03518	2.94152	2.8937	3.04853	1.08202	2.71929	2.8474	2.7038	2.96412	2.82316	2.80116	1.82988	0.231145	0.221508	0.208442	0.271543	0.286387	0.285312	0.247566	0.250374
337	23 P. male	2.54745	2.72705	2.68125	2.92369	2.76391	2.36269	1.72454	2.47611	2.52952	2.59763	3.25226	2.22876	2.24057	1.894	1.71352	1.66711	1.6815	1.67197	1.5392	1.53438	2.58996	2.83551	2.62385	2.70387	1.51537	1.31338	1.25107	1.23974	1.45598	1.67817	2.42252	1.43507	2.93135	1.58965	2.00389	2.08969	2.77952	1.71152	1.75042	3.08647	2.88099	2.94782	2.94102	2.93777	2.9049	2.92663	2.91324	2.85707
338	25 P. male	2.57125	2.64639	2.72222	2.83995	2.72583	2.29632	1.71526	2.46292	2.44573	2.75019	3.28578	2.19336	2.21399	1.80524	1.71608	1.68794	1.72008	1.64508	1.51269	1.49813	2.63581	2.838	2.69851	2.73719	1.50253	1.30515	1.23739	1.25699	1.46593	1.68586	2.41261	1.45701	2.93014	1.52234	1.93874	2.03753	2.75143	1.71272	1.68717	3.12275	2.95696	2.96784	2.95807	2.95102	2.91218	2.94859	2.92691	2.87767
339	28 P. female	1.96558	2.11322	1.92996	1.96888	1.66131	1.87312	2.34809	2.0543	1.99819	1.04938	2.35867	1.00132	0.816244	1.45102	2.60394	2.92186	2.48923	2.58919	2.65036	1.77255	2.71542	2.91748	2.69016	2.76806	2.56381	2.54636	2.41596	2.49115	2.64836	2.87324	2.30779	2.62259	2.8151	1.57025	0.32311	0.257554	2.57733	1.60686	1.61764	2.80927	2.51628	2.52369	2.53156	2.51797	2.46945	2.5278	2.51361	2.52884
340	30 P. male	2.5063	2.63993	2.67278	2.80733	2.64745	2.29209	1.70905	2.45158	2.43712	2.65153	3.20288	2.17287	2.21028	1.82225	1.67352	1.65735	1.70556	1.63454	1.54514	1.58294	2.65336	2.84437	2.70062	2.72674	1.49911	1.2397	1.20191	1.22941	1.4205	1.69058	2.42718	1.4109	2.93857	1.49326	1.89171	2.02427	2.72338	1.67742	1.66881	3.11498	2.96063	2.99757	2.99759	2.98551	2.95741	2.97992	2.97093	2.91533
341	308 P. female	1.92986	2.03054	1.78797	1.93472	1.70001	1.85822	2.21558	2.11273	2.06712	1.03046	2.37503	1.14666	1.01447	1.44846	2.65617	2.97178	2.31853	2.53326	2.70994	1.6831	2.74753	2.84374	2.62279	2.69518	2.5828	2.45108	2.32797	2.37686	2.59415	2.86967	2.30493	2.57496	2.8983	1.50299	0.676745	0.598272	2.54933	1.54456	1.56466	3.00463	2.56517	2.60397	2.5935	2.57172	2.52778	2.59333	2.57841	2.5986
342	309 P. female	1.92681	1.83189	1.77643	1.92542	1.66926	1.849	2.2108	2.08478	2.03378	1.02907	2.38248	1.11513	0.986794	1.4824	2.60852	2.91458	2.37368	2.54009	2.65262	1.67427	2.6741	2.80007	2.59235	2.64058	2.51855	2.43805	2.31683	2.38703	2.58668	2.79331	2.36789	2.55197	2.81145	1.57923	0.635808	0.605313	2.48604	1.61308	1.6273	2.80468	2.46711	2.48849	2.49057	2.48007	2.43269	2.48381	2.47158	2.49315
343	310 P. female	2.05008	2.16923	1.98506	2.11216	1.66847	1.92042	2.15859	2.2023	2.15067	0.519285	2.49816	1.02197	0.940751	1.37265	2.71624	3.05699	2.45883	2.60429	2.72535	1.78457	2.86513	2.89702	2.70901	2.77912	2.65424	2.51131	2.39354	2.42256	2.623	2.91291	2.32864	2.5861	2.94458	1.51526	0.350166	0.168777	2.55882	1.56308	1.57104	3.08617	2.63931	2.66515	2.66881	2.64782	2.59268	2.66708	2.65381	2.67098
344	311 P. female	2.03037	2.21091	1.97774	2.14043	1.70638	1.86674	2.35764	2.13988	2.05412	1.01772	2.37649	1.02566	0.938552	1.47792	2.63023	2.9862	2.41393	2.51062	2.65677	1.77067	2.7121	2.84537	2.63963	2.72888	2.56316	2.48175	2.3637	2.38938	2.63045	2.89391	2.37683	2.60272	2.89897	1.55166	0.280375	0.173057	2.63522	1.5576	1.5945	2.99545	2.5838	2.62386	2.62576	2.5915	2.55381	2.63295	2.60964	2.61973
345	312 P. female	2.15942	2.45684	2.21406	2.4423	2.09236	1.4509	1.84853	1.60478	1.5527	1.97986	2.96207	1.624	1.58389	1.36291	2.51569	2.43078	2.34364	2.50861	2.82826	1.80689	2.53558	2.78721	2.51818	2.70297	2.49835	2.11138	2.02185	2.07086	2.36719	2.64254	1.79004	2.36091	2.5814	0.156947	1.68469	1.58639	2.43625	0.183673	0.20685	3.08854	2.68338	2.71036	2.71187	2.70956	2.66823	2.70111	2.70122	2.70605
346	313 P. female	2.16797	2.5032	2.2289	2.48447	2.03648	1.49007	1.92577	1.61026	1.60103	1.95126	2.91844	1.64664	1.61112	1.4042	2.49499	2.49049	2.32877	2.5944	2.86463	1.84096	2.60797	2.8292	2.47633	2.72582	2.57311	2.17163	2.05641	2.14743	2.35919	2.63593	1.81324	2.31946	2.59765	0.173934	1.78766	1.64987	2.46483	0.288343	0.2205	3.1317	2.64948	2.73055	2.7223	2.71434	2.67472	2.71854	2.71416	2.71776
347	314 P. female	2.13688	2.44933	2.18395	2.42612	2.10487	1.44948	1.85301	1.60603	1.55017	1.97389	2.95484	1.62877	1.58647	1.3403	2.51902	2.44554	2.35354	2.51143	2.82123	1.77021	2.56671	2.81044	2.55892	2.74155	2.50409	2.11594	2.04026	2.07343	2.36947	2.64742	1.78635	2.36342	2.61352	0.185454	1.68676	1.58104	2.42503	0.205353	0.264418	3.11034	2.71309	2.73418	2.74311	2.73648	2.68711	2.72649	2.73296	2.7308
348	315 P. female	2.10351	2.48329	3.04765	3.00695	1.39261	1.3451	3.01202	1.12887	1.11101	2.07276	1.75041	2.04874	2.24823	2.08116	3.22744	2.61995	3.20912	3.17398	3.8532	3.25051	4.37935	3.30912	3.04096	3.25884	3.16686	2.3238	2.18366	2.23185	2.52242	2.89438	1.22589	2.58124	3.01916	0.191478	2.49472	2.39603	2.88922	0.341026	0.278358	3.6853	3.37002	3.36907	3.36085	3.37354	3.38983	3.38369	3.37673	3.37716
349	316 P. female	2.71812	0.00750434	2.81254	2.77436	1.78339	1.68882	3.84337	1.53098	1.45069	2.31641	1.72122	1.81073	2.03395	2.44949	3.68599	3.83688	3.68041	3.83246	3.76927	3.13379	4.26103	3.49391	3.58746	3.65435	3.77579	3.18599	2.95779	3.08109	3.29548	3.76708	0.116667	3.33885	3.3312	0.0123633	2.87748	2.31349	3.66872	0.501832	0.393581	3.97714	3.34178	3.34311	3.35578	3.35019	3.3924	3.37517	3.35619	3.36246
350	317 P. female	3.02795	2.66631	3.19211	3.10597	1.46879	1.49292	3.44705	1.66703	1.5357	2.4872	2.02358	1.43623	2.05977	1.20576	4.07553	3.57569	2.87314	3.21038	3.93524	3.75239	4.44217	2.85605	2.83985	2.79236	3.1696	2.52783	2.44629	2.38942	2.81378	3.02076	2.54022	2.94365	3.22757	0.119349	2.01246	1.72033	3.16242	0.424548	0.302297	3.8091	2.96455	3.0301	3.02015	2.96835	3.00999	3.02841	2.98516	3.07195
351	318 P. female	2.86215	3.07243	2.9844	2.95085	1.47806	2.09387	3.13632	1.6309	1.53786	2.02764	1.86882	2.08857	1.80082	3.07243	4.1624	4.17467	4.02871	4.1226	4.02828	3.42409	4.50204	4.07178	4.13618	4.07958	4.06605	3.53481	3.35079	3.40994	3.60469	3.99406	3.07243	3.71001	3.96686	3.07243	3.12179	2.48791	4.09678	0.554739	0.464665	4.77834	4.04809	4.04511	4.06365	4.05985	4.11098	4.10036	4.06242	4.06327
352	319 P. female	2.1086	2.39154	2.16324	2.40634	2.00245	1.41499	1.75595	1.53871	1.48414	1.94153	2.93706	1.59365	1.54671	1.38475	2.3723	2.33917	2.31242	2.50491	2.80175	1.70192	2.5423	2.70301	2.38743	2.62481	2.38629	1.99989	1.92764	1.97369	2.27561	2.60305	1.78008	2.27933	2.51415	0.233838	1.61583	1.4855	2.41896	0.238029	0.270514	3.04875	2.66465	2.6581	2.6724	2.64978	2.60928	2.65789	2.66077	2.65254
353	32 P. male	2.57057	2.70869	2.71054	2.97754	2.85162	2.42219	1.72847	2.48878	2.54199	2.80478	3.34119	2.28399	2.24253	1.9071	1.70833	1.65991	1.67044	1.64659	1.49994	1.53389	2.62957	2.90533	2.69127	2.73514	1.48082	1.30098	1.22542	1.23752	1.42602	1.64394	2.44845	1.41812	2.97422	1.67276	2.00112	2.08704	2.64295	1.72852	1.81203	3.06577	2.89957	2.99569	2.98819	3.0052	2.94782	2.97911	2.95883	2.9034
354	320 P. female	2.21027	2.39359	2.25536	2.49227	2.08365	1.70367	1.74126	1.71072	1.78739	2.53765	3.13042	1.68851	1.74137	1.43095	1.89908	1.91282	1.88204	2.04754	1.41643	1.58993	2.72238	2.86583	2.58936	2.80664	1.86549	1.72474	1.65967	1.73389	1.9891	2.2874	1.77318	2.02249	2.76374	0.167556	1.57694	1.5644	2.43839	0.708002	0.671397	3.0984	2.81023	2.83729	2.84641	2.82515	2.77457	2.81824	2.83604	2.78494
355	321 P. female	2.19249	2.44721	2.20366	2.48702	1.98064	1.54211	1.88138	1.60309	1.58953	1.83832	2.86801	1.55187	1.54984	1.37828	2.3511	2.36455	2.28498	2.48114	2.2757	1.78453	2.72062	2.83046	2.52857	2.79045	2.36557	2.05421	1.95353	2.04392	2.30034	2.63225	1.76983	2.30749	2.62469	0.120597	1.60264	1.5058	2.45318	0.269293	0.23276	3.08701	2.73529	2.73294	2.74717	2.71104	2.66349	2.72446	2.7292	2.72788
356	322 (1) P. male	2.59328	2.54278	2.63061	2.69005	2.61112	2.28171	1.85039	2.43702	2.47042	2.88952	3.37745	1.91455	2.05356	1.89758	1.40561	1.54539	1.36722	1.2554	1.05979	1.59882	2.42165	2.75732	2.61596	2.60078	1.18828	1.4131	1.35802	1.29518	1.57073	1.64814	2.51997	1.55916	2.85494	1.95899	1.8035	1.81496	2.77767	2.12542	2.11876	2.82957	2.75141	2.82321	2.79305	2.79719	2.75156	2.81157	2.78796	2.72581
357	324 P. female	2.25428	2.11021	2.23944	2.30618	2.24924	2.20071	2.46974	2.27306	2.28079	1.82072	2.58994	1.64718	1.73548	1.49765	2.7714	2.85792	2.77655	2.90881	3.00632	1.84673	2.54446	2.84367	2.56904	2.80892	2.81239	2.75219	2.70497	2.65046	2.74942	2.75137	2.36296	2.77872	2.49551	1.96696	1.66027	1.64832	2.39842	2.03656	2.04561	2.6015	2.48029	2.47937	2.51096	2.47481	2.4368	2.49317	2.48175	2.48081
358	325 P. female	2.15006	2.4189	2.23703	2.44119	2.03399	1.48426	1.78967	1.57565	1.56256	1.90655	2.92239	1.59312	1.57362	1.34524	2.52526	2.5333	2.43053	2.64103	2.99599	1.77289	2.76079	2.84162	2.54361	2.80059	2.5603	2.14191	2.02372	2.11556	2.40493	2.74068	1.76898	2.41561	2.62304	0.130804	1.68266	1.58616	2.48757	0.162027	0.202103	3.15944	2.77125	2.76315	2.77388	2.75503	2.70119	2.75465	2.75934	2.75976
359	326 P. female	1.93753	2.03423	1.80063	1.97821	1.73426	1.81438	2.23624	2.11354	2.02833	1.02845	2.36988	1.12055	0.99168	1.47384	2.60653	2.97697	2.33044	2.48064	2.66275	1.66378	2.78334	2.7622	2.59194	2.71318	2.5484	2.42061	2.27882	2.34915	2.60853	2.8519	2.3032	2.58975	2.83077	1.56214	0.61762	0.569046	2.55793	1.55158	1.60635	2.95779	2.54389	2.60224	2.59172	2.55482	2.4887	2.5741	2.56728	2.57387
360	327 P. female	2.03226	2.17474	1.89229	2.13339	1.6484	1.79487	2.32786	2.09567	2.02703	1.02594	2.25515	0.97691	0.903009	1.44081	2.60398	2.96802	2.42594	2.48363	2.64975	1.74138	2.83043	2.84203	2.67739	2.79461	2.5846	2.46749	2.35923	2.40181	2.63218	2.88296	2.27585	2.62465	2.88122	1.52499	0.243482	0.170659	2.58818	1.53856	1.57499	3.05803	2.60439	2.67388	2.68396	2.63266	2.5809	2.65845	2.66713	2.67468
361	328 P. female	2.03427	2.19822	1.89381	2.1512	1.63716	1.84103	2.33614	2.14113	2.05193	1.01864	2.36104	1.00885	0.916581	1.3825	2.62996	3.01949	2.40979	2.48266	2.70747	1.76108	2.83131	2.8304	2.66632	2.77246	2.59082	2.49463	2.37302	2.39422	2.62511	2.89953	2.30804	2.60752	2.87476	1.49133	0.349662	0.239218	2.5726	1.53547	1.55007	3.03227	2.59187	2.65577	2.66737	2.63115	2.57649	2.64743	2.64789	2.6587
362	329 P. female	2.03594	2.17343	1.92421	2.14999	1.69007	1.82493	2.35607	2.12898	2.05111	1.01646	2.37541	1.01379	0.949671	1.46089	2.67238	3.03216	2.46135	2.51974	2.65796	1.76459	2.85028	2.83815	2.66238	2.77753	2.63621	2.51757	2.3907	2.42187	2.67708	2.9223	2.30817	2.65707	2.84734	1.54186	0.262942	0.12424	2.5678	1.56261	1.5966	3.03736	2.59129	2.65891	2.66953	2.61966	2.5656	2.64639	2.65392	2.66071
363	33 P. female	2.1728	2.44073	2.202	2.48717	2.00843	1.44546	1.80907	1.58471	1.55703	1.94788	2.95246	1.64262	1.59618	1.42598	2.39833	2.42394	2.31969	2.54582	2.79997	1.74396	2.62185	2.78879	2.46079	2.75001	2.44135	2.06174	1.97881	2.06221	2.30891	2.66459	1.78594	2.31656	2.58624	0.128434	1.72651	1.63405	2.40229	0.203342	0.176446	3.12431	2.72331	2.74296	2.74943	2.73207	2.68039	2.72882	2.73941	2.73687
364	330 P. female	2.06718	2.20343	1.94396	2.17417	1.66911	1.82589	2.33019	2.10323	2.01791	1.01113	2.35255	0.97453	0.947196	1.44276	2.56159	2.90751	2.41138	2.43057	2.41296	1.74758	2.80625	2.80633	2.64531	2.74843	2.51506	2.43932	2.32957	2.36284	2.57917	2.81559	2.27797	2.56942	2.81143	1.50499	0.302613	0.23498	2.59788	1.55957	1.59	3.02533	2.55521	2.61446	2.62366	2.58022	2.52535	2.60274	2.61222	2.61749
365	331 P. female	2.0411	2.19495	1.91128	2.15787	1.70149	1.82755	2.31911	2.12577	2.03442	1.0375	2.39574	0.99475	0.915377	1.41681	2.65398	2.98685	2.46078	2.5003	2.65433	1.75762	2.76408	2.82784	2.64838	2.76537	2.55503	2.48595	2.37042	2.40519	2.62877	2.87624	2.30763	2.62581	2.85061	1.51283	0.263195	0.138613	2.57093	1.53323	1.56328	3.00637	2.58889	2.65682	2.67113	2.61829	2.56463	2.64383	2.64514	2.65397
366	332 P. female	1.9927	2.11383	1.89578	2.03179	1.60999	1.85805	2.35936	2.1296	2.07878	1.00939	2.31636	1.00492	0.909666	1.4177	2.67194	3.02761	2.41618	2.54591	2.6626	1.75279	2.83488	2.8989	2.717	2.77959	2.60421	2.50915	2.3799	2.41108	2.64022	2.93134	2.31632	2.60302	2.93905	1.50011	0.304756	0.162581	2.58651	1.54439	1.55415	3.06515	2.63488	2.67452	2.67994	2.6558	2.59188	2.65425	2.66428	2.68242
367	333 P. female	2.03284	2.19311	1.9024	2.15504	1.67305	1.83168	2.33214	2.12863	2.02894	1.03876	2.38092	0.995764	0.914043	1.36034	2.63582	3.00331	2.45715	2.47734	2.65557	1.75955	2.82379	2.82833	2.67073	2.76757	2.58258	2.48789	2.37557	2.40571	2.63652	2.91416	2.29695	2.63472	2.87732	1.515	0.281446	0.159527	2.58537	1.52733	1.56916	3.03018	2.60564	2.65971	2.67149	2.63552	2.58227	2.64406	2.65217	2.65977
368	334 P. female	2.07283	2.18066	2.01107	2.14984	1.70679	1.89288	2.39709	2.12458	2.03861	1.01137	2.3826	1.04433	0.97107	1.47403	2.6702	3.03323	2.46177	2.5146	2.63836	1.81694	2.80391	2.8539	2.69967	2.78166	2.61815	2.50985	2.39029	2.4201	2.6745	2.94222	2.37282	2.64967	2.89359	1.57615	0.449221	0.294161	2.65652	1.5607	1.61358	3.03117	2.618	2.67074	2.67748	2.64285	2.59219	2.65481	2.66355	2.66996
369	335 P. female	2.05286	2.21477	1.95426	2.15645	1.6957	1.80151	2.36839	2.13326	2.05108	1.05558	2.33767	0.989167	0.922023	1.44335	2.6354	2.98553	2.43097	2.48226	2.65324	1.7494	2.76903	2.80149	2.6298	2.75334	2.55954	2.47209	2.34059	2.37662	2.63509	2.90122	2.29958	2.65667	2.84864	1.50942	0.254484	0.176581	2.55483	1.53294	1.56289	2.97179	2.56354	2.6318	2.64695	2.58985	2.53872	2.61904	2.62098	2.62872
370	34 P. female	2.19005	2.43825	2.19016	2.45549	2.09982	1.42824	1.87146	1.57026	1.52404	1.95048	2.89027	1.60363	1.59336	1.35593	2.52075	2.48822	2.41731	2.54261	2.86151	1.81374	2.61967	2.77102	2.51662	2.73612	2.52211	2.1399	2.02688	2.08916	2.37826	2.69903	1.7547	2.3887	2.56971	0.152697	1.7065	1.57327	2.41266	0.19318	0.218344	3.13533	2.75205	2.73875	2.74876	2.73574	2.68009	2.71989	2.73931	2.73576
371	37 P. male	2.56657	2.66829	2.6858	2.83432	2.69269	2.29942	1.76689	2.48423	2.47643	2.74572	3.27856	2.19349	2.20819	1.83728	1.75185	1.71006	1.67852	1.63863	1.51734	1.532	2.61062	2.84047	2.67987	2.72186	1.51683	1.32726	1.25442	1.26352	1.4463	1.69109	2.43417	1.42513	2.957	1.50332	1.89605	2.03296	2.7358	1.71117	1.67041	3.11108	2.95209	2.98343	2.98126	2.97536	2.93853	2.97072	2.95328	2.90229
372	39 P. male	2.54513	2.77887	2.71943	2.94222	2.76944	2.3644	1.72164	2.46992	2.52332	2.67623	3.34733	2.24753	2.21611	1.91694	1.67611	1.67577	1.66934	1.65377	1.51564	1.59744	2.66945	2.87504	2.68045	2.75195	1.49945	1.27148	1.21833	1.23723	1.42528	1.64754	2.41533	1.3941	2.96826	1.60984	2.00035	2.05682	2.74087	1.72307	1.76546	3.11725	2.88051	2.9904	2.98046	2.98545	2.93426	2.97313	2.95588	2.89878
373	40 P. male	2.54467	2.64855	2.69578	2.80925	2.68136	2.26563	1.72763	2.46724	2.44497	2.60408	3.33516	2.16652	2.21802	1.79954	1.68942	1.66126	1.75166	1.65898	1.46757	1.57999	2.61239	2.82421	2.69711	2.7278	1.48371	1.28066	1.23055	1.27367	1.47671	1.71529	2.42309	1.47178	2.92107	1.47994	1.90663	2.02895	2.73135	1.71484	1.66265	3.08482	2.95827	2.986	2.99081	2.96882	2.94648	2.97067	2.95549	2.90485
374	43 P. male	2.53871	2.64488	2.64468	2.77403	2.7076	2.27124	1.72925	2.47054	2.4476	2.65853	3.29909	2.19247	2.22678	1.83999	1.75075	1.67656	1.70537	1.63099	1.53823	1.59374	2.65118	2.83167	2.6744	2.7156	1.50576	1.30285	1.23459	1.25137	1.46791	1.6793	2.42061	1.44469	2.93422	1.52178	1.91307	2.03084	2.72753	1.70717	1.67876	3.12086	2.93218	2.98048	2.96489	2.96868	2.91556	2.9549	2.92561	2.87098
375	44 P. female	2.13528	2.1379	2.08472	2.17434	1.7449	1.92602	2.30111	2.11649	2.17304	1.11253	2.44464	1.15826	1.07534	1.46744	2.53159	2.84391	2.37256	2.49456	2.35311	1.71378	2.80613	2.93041	2.75247	2.81256	2.53958	2.42789	2.29392	2.31898	2.52842	2.82846	2.31582	2.50613	2.95206	1.49153	0.370972	0.329949	2.6319	1.62767	1.62544	3.11406	2.69419	2.71782	2.71763	2.70178	2.65375	2.71041	2.70808	2.72158
376	45 P. female	2.06019	2.0331	2.02202	2.06326	1.75456	1.94001	2.41605	2.0306	2.0361	1.09265	1.99758	1.11347	0.91843	1.47301	2.50644	2.87818	2.58438	2.69906	2.74023	1.72039	2.57576	2.76635	2.63343	2.7262	2.5691	2.6667	2.52969	2.61561	2.7964	2.87357	2.35451	2.7904	2.63567	1.71578	0.710773	0.516859	2.36593	1.8042	1.8096	2.68632	2.44209	2.42228	2.42968	2.42953	2.40775	2.43343	2.41892	2.44032
377	46 P. female	1.95419	2.21938	1.95829	2.09288	1.70276	1.76873	2.34497	2.04791	1.97859	1.10735	2.4009	0.997067	0.905053	1.34653	2.63839	2.94826	2.4367	2.53651	2.65441	1.75938	2.80327	2.85235	2.63033	2.75519	2.56289	2.48158	2.37054	2.40138	2.65458	2.9162	2.27882	2.65166	2.86088	1.44368	0.319409	0.226654	2.59241	1.46422	1.50216	2.97846	2.56155	2.57332	2.58536	2.56413	2.50813	2.56862	2.57	2.58506
378	48 P. female	2.00971	2.13757	1.94979	2.09666	1.60047	1.88868	2.36001	2.09154	2.07603	1.04569	2.12719	1.04701	0.832339	1.36833	2.55236	2.91821	2.42959	2.54259	2.73105	1.68352	2.61582	2.73277	2.56516	2.66668	2.55843	2.49815	2.37948	2.43846	2.64958	2.81971	2.44301	2.62314	2.73502	1.57293	0.502778	0.386981	2.65176	1.60974	1.61406	2.85721	2.46022	2.46437	2.47128	2.46298	2.44026	2.48407	2.46946	2.47489
379	50 P. female	1.99419	2.24495	1.96587	2.15065	1.58929	1.75016	2.32356	1.91783	1.88765	1.1161	2.38272	1.16683	0.954082	1.44142	2.62012	3.03367	2.47566	2.62498	2.75039	1.53177	2.72092	2.84424	2.729	2.74572	2.61197	2.52438	2.40818	2.43424	2.7371	2.88505	2.26945	2.68491	2.79525	1.42057	0.610818	0.439297	2.71434	1.45647	1.4699	3.05564	2.53627	2.5443	2.56132	2.54993	2.48603	2.55796	2.54716	2.56525
[truncated: 331 more columns]

## Sheet: Chloroplast sequences
Supplementary Data 5. Matrices of genetic distances between the studied 379 poplar accessions of sections Aigeiros and Tacamahaca based on the analysis of merged targeted deep sequencing data for NTS 5S rDNA, ITS, DSH 2, DSH 5, DSH 8, DSH 12, DSH 29, 6, 15, 16, X18, trnG-psbK-psbI, rps2-rpoC2, rpoC2-rpoC1, the sex-determining region (SDR), and the ARR17 gene sequences, as well as separately for t…
Supplementary Data 5C. Matrices of genetic distances between the studied 379 poplar accessions of sections Aigeiros and Tacamahaca based on the analysis of targeted deep sequencing data for the chloroplast genome loci (trnG-psbK-psbI, rps2-rpoC2, and rpoC2-rpoC1).
		1	2	3	4	5	6	7	8	9	10	11	12	13	14	15	16	17	18	19	20	21	22	23	24	25	26	27	28	29	30	31	32	33	34	35	36	37	38	39	40	41	42	43	44	45	46	47	48
		Popul19 P. afghanica	Popul20 P. afghanica	Popul21 P. afghanica	ANG11 P. nigra	CHim11 P. nigra	12Pa11 P. nigra	12Pa14 P. nigra	PNKg01 P. nigra	PNKg02 P. nigra	PNS7 P. nigra	PNS8 P. nigra	KPN4 P. nigra	k-2-2016 P. nigra	Popul22 P. nigra	12Pa12 P. nigra	12Pa13 P. nigra	PNOZ01 P. nigra	PNOZ02 P. nigra	PNS6 P. nigra	PNE02 P. nigra	P1NE01 P. nigra	KPN5 P. nigra	KPN3 P. nigra	k-3-2016 P. nigra	Popul23 P. nigra	341(6) K P. pyramidalis (P. nigra var. italica)	342(7) K P. pyramidalis (P. nigra var. italica)	338 (3) K P. pyramidalis (P. nigra var. italica)	188 P. x canadensis male	134 P. x canadensis male	129 P. x canadensis female	139 P. deltoides male	365 (27) P. deltoides x P. x moscoviensis male	138 P. deltoides x P. x moscoviensis	363 (25) P. deltoides x P. x moscoviensis	364 (26) P. deltoides x P. x moscoviensis	127 P. deltoides x P. suaveolens female	213 P. x rasumovskoefemale	212 P. x rasumovskoefemale	265 P. x rasumovskoe male	136 P. x rasumovskoe male	251 P. x rasumovskoe male	254 P. x rasumovskoe male	242 P. x rasumovskoe male	248 P. x rasumovskoe male	207 P. x rasumovskoe male	253 P. x rasumovskoe male	249 P. x rasumovskoe male
1	Popul19 P. afghanica		1.27818	2.1132	0.868207	2.07899	1.91483	1.90296	1.91104	1.92063	1.91389	1.92037	3.15544	3.12459	3.06318	1.90359	1.8586	1.89069	1.92863	1.92026	2.84017	3.01214	1.9051	1.90463	1.82836	1.90939	1.99303	1.9412	1.91368	1.69994	1.79233	1.74617	1.79219	1.65317	3.04173	3.12131	3.12214	1.89287	3.03987	2.99155	1.68881	1.81151	1.82764	1.8137	1.81271	1.78236	1.8202	1.86406	1.86554
2	Popul20 P. afghanica	1.27818		1.79886	0.889011	2.18361	2.02891	2.08774	2.03032	2.10944	2.00329	2.03011	3.03118	2.98719	2.93024	2.09415	1.95773	2.00895	2.03116	2.03049	2.718	3.00836	2.03154	1.93511	1.88332	2.00578	2.01011	1.96152	1.92131	1.7323	1.81679	1.92647	1.818	1.81395	2.9036	2.98394	2.98472	1.91885	2.90174	2.85667	1.51651	1.83954	1.85546	1.83734	1.84319	1.84435	1.83334	1.88464	1.87621
3	Popul21 P. afghanica	2.1132	1.79886		1.89378	2.68657	2.54309	2.64496	2.54085	2.60345	2.52514	2.54258	3.42191	3.38898	3.32584	2.5877	2.71303	2.52062	2.54414	2.54414	3.17344	3.374	2.54597	2.47678	2.44991	2.52758	2.49484	2.51927	2.47247	2.34138	2.38171	2.46366	2.382	2.3763	3.31726	3.38518	3.38584	2.4553	3.3157	3.26704	1.65949	2.41153	2.4317	2.41215	2.42114	2.42104	2.40175	2.47265	2.46124
4	ANG11 P. nigra	0.868207	0.889011	1.89378		1.89193	1.67332	1.73672	1.75871	1.74582	1.7385	1.74307	2.96106	2.7653	2.85726	1.73123	1.75541	1.76418	1.75055	1.74998	2.50425	2.79212	1.74491	1.67674	1.59776	1.74141	1.82195	1.76721	1.7581	1.76697	1.84414	1.85057	1.84414	1.73442	2.83095	2.90402	2.90473	1.93332	2.82924	2.78963	1.33814	1.6436	1.65665	1.63952	1.64402	1.64502	1.63856	1.67774	1.6633
5	CHim11 P. nigra	2.07899	2.18361	2.68657	1.89193		0.628574	0.718137	0.61723	0.654065	0.663925	0.611799	2.88248	2.76407	2.77951	0.654705	0.0325409	0.883475	0.614273	0.614067	2.55667	2.70195	0.616373	0.640792	0.677421	0.663959	0.908033	1.0564	1.07809	1.91813	1.8728	1.8595	2.07086	1.85612	2.74901	2.82432	2.82576	2.05274	2.67665	2.70858	2.35458	0.626862	0.631929	0.628449	0.630084	0.628098	0.625936	0.643456	0.646264
6	12Pa11 P. nigra	1.91483	2.02891	2.54309	1.67332	0.628574		0.0178163	0.0142339	0.0140504	0.0440996	0.0198865	2.75941	2.72563	2.66472	0.0193029	0.0253583	0.0205323	0.0462305	0.0173845	2.52043	2.65789	0.0518439	0.0560445	0.0444088	0.0208303	0.612392	0.599946	0.576252	1.57025	1.53338	1.52211	1.77154	1.52289	2.62757	2.70906	2.70875	1.75784	2.54782	2.58707	2.16674	0.0180378	0.0245577	0.0557296	0.0288831	0.025111	0.0467264	0.0114166	0.0735652
7	12Pa14 P. nigra	1.90296	2.08774	2.64496	1.73672	0.718137	0.0178163		0.202063	0.0223636	0.0429907	0.0239429	2.97123	2.92639	2.87054	0.0173647	0.0162255	0.341425	0.0508509	0.0227367	2.67565	2.74104	0.0593491	0.0650074	0.0393363	0.0254466	0.64011	0.690966	0.69427	1.662	1.62041	1.60771	1.86131	1.60925	2.84148	2.92256	2.92224	1.84606	2.76411	2.79531	2.26354	0.031121	0.0397768	0.0601161	0.0416818	0.0390041	0.0516748	0.0249831	0.0774089
8	PNKg01 P. nigra	1.91104	2.03032	2.54085	1.75871	0.61723	0.0142339	0.202063		0.024067	0.0469309	0.0285299	2.81567	2.76483	2.72592	0.201949	0.246859	0.193069	0.0548491	0.0254906	2.55833	2.69861	0.0419066	0.04667	0.044406	0.0154581	0.601154	0.587651	0.571452	1.66628	1.62891	1.61713	1.84515	1.61061	2.69352	2.76912	2.76882	1.83167	2.62043	2.65437	2.21698	0.0141869	0.0192207	0.0566469	0.020616	0.027575	0.0557068	0.0208219	0.0797166
9	PNKg02 P. nigra	1.92063	2.10944	2.60345	1.74582	0.654065	0.0140504	0.0223636	0.024067		0.0423389	0.011502	2.8916	2.84398	2.78825	0.0226238	0.0321568	0.0322701	0.0362834	0.0087746	2.63047	2.65773	0.0652898	0.0697789	0.0564665	0.0319046	0.640127	0.626038	0.599257	1.64058	1.59882	1.58639	1.84632	1.58783	2.75436	2.83953	2.83918	1.83112	2.67193	2.70838	2.26073	0.0276724	0.0340142	0.0569359	0.0405784	0.0202938	0.0364955	0.00846381	0.0691371
10	PNS7 P. nigra	1.91389	2.00329	2.52514	1.7385	0.663925	0.0440996	0.0429907	0.0469309	0.0423389		0.0404058	2.78874	2.73771	2.68347	0.0438041	0.055546	0.0509668	0.0560113	0.0410454	2.52488	2.55586	0.077205	0.081857	0.0606323	0.0521779	0.6409	0.62423	0.59989	1.62669	1.58532	1.59261	1.82091	1.59426	2.64325	2.73307	2.73269	1.80591	2.64115	2.59822	2.24849	0.0519308	0.0555734	0.0468319	0.0587775	0.0498953	0.0551334	0.0425185	0.0752008
11	PNS8 P. nigra	1.92037	2.03011	2.54258	1.74307	0.611799	0.0198865	0.0239429	0.0285299	0.011502	0.0404058		2.84308	2.72312	2.74233	0.0247007	0.0309288	0.0352652	0.0304253	0.00744658	2.51881	2.65587	0.0669806	0.0738703	0.0588153	0.0379814	0.601304	0.58809	0.569203	1.76345	1.72422	1.71244	1.92869	1.70728	2.71097	2.78546	2.78516	1.91207	2.63915	2.67196	2.20507	0.0340291	0.0392509	0.0564223	0.0446386	0.021954	0.0302292	0.0164403	0.0656739
12	KPN4 P. nigra	3.15544	3.03118	3.42191	2.96106	2.88248	2.75941	2.97123	2.81567	2.8916	2.78874	2.84308		0.390399	0.553857	2.89052	2.81969	2.73247	2.85724	2.84376	0.869523	1.12971	2.84499	2.68812	2.68159	2.81727	2.8068	2.81562	2.73614	2.29652	2.27406	2.34918	2.20463	2.36839	0.718055	0.326503	0.351269	2.18161	0.718947	0.838865	3.01776	2.81494	2.83854	2.79758	2.82687	2.8165	2.73645	2.8238	2.7305
13	k-2-2016 P. nigra	3.12459	2.98719	3.38898	2.7653	2.76407	2.72563	2.92639	2.76483	2.84398	2.73771	2.72312	0.390399		0.112914	2.84309	2.82659	2.71054	2.725	2.72391	0.699702	0.972447	2.72494	2.65118	2.62515	2.76712	2.73114	2.70414	2.63477	2.44106	2.38823	2.46633	2.35212	2.48727	0.674466	0.223506	0.29274	2.32076	0.674516	0.69242	2.81705	2.68639	2.71063	2.66682	2.6986	2.68816	2.59787	2.68713	2.5807
14	Popul22 P. nigra	3.06318	2.93024	3.32584	2.85726	2.77951	2.66472	2.87054	2.72592	2.78825	2.68347	2.74233	0.553857	0.112914		2.78737	2.80647	2.63915	2.75534	2.75435	0.655506	0.945234	2.74396	2.59136	2.57094	2.71231	2.70173	2.71825	2.63808	2.28941	2.25659	2.33055	2.20504	2.34801	0.632021	0.114861	0.185106	2.18152	0.633618	0.632517	2.91268	2.71025	2.73221	2.69284	2.72131	2.71182	2.63158	2.71241	2.61869
15	12Pa12 P. nigra	1.90359	2.09415	2.5877	1.73123	0.654705	0.0193029	0.0173647	0.201949	0.0226238	0.0438041	0.0247007	2.89052	2.84309	2.78737		0.0198237	0.0254989	0.0501037	0.0233389	2.61534	2.65679	0.0598699	0.0648006	0.0465159	0.0279767	0.640182	0.625907	0.600251	1.62628	1.58529	1.57283	1.83271	1.57409	2.75316	2.83861	2.83829	1.81751	2.67069	2.70718	2.24407	0.0301446	0.0371934	0.0602121	0.0406736	0.0358557	0.0505647	0.0238736	0.0745302
16	12Pa13 P. nigra	1.8586	1.95773	2.71303	1.75541	0.0325409	0.0253583	0.0162255	0.246859	0.0321568	0.055546	0.0309288	2.81969	2.82659	2.80647	0.0198237		0.0201342	0.0334741	0.0310827	2.69503	2.80911	0.0324723	0.0299193	0.0325605	0.0270817	0.799068	0.77107	0.728339	1.41299	1.35847	1.36038	1.75881	1.3757	2.82751	2.824	2.82524	1.73815	2.82545	2.819	2.33452	0.0291761	0.0354086	0.0758439	0.0354359	0.0338237	0.0341117	0.0321686	0.0748841
17	PNOZ01 P. nigra	1.89069	2.00895	2.52062	1.76418	0.883475	0.0205323	0.341425	0.193069	0.0322701	0.0509668	0.0352652	2.73247	2.71054	2.63915	0.0254989	0.0201342		0.0621673	0.0332247	2.49583	2.6442	0.0401321	0.0447382	0.0381083	0.0154331	0.610001	0.597736	0.573088	1.54656	1.51107	1.49973	1.74722	1.50029	2.60044	2.68222	2.68192	1.73371	2.52105	2.56094	2.23233	0.0203358	0.0282568	0.0603294	0.0265104	0.0382687	0.0638732	0.029782	0.08726
18	PNOZ02 P. nigra	1.92863	2.03116	2.54414	1.75055	0.614273	0.0462305	0.0508509	0.0548491	0.0362834	0.0560113	0.0304253	2.85724	2.725	2.75534	0.0501037	0.0334741	0.0621673		0.0321572	2.52095	2.65637	0.0942558	0.100781	0.0836846	0.0668788	0.604902	0.594126	0.570036	1.77273	1.73299	1.72146	1.93794	1.71683	2.72435	2.79906	2.79876	1.92161	2.65238	2.68488	2.21517	0.0589801	0.0619675	0.0689692	0.0698259	0.0100901	0.00989321	0.0403212	0.0593926
19	PNS6 P. nigra	1.92026	2.03049	2.54414	1.74998	0.614067	0.0173845	0.0227367	0.0254906	0.0087746	0.0410454	0.00744658	2.84376	2.72391	2.75435	0.0233389	0.0310827	0.0332247	0.0321572		2.51923	2.65618	0.064753	0.0711189	0.0571525	0.0353578	0.601764	0.588518	0.569876	1.7708	1.73111	1.71916	1.93626	1.71398	2.72289	2.79806	2.79776	1.91945	2.65087	2.68343	2.20941	0.0309555	0.0363869	0.0557827	0.0420932	0.020803	0.0321419	0.0142136	0.0653539
20	PNE02 P. nigra	2.84017	2.718	3.17344	2.50425	2.55667	2.52043	2.67565	2.55833	2.63047	2.52488	2.51881	0.869523	0.699702	0.655506	2.61534	2.69503	2.49583	2.52095	2.51923		0.698793	2.52073	2.44838	2.40598	2.55357	2.50068	2.4876	2.44293	2.20393	2.1774	2.25535	2.12088	2.27394	0.115286	0.656643	0.677794	2.09929	0.121612	0.136951	2.5757	2.47707	2.49706	2.45854	2.48728	2.47904	2.39259	2.46524	2.36305
21	P1NE01 P. nigra	3.01214	3.00836	3.374	2.79212	2.70195	2.65789	2.74104	2.69861	2.65773	2.55586	2.65587	1.12971	0.972447	0.945234	2.65679	2.80911	2.6442	2.65637	2.65618	0.698793		2.65694	2.58462	2.51552	2.58387	2.65685	2.63693	2.58397	2.48023	2.4243	2.49699	2.38513	2.52031	0.673304	0.970093	0.995155	2.35539	0.675047	0.684948	2.84943	2.6182	2.6414	2.59855	2.62992	2.62	2.53038	2.61557	2.50845
22	KPN5 P. nigra	1.9051	2.03154	2.54597	1.74491	0.616373	0.0518439	0.0593491	0.0419066	0.0652898	0.077205	0.0669806	2.84499	2.72494	2.74396	0.0598699	0.0324723	0.0401321	0.0942558	0.064753	2.52073	2.65694		0.0112055	0.0520662	0.0376777	0.601935	0.588405	0.576534	1.7672	1.72789	1.71381	1.93196	1.70869	2.71273	2.78712	2.78682	1.91421	2.64097	2.6737	2.20767	0.0406943	0.0406437	0.0767056	0.0301559	0.0454203	0.0957646	0.0600964	0.114394
23	KPN3 P. nigra	1.90463	1.93511	2.47678	1.67674	0.640792	0.0560445	0.0650074	0.04667	0.0697789	0.081857	0.0738703	2.68812	2.65118	2.59136	0.0648006	0.0299193	0.0447382	0.100781	0.0711189	2.44838	2.58462	0.0112055		0.0559659	0.0420304	0.614413	0.601653	0.583514	1.57494	1.53796	1.5417	1.77551	1.54309	2.55005	2.6347	2.63435	1.76076	2.54808	2.51005	2.1701	0.0436364	0.0427122	0.0812021	0.0330115	0.0403391	0.101719	0.0648881	0.118561
24	k-3-2016 P. nigra	1.82836	1.88332	2.44991	1.59776	0.677421	0.0444088	0.0393363	0.044406	0.0564665	0.0606323	0.0588153	2.68159	2.62515	2.57094	0.0465159	0.0325605	0.0381083	0.0836846	0.0571525	2.40598	2.51552	0.0520662	0.0559659		0.0371774	0.624365	0.610091	0.600929	1.60939	1.60914	1.61558	1.60894	1.60295	2.52514	2.62011	2.6197	1.60816	2.52284	2.47975	2.16956	0.0461657	0.0491092	0.0520935	0.0460319	0.0586617	0.0835061	0.0538443	0.101195
25	Popul23 P. nigra	1.90939	2.00578	2.52758	1.74141	0.663959	0.0208303	0.0254466	0.0154581	0.0319046	0.0521779	0.0379814	2.81727	2.76712	2.71231	0.0279767	0.0270817	0.0154331	0.0668788	0.0353578	2.55357	2.58387	0.0376777	0.0420304	0.0371774		0.638131	0.623893	0.60026	1.63892	1.59719	1.60368	1.84492	1.60509	2.67368	2.76249	2.76214	1.82917	2.6716	2.62825	2.25716	0.0180387	0.0250627	0.0615936	0.0213205	0.0362632	0.0674387	0.0303349	0.0904545
26	341(6) K P. pyramidalis (P. nigra var. italica)	1.99303	2.01011	2.49484	1.82195	0.908033	0.612392	0.64011	0.601154	0.640127	0.6409	0.601304	2.8068	2.73114	2.70173	0.640182	0.799068	0.610001	0.604902	0.601764	2.50068	2.65685	0.601935	0.614413	0.624365	0.638131		0.0436598	0.0868562	1.81602	1.81582	1.82342	1.81564	1.80315	2.66267	2.75184	2.75146	1.81399	2.66059	2.61738	2.3134	0.602471	0.602696	0.602518	0.597528	0.601496	0.604865	0.602537	0.606655
27	342(7) K P. pyramidalis (P. nigra var. italica)	1.9412	1.96152	2.51927	1.76721	1.0564	0.599946	0.690966	0.587651	0.626038	0.62423	0.58809	2.81562	2.70414	2.71825	0.625907	0.77107	0.597736	0.594126	0.588518	2.4876	2.63693	0.588405	0.601653	0.610091	0.623893	0.0436598		0.116935	1.84292	1.84278	1.84995	1.92046	1.8312	2.68473	2.765	2.76472	1.91625	2.68286	2.64246	2.26517	0.58879	0.589373	0.586609	0.58431	0.588161	0.591851	0.591459	0.592843
28	338 (3) K P. pyramidalis (P. nigra var. italica)	1.91368	1.92131	2.47247	1.7581	1.07809	0.576252	0.69427	0.571452	0.599257	0.59989	0.569203	2.73614	2.63477	2.63808	0.600251	0.728339	0.573088	0.570036	0.569876	2.44293	2.58397	0.576534	0.583514	0.600929	0.60026	0.0868562	0.116935		1.76335	1.74946	1.75737	1.85209	1.73874	2.61478	2.68333	2.68305	1.8516	2.61285	2.57336	2.25588	0.572819	0.577857	0.572366	0.56933	0.568229	0.570112	0.582612	0.583405
29	188 P. x canadensis male	1.69994	1.7323	2.34138	1.76697	1.91813	1.57025	1.662	1.66628	1.64058	1.62669	1.76345	2.29652	2.44106	2.28941	1.62628	1.41299	1.54656	1.77273	1.7708	2.20393	2.48023	1.7672	1.57494	1.60939	1.63892	1.81602	1.84292	1.76335		0.184473	0.173901	0.216425	0.180767	2.23241	2.32851	2.33947	0.119665	2.22895	2.20077	2.06458	1.76731	1.76596	1.7681	1.76603	1.77293	1.76589	1.78857	1.78043
30	134 P. x canadensis male	1.79233	1.81679	2.38171	1.84414	1.8728	1.53338	1.62041	1.62891	1.59882	1.58532	1.72422	2.27406	2.38823	2.25659	1.58529	1.35847	1.51107	1.73299	1.73111	2.1774	2.4243	1.72789	1.53796	1.60914	1.59719	1.81582	1.84278	1.74946	0.184473		0.0312204	0.489401	0.0720227	2.20003	2.30987	2.32829	0.425087	2.1971	2.18689	2.10453	1.74724	1.75907	1.74803	1.75251	1.75263	1.73933	1.7884	1.78025
31	129 P. x canadensis female	1.74617	1.92647	2.46366	1.85057	1.8595	1.52211	1.60771	1.61713	1.58639	1.59261	1.71244	2.34918	2.46633	2.33055	1.57283	1.36038	1.49973	1.72146	1.71916	2.25535	2.49699	1.71381	1.5417	1.61558	1.60368	1.82342	1.84995	1.75737	0.173901	0.0312204		0.47413	0.0408596	2.2799	2.38327	2.40046	0.407918	2.19132	2.26459	2.11292	1.75375	1.76564	1.75501	1.75866	1.75372	1.7469	1.79597	1.78829
32	139 P. deltoides male	1.79219	1.818	2.382	1.84414	2.07086	1.77154	1.86131	1.84515	1.84632	1.82091	1.92869	2.20463	2.35212	2.20504	1.83271	1.75881	1.74722	1.93794	1.93626	2.12088	2.38513	1.93196	1.77551	1.60894	1.84492	1.81564	1.92046	1.85209	0.216425	0.489401	0.47413		0.475301	2.14691	2.23023	2.23151	0.132029	2.14806	2.11144	2.12145	1.93916	1.95237	1.91734	1.94518	1.94528	1.83818	1.88941	1.78008
33	365 (27) P. deltoides x P. x moscoviensis male	1.65317	1.81395	2.3763	1.73442	1.85612	1.52289	1.60925	1.61061	1.58783	1.59426	1.70728	2.36839	2.48727	2.34801	1.57409	1.3757	1.50029	1.71683	1.71398	2.27394	2.52031	1.70869	1.54309	1.60295	1.60509	1.80315	1.8312	1.73874	0.180767	0.0720227	0.0408596	0.475301		2.29928	2.40172	2.41902	0.410482	2.21014	2.2833	2.02204	1.73507	1.7467	1.73673	1.7399	1.74182	1.72943	1.77663	1.76981
34	138 P. deltoides x P. x moscoviensis	3.04173	2.9036	3.31726	2.83095	2.74901	2.62757	2.84148	2.69352	2.75436	2.64325	2.71097	0.718055	0.674466	0.632021	2.75316	2.82751	2.60044	2.72435	2.72289	0.115286	0.673304	2.71273	2.55005	2.52514	2.67368	2.66267	2.68473	2.61478	2.23241	2.20003	2.2799	2.14691	2.29928		0.631858	0.655003	2.12337	0.0480297	0.0991311	2.88876	2.67631	2.69872	2.65805	2.6876	2.67795	2.59378	2.67634	2.57618
35	363 (25) P. deltoides x P. x moscoviensis	3.12131	2.98394	3.38518	2.90402	2.82432	2.70906	2.92256	2.76912	2.83953	2.73307	2.78546	0.326503	0.223506	0.114861	2.83861	2.824	2.68222	2.79906	2.79806	0.656643	0.970093	2.78712	2.6347	2.62011	2.76249	2.75184	2.765	2.68333	2.32851	2.30987	2.38327	2.23023	2.40172	0.631858		0.0869845	2.20953	0.634422	0.623179	2.96307	2.75428	2.77743	2.73654	2.76595	2.75589	2.67415	2.75934	2.66377
36	364 (26) P. deltoides x P. x moscoviensis	3.12214	2.98472	3.38584	2.90473	2.82576	2.70875	2.92224	2.76882	2.83918	2.73269	2.78516	0.351269	0.29274	0.185106	2.83829	2.82524	2.68192	2.79876	2.79776	0.677794	0.995155	2.78682	2.63435	2.6197	2.76214	2.75146	2.76472	2.68305	2.33947	2.32829	2.40046	2.23151	2.41902	0.655003	0.0869845		2.21592	0.662244	0.638124	2.96303	2.75397	2.77711	2.73623	2.76563	2.75557	2.67383	2.759	2.66335
37	127 P. deltoides x P. suaveolens female	1.89287	1.91885	2.4553	1.93332	2.05274	1.75784	1.84606	1.83167	1.83112	1.80591	1.91207	2.18161	2.32076	2.18152	1.81751	1.73815	1.73371	1.92161	1.91945	2.09929	2.35539	1.91421	1.76076	1.60816	1.82917	1.81399	1.91625	1.8516	0.119665	0.425087	0.407918	0.132029	0.410482	2.12337	2.20953	2.21592		2.12173	2.09116	2.18726	1.93595	1.94909	1.91436	1.94176	1.94279	1.8358	1.88629	1.77749
38	213 P. x rasumovskoefemale	3.03987	2.90174	3.3157	2.82924	2.67665	2.54782	2.76411	2.62043	2.67193	2.64115	2.63915	0.718947	0.674516	0.633618	2.67069	2.82545	2.52105	2.65238	2.65087	0.121612	0.675047	2.64097	2.54808	2.52284	2.6716	2.66059	2.68286	2.61285	2.22895	2.1971	2.19132	2.14806	2.21014	0.0480297	0.634422	0.662244	2.12173		0.111547	2.88795	2.6745	2.69689	2.65619	2.68578	2.67614	2.5919	2.67441	2.5742
39	212 P. x rasumovskoefemale	2.99155	2.85667	3.26704	2.78963	2.70858	2.58707	2.79531	2.65437	2.70838	2.59822	2.67196	0.838865	0.69242	0.632517	2.70718	2.819	2.56094	2.68488	2.68343	0.136951	0.684948	2.6737	2.51005	2.47975	2.62825	2.61738	2.64246	2.57336	2.20077	2.18689	2.26459	2.11144	2.2833	0.0991311	0.623179	0.638124	2.09116	0.111547		2.84856	2.63632	2.65784	2.61826	2.64715	2.63795	2.55469	2.63379	2.53479
40	265 P. x rasumovskoe male	1.68881	1.51651	1.65949	1.33814	2.35458	2.16674	2.26354	2.21698	2.26073	2.24849	2.20507	3.01776	2.81705	2.91268	2.24407	2.33452	2.23233	2.21517	2.20941	2.5757	2.84943	2.20767	2.1701	2.16956	2.25716	2.3134	2.26517	2.25588	2.06458	2.10453	2.11292	2.12145	2.02204	2.88876	2.96307	2.96303	2.18726	2.88795	2.84856		2.14773	2.16514	2.14837	2.15527	2.15547	2.13902	2.20225	2.18579
41	136 P. x rasumovskoe male	1.81151	1.83954	2.41153	1.6436	0.626862	0.0180378	0.031121	0.0141869	0.0276724	0.0519308	0.0340291	2.81494	2.68639	2.71025	0.0301446	0.0291761	0.0203358	0.0589801	0.0309555	2.47707	2.6182	0.0406943	0.0436364	0.0461657	0.0180387	0.602471	0.58879	0.572819	1.76731	1.74724	1.75375	1.93916	1.73507	2.67631	2.75428	2.75397	1.93595	2.6745	2.63632	2.14773		0.0157664	0.0566849	0.0175498	0.0236451	0.0584467	0.0220541	0.0822425
42	251 P. x rasumovskoe male	1.82764	1.85546	2.4317	1.65665	0.631929	0.0245577	0.0397768	0.0192207	0.0340142	0.0555734	0.0392509	2.83854	2.71063	2.73221	0.0371934	0.0354086	0.0282568	0.0619675	0.0363869	2.49706	2.6414	0.0406437	0.0427122	0.0491092	0.0250627	0.602696	0.589373	0.577857	1.76596	1.75907	1.76564	1.95237	1.7467	2.69872	2.77743	2.77711	1.94909	2.69689	2.65784	2.16514	0.0157664		0.0601047	0.0144401	0.0187344	0.0615416	0.027358	0.0857268
43	254 P. x rasumovskoe male	1.8137	1.83734	2.41215	1.63952	0.628449	0.0557296	0.0601161	0.0566469	0.0569359	0.0468319	0.0564223	2.79758	2.66682	2.69284	0.0602121	0.0758439	0.0603294	0.0689692	0.0557827	2.45854	2.59855	0.0767056	0.0812021	0.0520935	0.0615936	0.602518	0.586609	0.572366	1.7681	1.74803	1.75501	1.91734	1.73673	2.65805	2.73654	2.73623	1.91436	2.65619	2.61826	2.14837	0.0566849	0.0601047		0.0620451	0.0582296	0.0527835	0.032556	0.07245
44	242 P. x rasumovskoe male	1.81271	1.84319	2.42114	1.64402	0.630084	0.0288831	0.0416818	0.020616	0.0405784	0.0587775	0.0446386	2.82687	2.6986	2.72131	0.0406736	0.0354359	0.0265104	0.0698259	0.0420932	2.48728	2.62992	0.0301559	0.0330115	0.0460319	0.0213205	0.597528	0.58431	0.56933	1.76603	1.75251	1.75866	1.94518	1.7399	2.6876	2.76595	2.76563	1.94176	2.68578	2.64715	2.15527	0.0175498	0.0144401	0.0620451		0.0246298	0.0696057	0.0337634	0.0920131
45	248 P. x rasumovskoe male	1.78236	1.84435	2.42104	1.64502	0.628098	0.025111	0.0390041	0.027575	0.0202938	0.0498953	0.021954	2.8165	2.68816	2.71182	0.0358557	0.0338237	0.0382687	0.0100901	0.020803	2.47904	2.62	0.0454203	0.0403391	0.0586617	0.0362632	0.601496	0.588161	0.568229	1.77293	1.75263	1.75372	1.94528	1.74182	2.67795	2.75589	2.75557	1.94279	2.67614	2.63795	2.15547	0.0236451	0.0187344	0.0582296	0.0246298		0.00796034	0.018936	0.0589877
46	207 P. x rasumovskoe male	1.8202	1.83334	2.40175	1.63856	0.625936	0.0467264	0.0516748	0.0557068	0.0364955	0.0551334	0.0302292	2.73645	2.59787	2.63158	0.0505647	0.0341117	0.0638732	0.00989321	0.0321419	2.39259	2.53038	0.0957646	0.101719	0.0835061	0.0674387	0.604865	0.591851	0.570112	1.76589	1.73933	1.7469	1.83818	1.72943	2.59378	2.67415	2.67383	1.8358	2.5919	2.55469	2.13902	0.0584467	0.0615416	0.0527835	0.0696057	0.00796034		0.039552	0.0589307
47	253 P. x rasumovskoe male	1.86406	1.88464	2.47265	1.67774	0.643456	0.0114166	0.0249831	0.0208219	0.00846381	0.0425185	0.0164403	2.8238	2.68713	2.71241	0.0238736	0.0321686	0.029782	0.0403212	0.0142136	2.46524	2.61557	0.0600964	0.0648881	0.0538443	0.0303349	0.602537	0.591459	0.582612	1.78857	1.7884	1.79597	1.88941	1.77663	2.67634	2.75934	2.759	1.88629	2.67441	2.63379	2.20225	0.0220541	0.027358	0.032556	0.0337634	0.018936	0.039552		0.059571
48	249 P. x rasumovskoe male	1.86554	1.87621	2.46124	1.6633	0.646264	0.0735652	0.0774089	0.0797166	0.0691371	0.0752008	0.0656739	2.7305	2.5807	2.61869	0.0745302	0.0748841	0.08726	0.0593926	0.0653539	2.36305	2.50845	0.114394	0.118561	0.101195	0.0904545	0.606655	0.592843	0.583405	1.78043	1.78025	1.78829	1.78008	1.76981	2.57618	2.66377	2.66335	1.77749	2.5742	2.53479	2.18579	0.0822425	0.0857268	0.07245	0.0920131	0.0589877	0.0589307	0.059571
49	147 P. x rasumovskoe male	1.86132	1.88282	2.47141	1.67591	0.646441	0.0236995	0.037163	0.025116	0.0248453	0.0323247	0.0278361	2.74072	2.59112	2.62809	0.0339861	0.040684	0.0358687	0.0471827	0.0260317	2.37352	2.51929	0.0592372	0.0635033	0.0559921	0.0362425	0.602848	0.590681	0.58514	1.7837	1.78351	1.79093	1.78332	1.77154	2.58812	2.67379	2.67342	1.77991	2.5861	2.54625	2.19926	0.0258061	0.0234792	0.024704	0.0321799	0.0209766	0.0467497	0.0206332	0.0644256
50	183 P. x rasumovskoe male	1.86474	1.88393	2.47198	1.67701	0.645976	0.0180265	0.0258453	0.0261948	0.0108249	0.035732	0.0126389	2.75222	2.60432	2.63968	0.0248604	0.0369258	0.0347629	0.0358381	0.0110459	2.38512	2.53138	0.0661296	0.0721946	0.0565894	0.03567	0.602671	0.590746	0.584837	1.78615	1.78595	1.7936	1.78577	1.77437	2.59944	2.68559	2.68526	1.78256	2.59742	2.55739	2.20151	0.030801	0.0350343	0.0183381	0.0413709	0.0220443	0.0345873	0.0139711	0.0569306
51	208 P. x rasumovskoe male	1.82642	1.84515	2.42175	1.64607	0.631441	0.0257314	0.0323591	0.0379949	0.0165713	0.0374545	0.0349762	2.74496	2.61696	2.63814	0.0315719	0.0298067	0.0414426	0.0431051	0.0347976	2.40825	2.54696	0.0792187	0.078261	0.0647351	0.04474	0.603464	0.586082	0.572628	1.75249	1.73911	1.74648	1.83941	1.7281	2.59997	2.68158	2.68127	1.83669	2.5981	2.56012	2.15592	0.0455304	0.051314	0.0575999	0.0566827	0.0358163	0.042605	0.0355371	0.0698957
52	252 P. x rasumovskoe male	1.79733	1.84691	2.42515	1.64816	0.640424	0.10125	0.111916	0.0897264	0.117158	0.124684	0.116097	2.82718	2.69894	2.72162	0.111455	0.0356775	0.0887536	0.142607	0.113809	2.48761	2.63027	0.049365	0.0452662	0.0937503	0.0887033	0.603977	0.590151	0.582645	1.771	1.75744	1.75929	1.94956	1.74242	2.68793	2.76626	2.76593	1.94494	2.6861	2.64748	2.1593	0.0854019	0.0827477	0.115058	0.0730825	0.0483628	0.142512	0.107133	0.156521
53	137 P. x rasumovskoe male	1.79936	1.84585	2.42422	1.64701	0.640703	0.0900378	0.101008	0.0791535	0.105462	0.114951	0.105266	2.76051	2.62228	2.65378	0.100484	0.0338419	0.078043	0.131467	0.103034	2.4125	2.55365	0.0409829	0.0356937	0.083899	0.0777038	0.608176	0.59416	0.585349	1.77131	1.75775	1.76048	1.85691	1.74314	2.61641	2.69753	2.6972	1.85225	2.61452	2.57639	2.15969	0.0741087	0.0718635	0.0959058	0.0628141	0.0441061	0.130824	0.0955033	0.14552
54	210 P. x rasumovskoe male	1.86281	1.88463	2.47276	1.67775	0.64364	0.0137871	0.029698	0.0180395	0.0161426	0.0464416	0.0232883	2.82535	2.6889	2.71397	0.0273898	0.0358515	0.0295068	0.0454734	0.0202845	2.46692	2.61734	0.0554434	0.0594883	0.0521187	0.0279031	0.602504	0.591615	0.583242	1.78872	1.78853	1.79597	1.88953	1.77657	2.67798	2.76093	2.76058	1.88632	2.67604	2.63541	2.2024	0.0188722	0.0208487	0.034053	0.0278377	0.0163172	0.0448065	0.0106037	0.0640117
55	135 P. x rasumovskoe male	1.81906	1.84191	2.41967	1.64302	0.632124	0.0169371	0.0304306	0.0243274	0.0170379	0.0411015	0.0447279	2.74231	2.6162	2.63548	0.0285723	0.0332416	0.0306858	0.0574171	0.0433931	2.40971	2.54891	0.0697444	0.0623139	0.0531969	0.0310325	0.602814	0.585529	0.573256	1.74714	1.73375	1.7408	1.83439	1.72212	2.59965	2.6789	2.67857	1.83143	2.59774	2.55984	2.15422	0.0441671	0.0453437	0.0614005	0.0496203	0.0418709	0.0572149	0.0419599	0.0819646
56	206 P. x rasumovskoe male	1.80823	1.84238	2.42062	1.64326	0.631206	0.0383397	0.0464949	0.028894	0.0517334	0.06492	0.0536232	2.82417	2.69649	2.71944	0.0475102	0.032824	0.0278257	0.0817853	0.0511563	2.48494	2.62783	0.0190011	0.0248428	0.0442758	0.0249685	0.603004	0.589386	0.575755	1.76246	1.74897	1.75466	1.94204	1.736	2.68564	2.76404	2.76372	1.93844	2.68381	2.64522	2.15448	0.028178	0.0297239	0.0676718	0.0206532	0.0411479	0.0816819	0.0459877	0.101372
57	167 P. x rasumovskoe male	1.84882	1.8847	2.47373	1.67809	0.65061	0.0545286	0.0647766	0.0440922	0.0685649	0.0780305	0.0709052	2.74982	2.60136	2.63709	0.0644292	0.0361075	0.0436884	0.0979909	0.0683656	2.38519	2.53146	0.0151944	0.0115588	0.0532576	0.0404458	0.604032	0.591612	0.591674	1.7902	1.79001	1.79537	1.78983	1.77629	2.59951	2.68298	2.68261	1.78543	2.59749	2.55746	2.20346	0.040176	0.0382568	0.0572064	0.0291449	0.0373619	0.0973662	0.0592728	0.10767
58	209 P. x rasumovskoe male	1.81216	1.84533	2.42298	1.64624	0.635582	0.0849441	0.0939602	0.0800212	0.0939915	0.0810351	0.0924752	2.80308	2.67175	2.69744	0.0932513	0.100112	0.0818918	0.109539	0.0909772	2.46153	2.6029	0.0770688	0.078344	0.0504996	0.0838141	0.603312	0.5863	0.578658	1.76945	1.75593	1.7616	1.91667	1.74296	2.66256	2.74161	2.7413	1.91302	2.66073	2.62238	2.15826	0.0769991	0.0770959	0.0500687	0.0748106	0.0775342	0.0985114	0.0723844	0.100579
59	185 P. x rasumovskoe male	1.80856	1.83639	2.41157	1.63591	0.629862	0.0194602	0.0236093	0.0293367	0.0282829	0.0492341	0.0390732	2.74604	2.68643	2.64035	0.0253677	0.0284147	0.0297536	0.0645445	0.0376549	2.47704	2.61772	0.0485136	0.0485705	0.044417	0.0167785	0.597986	0.584373	0.568696	1.65804	1.63906	1.64526	1.84518	1.62641	2.60265	2.68344	2.68315	1.84477	2.60078	2.56312	2.14914	0.0303004	0.0376833	0.0619438	0.0363304	0.044537	0.0639709	0.0353349	0.0806303
60	166 P. x rasumovskoe male	1.77963	1.84406	2.42095	1.64	0.628374	0.0160317	0.0268252	0.0221913	0.0128455	0.03986	0.0190025	2.80939	2.68008	2.70466	0.0261666	0.0305732	0.0289077	0.0266202	0.0189426	2.47128	2.61193	0.0344872	0.0263808	0.0505433	0.0252302	0.605213	0.591207	0.572184	1.77271	1.75245	1.75328	1.94513	1.74144	2.67045	2.7486	2.74829	1.94252	2.66865	2.63054	2.15127	0.0164372	0.0201306	0.056169	0.0214514	0.0253168	0.0261438	0.0175937	0.0572561
61	184 P. x rasumovskoe male	1.86636	1.87733	2.46208	1.67183	0.641401	0.0526729	0.0591239	0.0612651	0.0454878	0.0624308	0.0379429	2.80938	2.67516	2.70159	0.0584967	0.034698	0.0689294	0.0265792	0.0387993	2.45574	2.60356	0.100963	0.107109	0.0874859	0.0741303	0.605392	0.592326	0.579641	1.77264	1.77244	1.78046	1.87366	1.76207	2.6653	2.74788	2.74754	1.87122	2.66337	2.62327	2.19282	0.0640425	0.0670749	0.0587419	0.0748818	0.0254929	0.0256667	0.046453	0.0638765
62	211 P. x rasumovskoe male	1.80677	1.82942	2.39955	1.63475	0.623676	0.0236026	0.0324925	0.0271891	0.021525	0.0405152	0.0207491	2.79051	2.66026	2.68677	0.0308445	0.0358646	0.0351615	0.0404553	0.0209553	2.45394	2.5937	0.0632088	0.0682047	0.0576958	0.0374071	0.602949	0.589284	0.570529	1.76091	1.73444	1.74146	1.92646	1.72333	2.65183	2.73	2.7297	1.92362	2.65002	2.61252	2.13498	0.030421	0.03094	0.0578288	0.0386853	0.0246349	0.0403406	0.0209226	0.0695481
63	255 P. x rasumovskoe male	1.78977	1.83502	2.4053	1.66589	0.643057	0.0912765	0.103242	0.08308	0.105811	0.115506	0.106454	2.74857	2.67485	2.66439	0.10177	0.0313191	0.0821808	0.130163	0.103722	2.4684	2.60764	0.05885	0.0549643	0.0916571	0.0837059	0.613965	0.599536	0.584843	1.67329	1.64735	1.65018	1.85535	1.63237	2.62684	2.70832	2.70803	1.85384	2.62495	2.58675	2.17204	0.079764	0.0772208	0.108613	0.071511	0.0582331	0.129759	0.0989943	0.145575
64	256 P. x rasumovskoe male	1.82184	1.84427	2.42138	1.64496	0.62834	0.0125666	0.026424	0.0196623	0.0107711	0.0456907	0.0184884	2.82879	2.70076	2.72324	0.0251435	0.0310904	0.028398	0.0404906	0.0154101	2.48805	2.63202	0.0582335	0.0624396	0.0535904	0.0292792	0.602565	0.589149	0.571309	1.76735	1.75382	1.76098	1.94635	1.74224	2.68837	2.7679	2.76759	1.94345	2.68655	2.64791	2.15648	0.0201216	0.0254277	0.0544167	0.0320068	0.0165016	0.0399297	0.00699788	0.0700938
65	257 P. x rasumovskoe male	1.80696	1.84424	2.42217	1.65148	0.635011	0.0504977	0.0576881	0.0408552	0.0642124	0.0774489	0.066215	2.83118	2.70346	2.73737	0.0586918	0.0337529	0.0385074	0.0942595	0.0636839	2.49149	2.63429	0.0106204	0.0160916	0.0499024	0.0357659	0.603717	0.590189	0.578126	1.7756	1.76189	1.76715	1.95488	1.74849	2.70413	2.78269	2.78237	1.95107	2.7023	2.66314	2.16015	0.0385836	0.0400889	0.075412	0.0301723	0.0472495	0.0940267	0.0577846	0.112397
66	245 P. x rasumovskoe male	1.86005	1.8769	2.46226	1.67151	0.641293	0.039526	0.04711	0.0455265	0.0350685	0.0539226	0.0327558	2.81049	2.67344	2.70007	0.0462074	0.0518746	0.0535021	0.0390615	0.0333072	2.45414	2.60251	0.0803323	0.0854458	0.0712739	0.0555483	0.603932	0.590812	0.580342	1.78163	1.78144	1.78924	1.88211	1.7702	2.6637	2.74633	2.74599	1.87926	2.66178	2.6217	2.19302	0.047177	0.0487447	0.0484624	0.0555854	0.0316361	0.0382844	0.0343134	0.0697825
67	247 P. x rasumovskoe male	1.83885	1.86724	2.4558	1.66188	0.643014	0.0352404	0.0394921	0.0339758	0.0468117	0.0597275	0.0494271	2.80652	2.66891	2.69607	0.0414111	0.0251338	0.0317889	0.072856	0.0476247	2.44488	2.59794	0.0470832	0.0495736	0.0386021	0.0331061	0.586688	0.573174	0.566572	1.78059	1.78046	1.78716	1.88121	1.76787	2.6595	2.74224	2.74194	1.87761	2.65761	2.61752	2.18519	0.0295161	0.0349146	0.0488012	0.0320898	0.039197	0.0722444	0.0396357	0.090546
68	240 ? P. x rasumovskoefemale	3.11622	2.97878	3.3808	2.89927	2.82035	2.70324	2.91675	2.76372	2.83341	2.72672	2.78014	0.338873	0.285825	0.168797	2.83252	2.81741	2.67645	2.79371	2.79272	0.654742	0.973371	2.7818	2.62865	2.61312	2.75614	2.74546	2.75918	2.67741	2.32327	2.30687	2.38045	2.22842	2.3989	0.644245	0.0918609	0.126211	2.2078	0.645502	0.635776	2.9588	2.7487	2.77181	2.73093	2.76035	2.75031	2.66841	2.75341	2.65765
69	216 ? P. x rasumovskoe male	1.84763	1.85912	2.43999	1.65665	0.635821	0.0480041	0.052854	0.0565235	0.0377811	0.0491807	0.0306995	2.78054	2.64223	2.67197	0.0520693	0.0358815	0.0652107	0.00999278	0.0328374	2.42892	2.57117	0.0972286	0.103436	0.0834842	0.0688692	0.604885	0.59072	0.576554	1.76463	1.76443	1.7723	1.86465	1.75405	2.63485	2.71687	2.71653	1.86223	2.63294	2.59393	2.17188	0.0596004	0.0616622	0.0631352	0.0699607	0.00937662	0.00934119	0.0401453	0.0589083
70	215 ? P. x rasumovskoe male	1.83621	1.87856	2.46548	1.67367	0.650096	0.0884385	0.101425	0.0777947	0.103228	0.11338	0.104115	2.80876	2.67146	2.69832	0.0994557	0.0307519	0.0782809	0.12818	0.101356	2.4522	2.6005	0.046763	0.038215	0.0853211	0.0780699	0.608064	0.593801	0.593088	1.78505	1.78489	1.78817	1.88535	1.7703	2.66187	2.74454	2.74422	1.88077	2.65996	2.61987	2.19594	0.0709034	0.0671355	0.0938658	0.0606641	0.0244961	0.127505	0.0910558	0.139921
71	241? P. x rasumovskoe male	1.81212	1.83668	2.4117	1.63885	0.631272	0.0239655	0.0355051	0.0276626	0.0282292	0.0420856	0.0286662	2.66963	2.52525	2.56809	0.0341731	0.0347741	0.034757	0.0495936	0.0270411	2.32052	2.45598	0.0588124	0.0637041	0.0564363	0.0358523	0.602891	0.588635	0.5745	1.76082	1.74081	1.74775	1.74063	1.72948	2.52623	2.61013	2.6098	1.73728	2.52427	2.48727	2.14723	0.0304309	0.0320253	0.0276002	0.0365966	0.0306005	0.0487149	0.0256882	0.0772255
72	181 ? P. x sibirica (? P. x rasumovskoe) male	1.83947	1.86075	2.44195	1.65849	0.6338	0.0301855	0.0391181	0.0342346	0.029349	0.053052	0.0307611	2.85026	2.72242	2.74298	0.038299	0.0356462	0.037878	0.0436246	0.0298772	2.50661	2.6527	0.0660104	0.0703852	0.0617112	0.0425491	0.603239	0.589855	0.576144	1.76816	1.76799	1.77533	1.96166	1.75638	2.70961	2.78871	2.78839	1.95876	2.70778	2.66835	2.17491	0.0342152	0.0355497	0.0608709	0.0428498	0.0310619	0.046076	0.0274977	0.0740219
73	275 P. x petrovskoe male	3.05451	2.9152	3.33071	2.84095	2.68997	2.55988	2.77698	2.63217	2.68582	2.65489	2.65087	0.682657	0.694978	0.644337	2.68457	2.82702	2.53278	2.66426	2.66274	0.159141	0.700801	2.6527	2.56014	2.53656	2.6855	2.67442	2.69573	2.62541	2.14301	2.12176	2.11511	2.04885	2.13627	0.0997353	0.634974	0.645666	2.03216	0.142651	0.0996406	2.90047	2.68667	2.70938	2.66832	2.69811	2.68832	2.60372	2.68739	2.58671
74	276 P. x petrovskoe male	3.03456	2.89638	3.31118	2.82432	2.6714	2.5421	2.75844	2.61516	2.66595	2.63514	2.63396	0.719885	0.687885	0.640028	2.66469	2.81763	2.51537	2.64717	2.64566	0.163678	0.699648	2.63578	2.54236	2.51623	2.66561	2.65456	2.67735	2.60727	2.22948	2.21102	2.20441	2.13599	2.22325	0.0973841	0.627206	0.641885	2.11536	0.116299	0.0417697	2.88593	2.66925	2.69161	2.65094	2.68049	2.67088	2.58647	2.66881	2.5684
75	285 P. x petrovskoe male	3.04161	2.90348	3.31717	2.84323	2.76093	2.62745	2.84136	2.69341	2.75423	2.64311	2.72242	0.721459	0.668705	0.637757	2.75302	2.82733	2.60032	2.73596	2.72278	0.183013	0.684476	2.72419	2.54992	2.52499	2.67355	2.66254	2.6846	2.61466	2.24194	2.21255	2.29237	2.16234	2.31201	0.0926507	0.639521	0.668254	2.13442	0.0702105	0.12094	2.89703	2.68801	2.71074	2.66967	2.69946	2.68967	2.60511	2.68881	2.58816
76	291 P. x petrovskoe male	3.03912	2.90097	3.31507	2.82853	2.74736	2.62579	2.8388	2.69186	2.75249	2.64127	2.70935	0.721449	0.679416	0.635244	2.75127	2.82717	2.59867	2.72272	2.72126	0.0957348	0.668504	2.7111	2.54819	2.523	2.67174	2.66071	2.68295	2.613	2.22917	2.19291	2.27333	2.14574	2.29268	0.0427333	0.637381	0.661855	2.12202	0.064708	0.129877	2.88723	2.6746	2.697	2.65633	2.68589	2.67625	2.59201	2.67452	2.5743
77	299 P. x petrovskoe male	3.0323	2.89412	3.30928	2.82224	2.73902	2.61624	2.8302	2.68305	2.74248	2.63088	2.70066	0.721443	0.665603	0.632281	2.74128	2.81158	2.58921	2.71399	2.71253	0.178679	0.683128	2.70242	2.53827	2.5115	2.66133	2.65026	2.67339	2.60321	2.22364	2.19301	2.2731	2.14135	2.29238	0.0730174	0.635429	0.660359	2.11627	0.0785127	0.114123	2.88409	2.66548	2.68783	2.64715	2.67674	2.66713	2.5826	2.6648	2.56423
78	190 P. x petrovskoe male	3.05586	2.91662	3.33188	2.85481	2.7721	2.63828	2.85418	2.70399	2.76684	2.65524	2.73313	0.674556	0.687051	0.639241	2.76559	2.82686	2.61081	2.74684	2.7335	0.109265	0.681102	2.73491	2.56047	2.53693	2.68585	2.67477	2.69605	2.62573	2.14197	2.11222	2.19739	2.05449	2.21919	0.0752651	0.635986	0.653219	2.03525	0.117006	0.128192	2.91009	2.69895	2.72196	2.68052	2.71055	2.70061	2.61562	2.70048	2.59934
79	284 P. x petrovskoe male	3.03929	2.90002	3.31472	2.82869	2.74668	2.62435	2.83827	2.69053	2.75097	2.63969	2.70803	0.71763	0.681598	0.634151	2.74977	2.8263	2.59725	2.7214	2.71994	0.122481	0.68246	2.70979	2.54669	2.52126	2.67017	2.65913	2.68154	2.61156	2.23235	2.20492	2.28424	2.14056	2.30362	0.0522307	0.627686	0.644156	2.1202	0.0929806	0.0764165	2.88711	2.67322	2.6956	2.65494	2.6845	2.67487	2.59059	2.67305	2.57279
80	286 P. x petrovskoe male	3.03913	2.90043	3.31414	2.82854	2.74654	2.62489	2.83881	2.69104	2.75155	2.64029	2.70853	0.722818	0.671983	0.633154	2.75035	2.82357	2.59778	2.7219	2.72044	0.122326	0.665922	2.71029	2.54726	2.5219	2.67076	2.65974	2.68203	2.612	2.22737	2.18652	2.26751	2.14863	2.28683	0.0659457	0.641586	0.670493	2.12287	0.0702438	0.159552	2.88927	2.67375	2.69616	2.65547	2.68503	2.67539	2.59113	2.67361	2.57335
81	294 P. x petrovskoe male	3.03733	2.89918	3.30766	2.82689	2.74497	2.62319	2.83712	2.68947	2.74976	2.63849	2.70699	0.722661	0.711275	0.648949	2.74856	2.82108	2.5961	2.72035	2.71888	0.089855	0.688552	2.70875	2.5455	2.51968	2.6689	2.6577	2.6802	2.61016	2.22894	2.2061	2.28525	2.13602	2.30446	0.121813	0.632393	0.64441	2.11817	0.14742	0.115519	2.87956	2.67197	2.69435	2.65368	2.68325	2.67362	2.5893	2.67172	2.57141
82	298 P. x petrovskoe male	3.05514	2.91583	3.33122	2.84154	2.75919	2.63748	2.85337	2.70325	2.76599	2.65439	2.7207	0.680256	0.670339	0.634577	2.76478	2.82458	2.61003	2.73423	2.73276	0.14487	0.674555	2.72247	2.55963	2.53598	2.68496	2.67388	2.69524	2.62493	2.13466	2.10119	2.18646	2.05772	2.20804	0.0429231	0.641782	0.668961	2.03258	0.0556487	0.135298	2.90107	2.6862	2.70892	2.66785	2.69764	2.68785	2.60324	2.68689	2.58619
83	278 P. x petrovskoe male	2.99602	2.86117	3.27084	2.79377	2.71285	2.5917	2.79992	2.65865	2.71323	2.6033	2.67618	0.852958	0.661324	0.62982	2.71203	2.82684	2.56555	2.68912	2.68766	0.203266	0.669045	2.67792	2.51486	2.4853	2.6333	2.62244	2.64715	2.57814	2.20048	2.16164	2.24176	2.13185	2.2604	0.108672	0.652618	0.686154	2.10341	0.0952074	0.180941	2.8501	2.64075	2.66226	2.62272	2.6516	2.64238	2.55925	2.63851	2.53969
84	292 P. x petrovskoe male	2.99687	2.86202	3.27155	2.80647	2.65509	2.51551	2.72607	2.5888	2.63457	2.60424	2.61847	0.845986	0.680936	0.633664	2.63333	2.82816	2.48967	2.63142	2.61883	0.184771	0.691569	2.62028	2.51577	2.48635	2.63425	2.6234	2.648	2.57901	2.21876	2.1979	2.19149	2.12846	2.20991	0.0997107	0.633127	0.649028	2.10787	0.121807	0.0761645	2.8586	2.65294	2.67476	2.63484	2.66394	2.65458	2.57112	2.65147	2.55222
85	272 P. x petrovskoe male	3.03945	2.90131	3.31533	2.82884	2.74684	2.62523	2.83915	2.69135	2.7519	2.64067	2.70884	0.72131	0.719905	0.653597	2.7507	2.82526	2.59812	2.72221	2.72075	0.115682	0.70059	2.7106	2.54761	2.52232	2.67113	2.6601	2.68242	2.61244	2.23319	2.22037	2.29844	2.13817	2.3179	0.145208	0.628577	0.637842	2.12034	0.162222	0.0943541	2.88755	2.67408	2.69646	2.6558	2.68535	2.67571	2.59146	2.67396	2.57373
86	273 P. x petrovskoe male	3.05467	2.91338	3.3267	2.8411	2.75873	2.637	2.8529	2.7028	2.76548	2.65383	2.72025	0.674069	0.681348	0.635783	2.76428	2.82391	2.60956	2.73378	2.73232	0.139116	0.687933	2.72203	2.55913	2.53538	2.68444	2.67334	2.6948	2.62447	2.13828	2.11659	2.20044	2.05043	2.22202	0.0550521	0.629352	0.646906	2.02962	0.0877017	0.0669059	2.89824	2.68576	2.70844	2.6674	2.69717	2.68739	2.60276	2.6864	2.5857
87	274 P. x petrovskoe male	3.05641	2.91711	3.33232	2.8427	2.76145	2.63993	2.85466	2.70551	2.76856	2.65704	2.72293	0.671335	0.690226	0.639465	2.76735	2.82815	2.61245	2.73648	2.735	0.119657	0.689004	2.72471	2.56218	2.53892	2.68764	2.67657	2.69768	2.62741	2.14038	2.12484	2.20809	2.05418	2.22975	0.0744871	0.626849	0.645671	2.03194	0.0805764	0.0358103	2.90226	2.68854	2.71128	2.6702	2.7	2.6902	2.60566	2.68938	2.58876
88	288 P. x petrovskoe male	3.04066	2.90246	3.31695	2.82975	2.74866	2.62719	2.8411	2.69317	2.75396	2.64282	2.71063	0.718557	0.669551	0.631526	2.75275	2.82824	2.60006	2.72401	2.72254	0.146053	0.677666	2.71239	2.54965	2.52462	2.67327	2.66219	2.68428	2.61435	2.23226	2.20137	2.2811	2.14852	2.30048	0.0427132	0.63245	0.657105	2.12373	0.050014	0.0995813	2.88924	2.67594	2.69836	2.65762	2.68719	2.67754	2.5934	2.67589	2.57571
89	297 P. x petrovskoe male	2.98541	2.84407	3.27366	2.77509	2.53842	2.39182	2.61578	2.47931	2.51183	2.49053	2.50087	0.702486	0.697231	0.654652	2.51046	2.5938	2.36547	2.51395	2.51231	0.137307	0.68433	2.50284	2.3921	2.53711	2.51149	2.67491	2.63565	2.54507	2.13597	2.0967	2.09122	2.09374	2.11235	0.0860399	0.664367	0.6903	2.06973	0.11158	0.180555	2.83352	2.53535	2.55702	2.5366	2.54629	2.53714	2.52687	2.60875	2.58716
90	269 P. x petrovskoe male	2.99542	2.86059	3.26907	2.79327	2.7067	2.58503	2.79228	2.65248	2.70621	2.5962	2.6701	0.838278	0.691912	0.632605	2.705	2.81654	2.55892	2.68301	2.68155	0.10561	0.674676	2.67184	2.50793	2.48576	2.626	2.62289	2.64117	2.57125	2.20077	2.18286	2.26103	2.1174	2.27975	0.0882851	0.626982	0.647839	2.09445	0.0820315	0.0657745	2.84908	2.63438	2.65582	2.61664	2.6452	2.63601	2.55267	2.63172	2.54013
91	296 P. x petrovskoe male	3.03811	2.89995	3.31379	2.8276	2.74556	2.62239	2.83631	2.68873	2.74892	2.63756	2.70624	0.722116	0.723473	0.655999	2.74772	2.82326	2.59531	2.71961	2.71815	0.11013	0.700069	2.70801	2.54465	2.51891	2.66804	2.65698	2.67959	2.60957	2.23041	2.21872	2.29688	2.13758	2.31633	0.152359	0.630322	0.640918	2.11896	0.164095	0.104265	2.88603	2.67136	2.69372	2.65306	2.68262	2.673	2.58865	2.67105	2.57074
92	277 P. x petrovskoe male	3.05568	2.91638	3.33168	2.84203	2.69075	2.55911	2.77738	2.63146	2.68502	2.65406	2.65017	0.675601	0.691132	0.641888	2.68374	2.8282	2.53203	2.66357	2.66202	0.151465	0.699423	2.652	2.55937	2.53568	2.6847	2.67362	2.69498	2.62465	2.14079	2.12631	2.11942	2.0514	2.14061	0.0878322	0.628985	0.644888	2.0306	0.104612	0.0341814	2.90157	2.68596	2.70868	2.66761	2.69741	2.68762	2.603	2.68663	2.58581
93	287 P. x petrovskoe male	3.03973	2.90159	3.31557	2.8291	2.74711	2.62551	2.83943	2.69162	2.7522	2.64097	2.7091	0.719493	0.675324	0.634435	2.75099	2.82577	2.59839	2.72247	2.72101	0.113919	0.669786	2.71086	2.54791	2.52267	2.67144	2.66042	2.68266	2.61268	2.22846	2.19493	2.27516	2.1481	2.29452	0.0481037	0.636252	0.66445	2.12172	0.0196959	0.119953	2.8878	2.67434	2.69675	2.65606	2.68563	2.67599	2.59175	2.67424	2.574
94	271 P. x petrovskoe male	2.99582	2.86104	3.27073	2.79366	2.71272	2.59157	2.7998	2.65853	2.71309	2.60317	2.67605	0.839152	0.67303	0.625819	2.71187	2.82565	2.56541	2.689	2.68754	0.130368	0.665616	2.67779	2.51473	2.48514	2.63316	2.6223	2.64704	2.57801	2.1952	2.16682	2.24616	2.11703	2.2648	0.0491644	0.633047	0.660155	2.09174	0.0266777	0.102854	2.84994	2.64064	2.66211	2.62261	2.65147	2.64225	2.55909	2.63838	2.53956
95	281 P. x petrovskoe male	3.0398	2.90166	3.31563	2.82916	2.74717	2.62559	2.83951	2.69168	2.75228	2.64107	2.70916	0.717932	0.712712	0.64912	2.75108	2.82562	2.59848	2.72253	2.72107	0.0878366	0.690893	2.71092	2.54799	2.52274	2.67152	2.66049	2.68278	2.61277	2.2306	2.21493	2.29346	2.14113	2.31292	0.131353	0.628137	0.643495	2.12031	0.136015	0.0992438	2.88787	2.67441	2.6968	2.65614	2.68569	2.67605	2.59181	2.67432	2.5741
96	282 P. x petrovskoe male	3.05636	2.91707	3.33226	2.84266	2.76035	2.63873	2.85462	2.70441	2.7673	2.65576	2.72185	0.673333	0.677487	0.635531	2.7661	2.8264	2.61127	2.73538	2.73391	0.139024	0.683267	2.72363	2.56094	2.53749	2.68633	2.67527	2.69648	2.62618	2.13901	2.11678	2.20073	2.05799	2.22236	0.0540234	0.631634	0.655732	2.03326	0.046758	0.0776506	2.90332	2.6874	2.71013	2.66905	2.69886	2.68906	2.60449	2.68816	2.58749
97	283 P. x petrovskoe male	3.05154	2.91229	3.32824	2.85082	2.69685	2.5556	2.77393	2.62822	2.68135	2.65037	2.65846	0.675609	0.678203	0.64003	2.68004	2.8241	2.52851	2.67201	2.65884	0.127319	0.680069	2.66029	2.55587	2.53163	2.68102	2.66991	2.69169	2.62136	2.13355	2.1059	2.0997	2.05418	2.12103	0.0414068	0.640577	0.66716	2.02869	0.0317787	0.106015	2.90604	2.69471	2.71766	2.67625	2.70628	2.69636	2.61122	2.69595	2.59468
98	270 P. x petrovskoe male	2.97602	2.83462	3.26703	2.79124	2.55187	2.38199	2.60607	2.48135	2.50152	2.48023	2.51421	0.707907	0.693419	0.660785	2.50013	2.57703	2.35572	2.51627	2.51462	0.151596	0.685991	2.51621	2.38228	2.52667	2.50115	2.66541	2.63912	2.5358	2.14326	2.10049	2.09514	2.10408	2.11666	0.0972545	0.674685	0.704829	2.07733	0.10974	0.195002	2.85123	2.54948	2.57177	2.55076	2.56071	2.5513	2.54077	2.6247	2.60268
99	279 P. x petrovskoe male	3.03845	2.90024	3.31511	2.82218	2.74804	2.62579	2.83821	2.69197	2.75249	2.64128	2.70945	0.720565	0.668159	0.631625	2.75129	2.82682	2.59879	2.72282	2.72136	0.151057	0.677414	2.71121	2.54819	2.52293	2.67174	2.66077	2.68302	2.61306	2.2318	2.19892	2.27884	2.14756	2.2982	0.0475598	0.634578	0.658427	2.1235	0.0677224	0.112883	2.88149	2.67471	2.69711	2.65638	2.68594	2.6763	2.59212	2.67458	2.57416
100	289 P. x petrovskoe male	3.05675	2.91746	3.33259	2.84302	2.68996	2.56035	2.77864	2.63261	2.68632	2.65538	2.6513	0.70232	0.669447	0.648977	2.68506	2.82815	2.53324	2.66469	2.66317	0.230716	0.682004	2.65313	2.56061	2.53713	2.686	2.67492	2.69618	2.62592	2.13517	2.09233	2.0871	2.07399	2.10823	0.143722	0.670613	0.708803	2.04239	0.125034	0.223591	2.90259	2.6871	2.70983	2.66875	2.69856	2.68877	2.60418	2.68785	2.58718
101	267 P. x petrovskoe male	3.04116	2.903	3.31661	2.83028	2.74895	2.62751	2.8414	2.69346	2.75427	2.64316	2.71091	0.713409	0.687213	0.636875	2.75306	2.82741	2.60037	2.72429	2.72283	0.104021	0.680173	2.71267	2.54998	2.52501	2.6736	2.66257	2.68463	2.61465	2.23159	2.20962	2.28869	2.14739	2.30812	0.0848848	0.626441	0.650119	2.12237	0.0668225	0.0819112	2.88934	2.67624	2.69866	2.65796	2.68751	2.67786	2.59371	2.67624	2.57608
102	290 P. x petrovskoe male	3.03415	2.89598	3.31085	2.83631	2.75278	2.61865	2.83258	2.68528	2.745	2.63352	2.71438	0.72409	0.672696	0.639851	2.74379	2.81538	2.59158	2.72788	2.71474	0.147074	0.670435	2.71615	2.54077	2.51441	2.66395	2.6529	2.67577	2.60566	2.2324	2.19579	2.27683	2.15653	2.29638	0.0858168	0.646415	0.679437	2.12721	0.0474727	0.151509	2.89404	2.67955	2.70225	2.66115	2.69099	2.68122	2.59639	2.6798	2.57883
103	268 P. x petrovskoe male	3.03991	2.9006	3.31572	2.82927	2.67668	2.54784	2.76414	2.62046	2.67197	2.64122	2.63917	0.721317	0.674261	0.633754	2.67071	2.82476	2.52106	2.65241	2.65089	0.141616	0.681897	2.641	2.5481	2.52289	2.67164	2.66062	2.68286	2.61287	2.23167	2.20094	2.195	2.14478	2.21382	0.034301	0.633424	0.655091	2.12184	0.0671757	0.0932519	2.88796	2.67452	2.69692	2.65624	2.6858	2.67616	2.59193	2.67443	2.57422
104	280 P. x petrovskoe male	3.02624	2.88801	3.30414	2.81662	2.73453	2.61045	2.82443	2.6777	2.73642	2.62447	2.69539	0.726523	0.712119	0.650889	2.73521	2.80542	2.58347	2.70869	2.70724	0.0749744	0.681855	2.69714	2.53224	2.5045	2.655	2.6439	2.66763	2.59732	2.21508	2.18645	2.26679	2.12663	2.28603	0.126153	0.639422	0.654502	2.10779	0.149676	0.14705	2.88042	2.65997	2.68225	2.64159	2.67117	2.66159	2.57687	2.65891	2.55813
105	295 P. x petrovskoe male	3.05573	2.91643	3.33172	2.84208	2.76145	2.63808	2.85397	2.70381	2.76662	2.655	2.72125	0.677157	0.720608	0.657305	2.76541	2.82815	2.61064	2.73479	2.73332	0.144467	0.708224	2.72302	2.56026	2.5367	2.68562	2.67455	2.69582	2.6255	2.13863	2.13875	2.22081	2.05228	2.24254	0.157072	0.630673	0.645073	2.03108	0.153842	0.0847712	2.90161	2.68678	2.7095	2.66843	2.69823	2.68843	2.60384	2.6875	2.58683
106	360 (22) P. x petrovskoe male	3.03312	2.89494	3.30997	2.82299	2.74208	2.6162	2.83014	2.68301	2.74243	2.63074	2.70061	0.713589	0.707668	0.643935	2.74122	2.81991	2.58917	2.71396	2.71249	0.12414	0.701147	2.70238	2.53821	2.51144	2.66129	2.65021	2.67333	2.60313	2.22784	2.21607	2.29424	2.13177	2.31364	0.137852	0.619268	0.62835	2.11388	0.156014	0.073244	2.88433	2.66542	2.68777	2.64709	2.6767	2.66709	2.58256	2.66474	2.56418
107	362 (24) P. x petrovskoe male	3.04147	2.90334	3.31705	2.8307	2.74945	2.62731	2.84121	2.69327	2.75407	2.64295	2.71073	0.704968	0.687333	0.632312	2.75287	2.82815	2.60017	2.72411	2.72265	0.120588	0.690279	2.71249	2.54977	2.52476	2.6734	2.66238	2.68442	2.61434	2.23246	2.21806	2.29642	2.14615	2.31588	0.115235	0.614753	0.635215	2.12222	0.103067	0.0707288	2.88941	2.67605	2.69847	2.65779	2.68735	2.6777	2.59352	2.67606	2.5759
108	193 P. x petrovskoe male	3.05387	2.91456	3.33015	2.84036	2.7599	2.63617	2.85207	2.70204	2.76461	2.6529	2.71951	0.685609	0.709127	0.650661	2.7634	2.82709	2.60875	2.73303	2.73157	0.143462	0.699213	2.72128	2.55827	2.5344	2.68353	2.67245	2.69393	2.62359	2.13975	2.11749	2.20124	2.04527	2.22284	0.130171	0.638203	0.645769	2.03081	0.17282	0.135252	2.89987	2.68495	2.70765	2.66659	2.69639	2.68661	2.60195	2.68555	2.58481
109	191 P. x petrovskoe male	2.96978	2.82961	3.25904	2.76244	2.60388	2.46715	2.6861	2.54686	2.58851	2.47808	2.56692	0.772545	0.681649	0.670475	2.58721	2.5917	2.44073	2.58	2.57843	0.298113	0.707287	2.56881	2.38127	2.52412	2.49891	2.66174	2.62356	2.53338	2.22933	2.17731	2.25942	2.21093	2.27874	0.212149	0.701458	0.745621	2.17473	0.191846	0.289523	2.82005	2.52425	2.5456	2.5255	2.53502	2.52602	2.51589	2.59667	2.5753
110	359 (21) P. x petrovskoe male	2.99205	2.85648	3.26197	2.78945	2.71156	2.5884	2.79612	2.6556	2.70977	2.59966	2.67317	0.828937	0.684765	0.620054	2.70858	2.826	2.56227	2.6861	2.68465	0.0763944	0.672355	2.67491	2.51143	2.48128	2.6297	2.61883	2.64381	2.5746	2.19932	2.17975	2.25806	2.11212	2.27673	0.0912614	0.61227	0.628685	2.09207	0.106471	0.0764742	2.84142	2.63761	2.65908	2.61955	2.64843	2.63923	2.556	2.63514	2.53623
111	361 (23) P. x petrovskoe male	3.03269	2.89452	3.3029	2.82261	2.74226	2.61827	2.83221	2.68491	2.7446	2.63302	2.70248	0.693906	0.675938	0.618848	2.74338	2.81984	2.5912	2.71585	2.71439	0.135816	0.696743	2.70425	2.54038	2.51385	2.66354	2.65248	2.67538	2.60504	2.22451	2.2101	2.2886	2.12909	2.30794	0.117891	0.598589	0.610159	2.11014	0.13664	0.0514621	2.87626	2.66743	2.68977	2.6491	2.67867	2.66908	2.58459	2.66687	2.56641
112	266 P. x petrovskoe male	1.77699	1.81618	2.38224	1.84384	1.87393	1.53301	1.62006	1.62827	1.59887	1.58531	1.72441	2.27077	2.38481	2.25337	1.58499	1.36043	1.51015	1.73409	1.73124	2.17518	2.42103	1.72597	1.53563	1.60786	1.59615	1.81519	1.84211	1.75062	0.192623	0.0547094	0.0208281	0.492451	0.047399	2.1978	2.30664	2.32506	0.424645	2.19487	2.18473	2.10514	1.74656	1.75834	1.74782	1.75148	1.75314	1.74044	1.78832	1.7814
113	293 P. x petrovskoe male	2.99661	2.86177	3.27134	2.8183	2.66545	2.51426	2.72483	2.59859	2.63326	2.60294	2.6284	0.853415	0.727954	0.662947	2.63202	2.82676	2.48843	2.63028	2.62876	0.187785	0.711903	2.63021	2.51452	2.48491	2.63294	2.62208	2.6588	2.57779	2.2246	2.22802	2.2209	2.13953	2.23971	0.193514	0.640876	0.656434	2.11658	0.181281	0.113818	2.87083	2.66329	2.6854	2.6451	2.67444	2.66494	2.58109	2.66248	2.56273
114	199 P. x petrovskoe male	3.03358	2.89539	3.31035	2.82341	2.74125	2.61916	2.8331	2.68574	2.74554	2.63402	2.70331	0.728513	0.706621	0.649096	2.74433	2.81628	2.5921	2.71666	2.7152	0.0832739	0.678163	2.70507	2.5413	2.51502	2.66451	2.65345	2.6763	2.60621	2.22206	2.18854	2.26902	2.13496	2.28831	0.119572	0.642839	0.659724	2.11559	0.146208	0.159479	2.88652	2.66826	2.69066	2.64995	2.67952	2.66991	2.58547	2.66777	2.56729
115	192 ? P. x petrovskoe male	2.995	2.86014	3.27001	2.79282	2.71356	2.59247	2.79886	2.65936	2.71403	2.60414	2.67688	0.846693	0.676053	0.627553	2.71284	2.82707	2.56631	2.68982	2.68837	0.124914	0.662383	2.67862	2.51566	2.48622	2.63413	2.62328	2.6479	2.5789	2.20259	2.16644	2.24616	2.12167	2.26481	0.0532814	0.640096	0.663038	2.0998	0.089684	0.141435	2.84869	2.64149	2.663	2.62346	2.65233	2.64311	2.56001	2.63929	2.54049
116	158 P. x petrovskoe female	3.03983	2.9017	3.31566	2.82919	2.74819	2.62563	2.83953	2.69172	2.75231	2.64109	2.7092	0.714976	0.687751	0.636432	2.7511	2.82699	2.59852	2.72257	2.72111	0.110644	0.684699	2.71096	2.54802	2.52277	2.67155	2.66052	2.68277	2.61278	2.23247	2.21037	2.28925	2.14104	2.30851	0.0664355	0.624489	0.641323	2.11986	0.0870189	0.0432671	2.8879	2.67443	2.69683	2.65615	2.68572	2.67609	2.59185	2.67433	2.57411
117	196 P. x petrovskoe female	3.05567	2.91637	3.33168	2.84203	2.76145	2.63802	2.85391	2.70376	2.76656	2.65494	2.7212	0.675897	0.700718	0.644465	2.76535	2.82815	2.61058	2.73473	2.73327	0.0580742	0.675927	2.72297	2.5602	2.53663	2.68556	2.67449	2.69577	2.62545	2.13557	2.11323	2.1974	2.05167	2.21903	0.0840244	0.634043	0.653817	2.03	0.0952383	0.104368	2.90156	2.68672	2.70944	2.66837	2.69817	2.68838	2.60378	2.68744	2.58676
118	159 P. x petrovskoe female	3.04215	2.90403	3.31763	2.83134	2.74941	2.62801	2.84191	2.69392	2.75482	2.64372	2.71137	0.71714	0.681061	0.63442	2.75361	2.82815	2.60087	2.72476	2.72329	0.0896145	0.6722	2.71314	2.5505	2.52567	2.67416	2.66316	2.68516	2.61522	2.2323	2.2016	2.28135	2.14688	2.30074	0.0319534	0.631104	0.654321	2.12317	0.0464783	0.0953929	2.89008	2.67672	2.69915	2.65847	2.68803	2.67837	2.59421	2.67678	2.57663
119	261 P. x petrovskoe female	3.05543	2.91613	3.33147	2.8418	2.75946	2.63778	2.85366	2.70352	2.76629	2.65468	2.72097	0.665761	0.701915	0.640634	2.76509	2.82624	2.61031	2.73451	2.73304	0.136344	0.705008	2.72275	2.55994	2.53629	2.68529	2.67422	2.6955	2.62511	2.14121	2.13486	2.21719	2.04825	2.23886	0.130882	0.616716	0.627137	2.02997	0.146455	0.0527052	2.90133	2.68648	2.70921	2.66813	2.69794	2.68814	2.60355	2.68718	2.5865
120	195 P. x petrovskoe female	3.05628	2.91744	3.33257	2.84301	2.76056	2.63907	2.85501	2.70477	2.76772	2.65616	2.7222	0.660699	0.708735	0.649465	2.76651	2.82704	2.61166	2.73574	2.73427	0.141863	0.703518	2.72397	2.56134	2.53796	2.68676	2.67569	2.6969	2.62664	2.14282	2.13234	2.21493	2.04932	2.23661	0.128434	0.628998	0.639567	2.03134	0.148657	0.0753929	2.90259	2.68778	2.7105	2.66943	2.69923	2.68943	2.60487	2.68856	2.58793
121	260 P. x petrovskoe female	3.03073	2.89254	3.30795	2.82078	2.73747	2.61507	2.82902	2.68197	2.74125	2.62956	2.69959	0.721857	0.712868	0.649482	2.74004	2.8113	2.58803	2.71292	2.71146	0.0996099	0.693048	2.70135	2.53705	2.5101	2.66004	2.64898	2.67221	2.60203	2.22389	2.20439	2.28343	2.12894	2.30276	0.127262	0.630036	0.639802	2.11178	0.15422	0.101944	2.88357	2.66436	2.68671	2.64601	2.67561	2.66601	2.58144	2.6636	2.56299
122	259 P. x petrovskoe female	3.05598	2.91668	3.33195	2.85486	2.77319	2.63944	2.85423	2.70506	2.76805	2.65652	2.7342	0.677376	0.686	0.640407	2.76684	2.82744	2.61197	2.74791	2.73456	0.0972376	0.677058	2.73598	2.56168	2.53834	2.6871	2.67533	2.69654	2.62626	2.14787	2.11825	2.20314	2.06212	2.22499	0.0451923	0.638035	0.657976	2.0409	0.0854526	0.11161	2.91018	2.70005	2.72311	2.68163	2.71166	2.70171	2.61679	2.70166	2.60055
123	258 P. x petrovskoe female	3.03839	2.90028	3.31447	2.82788	2.6773	2.54464	2.76096	2.61752	2.66861	2.63778	2.63627	0.719918	0.677898	0.63596	2.66733	2.82825	2.5179	2.64951	2.64798	0.114931	0.674789	2.63809	2.5449	2.51913	2.6683	2.65718	2.67973	2.60971	2.22395	2.19217	2.18636	2.14211	2.20484	0.0416236	0.636257	0.662927	2.11659	0.0290187	0.109384	2.88655	2.67151	2.69387	2.65328	2.6828	2.67324	2.58889	2.67122	2.57091
124	263 P. x petrovskoe female	3.03929	2.90132	3.31535	2.82886	2.74589	2.62423	2.83817	2.69046	2.75088	2.6396	2.70795	0.712225	0.699324	0.642076	2.74968	2.82247	2.59715	2.72132	2.71986	0.111659	0.690288	2.70971	2.5466	2.52114	2.67007	2.65904	2.6814	2.61139	2.23348	2.21245	2.29115	2.13821	2.31056	0.0981492	0.626203	0.638099	2.11978	0.127685	0.070784	2.8896	2.67314	2.69554	2.65486	2.68442	2.67478	2.5905	2.67296	2.57267
125	156 P. x petrovskoe female	3.05113	2.91181	3.32783	2.83784	2.75542	2.63211	2.84802	2.6983	2.76036	2.64851	2.71583	0.674565	0.691289	0.639164	2.75915	2.81855	2.60471	2.72933	2.72786	0.102031	0.684398	2.7176	2.55405	2.52951	2.6791	2.66748	2.68934	2.6189	2.13432	2.11227	2.19639	2.04562	2.21795	0.061936	0.629876	0.645875	2.02612	0.0985384	0.0773337	2.8984	2.68107	2.70375	2.66268	2.69251	2.68273	2.59795	2.68142	2.58051
126	262 P. x petrovskoe female	3.0353	2.89713	3.31135	2.82501	2.67469	2.54433	2.76066	2.61722	2.66829	2.63751	2.63599	0.723586	0.70185	0.644746	2.66704	2.82348	2.5176	2.64921	2.6477	0.109965	0.691548	2.63781	2.54459	2.51884	2.66796	2.65633	2.67897	2.60892	2.23008	2.2054	2.19909	2.13485	2.21792	0.0981298	0.631729	0.643035	2.1173	0.135155	0.0959984	2.88334	2.67129	2.69367	2.653	2.68256	2.67293	2.58859	2.671	2.57067
127	165 P. x petrovskoe female	3.04124	2.90311	3.31685	2.8305	2.74854	2.62707	2.84098	2.69306	2.75383	2.6427	2.71052	0.717758	0.699589	0.642438	2.75263	2.82679	2.59995	2.72389	2.72243	0.129239	0.695569	2.71228	2.54953	2.52453	2.67314	2.66212	2.68424	2.61428	2.23712	2.21892	2.29718	2.14011	2.31663	0.10551	0.624427	0.63487	2.12201	0.133946	0.0552164	2.88923	2.67583	2.69824	2.65757	2.68712	2.67747	2.59328	2.67583	2.57566
128	197 P. x petrovskoe female	3.1254	2.988	3.38862	2.92047	2.84103	2.71373	2.92722	2.77345	2.84442	2.73817	2.80162	0.336908	0.190384	0.0820332	2.84353	2.8272	2.68686	2.8154	2.80235	0.657585	0.962182	2.80329	2.63954	2.62565	2.76757	2.75634	2.76914	2.68751	2.34236	2.30688	2.3818	2.24788	2.40046	0.637053	0.107074	0.161537	2.22607	0.641024	0.643721	2.97508	2.77093	2.79445	2.75315	2.78277	2.77253	2.69059	2.7771	2.68126
129	194 P. x petrovskoe female	3.12375	2.98634	3.38722	2.90623	2.82708	2.71205	2.92554	2.77188	2.84265	2.73632	2.78818	0.334648	0.11967	0.026813	2.84176	2.82631	2.68519	2.80179	2.8008	0.662689	0.959894	2.78984	2.63778	2.62364	2.76573	2.75508	2.76801	2.68637	2.32953	2.2951	2.36989	2.242	2.38829	0.629683	0.111281	0.188703	2.2164	0.629439	0.636502	2.96489	2.75714	2.78031	2.73942	2.7688	2.75873	2.67709	2.76238	2.66692
130	198 P. x petrovskoe female	3.12512	2.98772	3.38839	2.90749	2.82678	2.71172	2.92521	2.77158	2.8423	2.73599	2.78789	0.340235	0.120567	0.0316976	2.84142	2.82416	2.68486	2.80149	2.8005	0.66498	0.95982	2.78954	2.63745	2.62323	2.76537	2.75473	2.76766	2.68598	2.33072	2.29184	2.367	2.24326	2.38538	0.633114	0.130902	0.200774	2.21841	0.634536	0.644377	2.96618	2.75682	2.78	2.7391	2.7685	2.75842	2.67677	2.76204	2.66657
131	163 ? P. x petrovskoe female	3.03858	2.90043	3.31459	2.82804	2.74601	2.62432	2.83824	2.69051	2.75095	2.63971	2.70801	0.721004	0.705237	0.645565	2.74974	2.82408	2.59722	2.72138	2.71991	0.123785	0.693887	2.70977	2.54667	2.52124	2.67014	2.65911	2.68149	2.6115	2.23399	2.21362	2.2922	2.13622	2.31161	0.116876	0.62784	0.636375	2.11958	0.150944	0.088421	2.88671	2.6732	2.6956	2.65492	2.68448	2.67485	2.59057	2.67303	2.57273
132	340(5) K ? P. x petrovskoe female	3.05442	2.91541	3.32907	2.84115	2.7587	2.63702	2.85295	2.70285	2.76554	2.65389	2.7203	0.66538	0.707562	0.647366	2.76431	2.82363	2.6096	2.73384	2.73236	0.106041	0.694516	2.72207	2.55919	2.53545	2.6845	2.67341	2.69484	2.62451	2.13367	2.11953	2.20294	2.04272	2.22454	0.110057	0.629078	0.64168	2.02439	0.13215	0.0776331	2.89961	2.6858	2.70848	2.66745	2.69723	2.68744	2.6028	2.68646	2.58575
133	339 (4) K ? P. x petrovskoe female	3.03628	2.89813	3.31265	2.8259	2.74295	2.62058	2.83451	2.68705	2.74702	2.6356	2.70461	0.714218	0.6706	0.62969	2.74582	2.81985	2.59349	2.71796	2.71649	0.195165	0.700326	2.70637	2.54277	2.51666	2.66605	2.65498	2.67768	2.60754	2.23362	2.21228	2.29094	2.14133	2.31012	0.108466	0.621668	0.637457	2.12025	0.128676	0.0838622	2.88541	2.66959	2.69196	2.65131	2.68088	2.67127	2.58688	2.66918	2.56876
134	173 ? P. x petrovskoe female	3.126	2.98861	3.38914	2.90831	2.82923	2.71435	2.92784	2.77402	2.84507	2.73885	2.7903	0.342481	0.0897305	0.0473971	2.84417	2.82815	2.68747	2.80391	2.80292	0.675168	0.965954	2.79196	2.64018	2.62639	2.76824	2.75761	2.77029	2.68868	2.33209	2.29636	2.37115	2.24777	2.38957	0.636802	0.136963	0.213056	2.22074	0.635577	0.644796	2.96701	2.75934	2.78255	2.74164	2.77103	2.76095	2.67938	2.76472	2.66934
135	174 ? P. x sibirica x P. x petrovskoe female	3.0402	2.9021	3.316	2.82958	2.74881	2.62545	2.83937	2.69157	2.75214	2.64091	2.70904	0.718706	0.674383	0.632405	2.75091	2.82815	2.59834	2.72243	2.72096	0.119473	0.673035	2.7108	2.54785	2.52261	2.67139	2.66036	2.68261	2.61263	2.22738	2.19328	2.27352	2.14184	2.29285	0.0245134	0.633883	0.656524	2.11901	0.0664849	0.113139	2.88826	2.67428	2.69667	2.65601	2.68558	2.67594	2.59168	2.67418	2.57395
136	176 ? P. x sibirica x P. x petrovskoe female	3.07316	2.93264	3.34907	2.85629	2.77363	2.65201	2.86991	2.71725	2.7825	2.67056	2.73465	0.649418	0.686139	0.638378	2.78129	2.82815	2.6242	2.74835	2.74687	0.115227	0.685794	2.73642	2.57401	2.55239	2.70131	2.69019	2.71037	2.63978	2.15	2.12553	2.20979	2.06207	2.23166	0.0374623	0.632534	0.651237	2.04079	0.076561	0.073789	2.91672	2.70052	2.72358	2.6821	2.71213	2.70218	2.61727	2.70215	2.60106
137	175 ? P. x sibirica x P. x petrovskoe female	3.0535	2.91418	3.32983	2.84001	2.68675	2.5576	2.7759	2.63007	2.68344	2.65246	2.6488	0.681279	0.677403	0.639938	2.68217	2.82207	2.5305	2.66219	2.66067	0.143093	0.678472	2.65063	2.55786	2.53393	2.68311	2.67203	2.6935	2.62316	2.13173	2.10212	2.09615	2.05807	2.11728	0.0688968	0.643998	0.67466	2.03026	0.0319411	0.130657	2.90331	2.68458	2.70731	2.66621	2.69602	2.68624	2.60157	2.68515	2.58436
138	214 P. x sibirica male	3.15147	3.01167	3.3842	2.92384	2.78172	2.65882	2.8773	2.72426	2.79055	2.7608	2.74234	0.146554	0.154892	0.11085	2.78963	2.82212	2.63175	2.75614	2.75445	0.684137	0.986124	2.74408	2.65907	2.6477	2.79052	2.77985	2.79115	2.70866	2.24986	2.22274	2.21536	2.16208	2.23543	0.651386	0.139812	0.194529	2.13816	0.650126	0.653804	2.953	2.77957	2.80334	2.76167	2.79152	2.78115	2.69872	2.78633	2.68976
139	244 P. x sibirica male	3.10964	2.97217	3.37374	2.89319	2.81704	2.6977	2.91014	2.7586	2.82761	2.72066	2.77508	0.334178	0.240456	0.127416	2.82672	2.81655	2.67095	2.78864	2.78765	0.653405	0.969491	2.77675	2.6229	2.60655	2.75012	2.73942	2.75362	2.67188	2.32276	2.30278	2.37649	2.22207	2.39489	0.632122	0.0458125	0.0731368	2.20338	0.637087	0.624275	2.95534	2.74339	2.76649	2.72558	2.75504	2.74502	2.66296	2.74776	2.6518
140	246 P. x sibirica male	3.11659	2.97916	3.34949	2.89758	2.82045	2.70357	2.91705	2.76402	2.83372	2.72697	2.7805	0.371	0.312201	0.206185	2.83284	2.81988	2.67682	2.79408	2.79302	0.65971	0.975528	2.78216	2.62897	2.6134	2.75647	2.74571	2.75954	2.67777	2.32357	2.29561	2.37002	2.22786	2.38829	0.650635	0.174438	0.178713	2.21135	0.65826	0.650626	2.92534	2.74905	2.77212	2.73127	2.76065	2.75063	2.66874	2.75376	2.65798
141	189 P. x sibirica male	3.10832	2.97096	3.38548	2.89208	2.8271	2.70994	2.92345	2.76993	2.84046	2.73401	2.78624	0.347222	0.0995753	0.0754315	2.83947	2.82815	2.68306	2.79987	2.79886	0.672014	0.960809	2.78791	2.63561	2.62117	2.76346	2.7528	2.76589	2.68433	2.3163	2.27591	2.35181	2.23346	2.37009	0.633368	0.16806	0.235322	2.20754	0.634536	0.647108	2.9629	2.75513	2.77825	2.7374	2.7668	2.75674	2.67499	2.76024	2.66471
142	205 P. x sibirica male	1.81935	1.84082	2.41201	1.64635	0.629962	0.0169998	0.0272515	0.0506463	0.00997738	0.044251	0.0720551	2.79214	2.68897	2.68753	0.0257672	0.0342179	0.034292	0.0789893	0.0718791	2.47979	2.6208	0.0950273	0.0687885	0.0569003	0.0346849	0.604454	0.586766	0.572892	1.73107	1.71139	1.71847	1.9074	1.70037	2.65249	2.73113	2.73082	1.90481	2.65065	2.61276	2.14907	0.0758485	0.077754	0.0900515	0.0805799	0.0731834	0.0785133	0.0735268	0.0994389
143	180 ? P. x sibirica male	3.04043	2.90138	3.3162	2.82979	2.7478	2.6256	2.83953	2.6917	2.7523	2.64108	2.70917	0.71936	0.715018	0.650959	2.75107	2.82667	2.59849	2.72256	2.72109	0.13364	0.703583	2.71093	2.548	2.52278	2.67155	2.66052	2.68279	2.61282	2.23324	2.22047	2.29845	2.13532	2.31789	0.140562	0.626322	0.633931	2.11838	0.163418	0.0800566	2.88848	2.67443	2.69681	2.65616	2.68572	2.67608	2.59182	2.67434	2.57412
144	224 ? P. x sibirica male	3.03633	2.8973	3.31269	2.82602	2.74352	2.62155	2.83548	2.68802	2.74805	2.63664	2.70556	0.71537	0.695624	0.641986	2.74684	2.82084	2.59447	2.71892	2.71745	0.111435	0.687542	2.70732	2.54379	2.5179	2.66712	2.65616	2.6788	2.60868	2.22688	2.2106	2.28934	2.13936	2.30875	0.101063	0.626072	0.645489	2.1161	0.0948133	0.0570606	2.88564	2.67063	2.693	2.65233	2.6819	2.67227	2.58791	2.67028	2.56992
145	229 ? P. x sibirica male	3.05522	2.91591	3.33131	2.84161	2.76033	2.63872	2.85344	2.7044	2.76729	2.65573	2.72183	0.67469	0.701523	0.64448	2.76607	2.82638	2.61125	2.73537	2.7339	0.0652982	0.682522	2.72361	2.56092	2.53747	2.68631	2.67525	2.69647	2.62618	2.13779	2.11805	2.20188	2.05265	2.22352	0.0859024	0.631861	0.650534	2.03129	0.0969937	0.0907969	2.90136	2.68739	2.71011	2.66904	2.69884	2.68905	2.60447	2.68815	2.58749
146	171 ? P. x sibirica male	3.04001	2.90187	3.31581	2.82692	2.74225	2.62023	2.83417	2.68674	2.74666	2.63529	2.7043	0.718567	0.711252	0.649797	2.74546	2.81769	2.59318	2.71765	2.71619	0.14127	0.70398	2.70606	2.54241	2.52301	2.66567	2.66076	2.68302	2.61304	2.23529	2.2258	2.30346	2.14	2.32295	0.139477	0.624896	0.635304	2.12092	0.151387	0.0600737	2.88558	2.66931	2.69165	2.65139	2.68057	2.67095	2.59205	2.67457	2.57427
147	221 ? P. x sibirica male	2.97795	2.84957	3.28338	2.78053	2.53644	2.39683	2.62292	2.48467	2.51832	2.49691	2.50631	0.78929	0.715194	0.719018	2.51694	2.5893	2.37025	2.51953	2.51788	0.416115	0.757076	2.5083	2.39712	2.54392	2.51796	2.68248	2.64248	2.55123	2.13868	2.07808	2.07418	2.14651	2.0955	0.326759	0.76771	0.818122	2.10571	0.311912	0.410016	2.83964	2.54117	2.5631	2.54244	2.55223	2.54297	2.53258	2.61544	2.59369
148	222 (29) ? P. x sibirica male	3.05538	2.91607	3.33142	2.8543	2.77159	2.63773	2.85362	2.70348	2.76625	2.65463	2.73263	0.676501	0.689834	0.641491	2.76504	2.82622	2.61028	2.74632	2.73299	0.102523	0.682474	2.73441	2.55989	2.53627	2.68523	2.67415	2.69551	2.62521	2.14733	2.12131	2.20584	2.05819	2.22769	0.0593016	0.635106	0.651611	2.03855	0.101014	0.0968314	2.90962	2.69841	2.72144	2.67998	2.71001	2.70007	2.61508	2.69991	2.59875
149	226 ? P. x sibirica male	3.05343	2.91412	3.32977	2.83996	2.75756	2.63571	2.85161	2.70161	2.76413	2.65243	2.7191	0.685743	0.670112	0.639089	2.76293	2.82199	2.60828	2.73262	2.73115	0.167867	0.673431	2.72087	2.55779	2.53384	2.68303	2.67195	2.69347	2.62311	2.1312	2.0943	2.18017	2.06177	2.20172	0.0879473	0.65111	0.684727	2.03281	0.0651356	0.170212	2.89945	2.68452	2.70721	2.66615	2.69596	2.68616	2.6015	2.68509	2.58431
150	225 ? P. x sibirica male	3.03306	2.89491	3.30995	2.82297	2.74215	2.61732	2.83128	2.68404	2.74361	2.63202	2.70162	0.714132	0.683077	0.634924	2.74239	2.82009	2.59029	2.71497	2.71351	0.128272	0.686318	2.70338	2.53939	2.51282	2.66251	2.65143	2.67457	2.60445	2.22281	2.20057	2.27985	2.13157	2.29918	0.0663348	0.62472	0.641687	2.11036	0.0892858	0.046091	2.88239	2.66652	2.68881	2.64819	2.67776	2.66816	2.58364	2.6659	2.56541
151	227 ? P. x sibirica male	3.07184	2.93778	3.29414	2.85659	2.78131	2.6701	2.87777	2.73145	2.79497	2.68951	2.74389	0.565284	0.19592	0.134043	2.7941	2.8154	2.64431	2.75702	2.75605	0.664291	0.956535	2.74555	2.59628	2.5762	2.71853	2.708	2.72028	2.6436	2.29177	2.26056	2.33493	2.21082	2.35243	0.645847	0.1644	0.223444	2.18609	0.645221	0.644407	2.87651	2.71158	2.73372	2.69402	2.7227	2.71313	2.63223	2.71382	2.61922
152	228 ? P. x sibirica male	3.11732	2.97999	3.32945	2.8924	2.82154	2.70714	2.91978	2.76495	2.83741	2.73084	2.78143	0.355696	0.228328	0.157628	2.8365	2.82187	2.68044	2.79504	2.79394	0.671498	0.973901	2.78311	2.63269	2.61678	2.76029	2.74603	2.75988	2.67797	2.32152	2.29344	2.36801	2.23182	2.38539	0.646771	0.159545	0.201317	2.21008	0.648795	0.648135	2.90231	2.74937	2.77244	2.73159	2.76097	2.75095	2.66905	2.7541	2.65817
153	230 ? P. x sibirica male	1.8121	1.84163	2.41319	1.6424	0.632615	0.0333934	0.0458652	0.0267612	0.043194	0.0583511	0.0474013	2.7596	2.62124	2.65287	0.0437968	0.036422	0.0312345	0.0700461	0.0446635	2.41058	2.5513	0.039729	0.0402847	0.0505209	0.0300819	0.603096	0.588405	0.576433	1.76553	1.75203	1.7583	1.85155	1.73948	2.61462	2.69659	2.69627	1.848	2.61272	2.57461	2.15167	0.0222336	0.021192	0.0569972	0.0209014	0.0246994	0.0697593	0.0371015	0.0913977
154	182 ? P. x sibirica male	1.69469	1.73988	2.33775	1.50224	0.68519	0.0282673	0.0432719	0.0208439	0.0406486	0.0485335	0.0458078	2.24896	1.98689	2.1166	0.0416227	0.0355135	0.0265081	0.0722963	0.0427669	1.7884	1.93344	0.0377247	0.0404709	0.0505704	0.0239954	0.649225	0.630879	0.623301	1.64019	1.6411	1.64678	1.76369	1.62572	2.03643	2.15787	2.15429	1.75935	2.03367	2.00659	1.8436	0.0127259	0.0142376	0.0568841	0.0125679	0.0263902	0.072026	0.032745	0.0942821
155	223 ? P. x sibirica male	1.86049	1.88234	2.47112	1.67623	0.643768	0.0140481	0.0303094	0.0168498	0.0190002	0.0482364	0.0259112	2.82494	2.68845	2.71357	0.0282295	0.035378	0.027543	0.048319	0.0229473	2.4665	2.61689	0.0530497	0.0567515	0.0506466	0.0249595	0.602486	0.591518	0.583351	1.78736	1.78716	1.79453	1.88825	1.7751	2.67755	2.76052	2.76018	1.88498	2.67562	2.63499	2.2012	0.0168719	0.0187455	0.034891	0.0254757	0.0164682	0.0477072	0.013573	0.0660592
156	161 P. x sibirica female	3.12334	2.98593	3.38687	2.90584	2.82669	2.71092	2.92442	2.77083	2.84146	2.73509	2.78715	0.334769	0.135604	0.0642165	2.84058	2.82519	2.68408	2.80075	2.79976	0.674794	0.972501	2.7888	2.63661	2.62228	2.76451	2.75384	2.76691	2.68522	2.33138	2.30375	2.3778	2.24137	2.39624	0.638197	0.0950263	0.166867	2.21647	0.638024	0.637941	2.9645	2.75606	2.77921	2.73833	2.76771	2.75765	2.67598	2.76123	2.66576
157	170 P. x sibirica female	3.03385	2.89568	3.31059	2.82367	2.74173	2.61816	2.83211	2.68483	2.74449	2.63302	2.70242	0.720913	0.693374	0.639786	2.74329	2.81689	2.59112	2.71576	2.71429	0.106877	0.683413	2.70418	2.54027	2.51382	2.66342	2.65187	2.67485	2.60471	2.22729	2.19943	2.27904	2.1341	2.29836	0.0833155	0.630734	0.644265	2.11576	0.123907	0.103202	2.88343	2.66731	2.68967	2.64899	2.67859	2.66897	2.5845	2.66676	2.56626
158	201 P. x sibirica female	3.14036	3.00178	3.40387	2.91971	2.84025	2.7252	2.9407	2.78459	2.85772	2.75105	2.80085	0.231855	0.103511	0.0451703	2.85683	2.82597	2.69799	2.81462	2.81363	0.672792	0.966519	2.80252	2.65074	2.63842	2.78059	2.76989	2.78177	2.69974	2.24021	2.20673	2.28594	2.15986	2.30642	0.637734	0.137606	0.216656	2.13272	0.636103	0.647415	2.97924	2.77013	2.79363	2.75234	2.78196	2.77173	2.68975	2.77625	2.68038
159	344 (9) K P. x sibirica female	3.12557	2.98817	3.38877	2.90791	2.82881	2.71356	2.92705	2.77329	2.84423	2.73798	2.78957	0.3421	0.296617	0.178613	2.84334	2.82748	2.68668	2.80318	2.80219	0.659899	0.978364	2.79123	2.63935	2.62544	2.76738	2.75674	2.7695	2.68788	2.333	2.31676	2.38992	2.23761	2.40845	0.650391	0.101601	0.129166	2.21738	0.652002	0.641561	2.9666	2.75858	2.78177	2.74087	2.77026	2.76018	2.67859	2.76391	2.66851
160	164 P. x sibirica female	3.12255	2.98515	3.3856	2.90512	2.82481	2.70958	2.92307	2.7696	2.84006	2.73364	2.78594	0.33147	0.224815	0.108083	2.83917	2.8209	2.68273	2.79953	2.79854	0.65841	0.969581	2.78759	2.63523	2.62068	2.76305	2.75239	2.7655	2.68376	2.33057	2.30479	2.37874	2.23322	2.39716	0.638088	0.0621352	0.110596	2.21307	0.642023	0.635903	2.96339	2.75477	2.77794	2.73704	2.76645	2.75637	2.67467	2.75987	2.66431
161	179 P. x sibirica female	3.05835	2.99837	3.44432	2.92101	2.76931	2.63037	2.87887	2.70572	2.77851	2.75712	2.73881	0.101495	0.00451309	0.00551586	2.77741	2.7613	2.6001	2.75436	2.73966	0.719824	1.06264	2.74077	2.63066	2.69758	2.77847	2.81447	2.77837	2.7284	2.32513	2.31548	2.31155	2.31532	2.31286	0.695028	0.0167148	0.0107617	2.3155	0.692128	0.695175	2.99798	2.73967	2.73819	2.75447	2.75264	2.75501	2.74257	2.75514	2.74717
162	143 P. x sibirica female	3.12554	2.98811	3.38916	2.90774	2.82925	2.71438	2.92787	2.77405	2.8451	2.73888	2.79032	0.338588	0.159174	0.0580867	2.8442	2.8282	2.68749	2.80394	2.80295	0.660379	0.960335	2.79198	2.64021	2.62639	2.76827	2.75761	2.77029	2.68868	2.33221	2.29482	2.36976	2.24141	2.38816	0.63327	0.119	0.180385	2.21852	0.636456	0.642805	2.96696	2.75937	2.78257	2.74164	2.77103	2.76095	2.67941	2.76472	2.66934
163	154 P. x sibirica female	3.13038	2.99176	3.39536	2.9105	2.83076	2.71495	2.93046	2.77509	2.84697	2.7399	2.79149	0.223156	0.148051	0.0789882	2.84608	2.81043	2.68782	2.80522	2.80423	0.670988	0.969802	2.79316	2.64011	2.62616	2.76943	2.75869	2.77146	2.68919	2.22946	2.20382	2.28286	2.14883	2.30328	0.640288	0.117578	0.201185	2.12137	0.636775	0.643228	2.97409	2.76031	2.78378	2.74246	2.7721	2.76192	2.67964	2.76581	2.66958
164	343(8) K P. x sibirica female	3.12507	2.98767	3.38834	2.90744	2.82834	2.7134	2.92689	2.77314	2.84407	2.73781	2.78942	0.329589	0.166516	0.0549665	2.84318	2.82672	2.68653	2.80303	2.80204	0.66396	0.967944	2.79108	2.63919	2.62524	2.7672	2.75656	2.76935	2.68771	2.33363	2.30455	2.37862	2.23862	2.39707	0.634438	0.0645921	0.131897	2.21656	0.637351	0.635192	2.96613	2.75844	2.78162	2.74072	2.7701	2.76003	2.67843	2.76375	2.66835
165	168 P. x sibirica female	3.1234	2.98599	3.38692	2.90104	2.82174	2.71114	2.92463	2.76602	2.8417	2.73531	2.78241	0.330694	0.240332	0.129315	2.8408	2.82732	2.68429	2.796	2.795	0.660359	0.974821	2.78407	2.63684	2.62257	2.76475	2.74819	2.76191	2.67985	2.33321	2.31548	2.38862	2.23479	2.40693	0.639585	0.0335179	0.0867683	2.21431	0.641991	0.630362	2.95957	2.75109	2.77421	2.73333	2.76273	2.75269	2.67087	2.75594	2.66027
166	142 P. x sibirica female	3.11471	2.97727	3.37925	2.89791	2.81853	2.70277	2.91627	2.76332	2.83292	2.72622	2.77974	0.335108	0.197456	0.0885296	2.83202	2.81219	2.67598	2.79331	2.79232	0.658571	0.966697	2.78141	2.62816	2.61256	2.75563	2.74499	2.75871	2.67681	2.32459	2.29594	2.37034	2.22661	2.38869	0.633018	0.0764828	0.117778	2.20701	0.638622	0.633028	2.96112	2.74829	2.77143	2.73051	2.75992	2.74989	2.66798	2.75296	2.65719
167	177 P. x sibirica female	3.14073	3.00215	3.40418	2.92006	2.8406	2.72503	2.94052	2.78443	2.85754	2.75085	2.8007	0.21408	0.213938	0.105577	2.85664	2.82742	2.69782	2.81447	2.81347	0.669104	0.980763	2.80236	2.65056	2.63822	2.78041	2.76971	2.78158	2.69957	2.24624	2.23023	2.30748	2.15083	2.32805	0.642627	0.0187368	0.0909653	2.1303	0.645295	0.635223	2.97959	2.76996	2.79347	2.75216	2.7818	2.77157	2.68959	2.77606	2.68019
168	169 P. x sibirica female	3.12044	2.98301	3.38438	2.90316	2.82393	2.70865	2.92214	2.76872	2.83908	2.73258	2.78507	0.331876	0.144442	0.0339283	2.8382	2.82072	2.68181	2.79866	2.79768	0.662092	0.962397	2.78672	2.63425	2.61956	2.76202	2.74986	2.76322	2.68148	2.32616	2.29275	2.36756	2.23566	2.38594	0.632846	0.0960669	0.168239	2.21177	0.634255	0.63837	2.9648	2.75388	2.77705	2.73614	2.76552	2.75547	2.67374	2.75891	2.66335
169	200 P. x sibirica female	3.1158	2.97836	3.37985	2.89888	2.81898	2.70329	2.91604	2.76377	2.83346	2.72678	2.78019	0.329247	0.198942	0.094094	2.83257	2.81131	2.67649	2.79376	2.79277	0.667167	0.974845	2.78185	2.62871	2.61315	2.75619	2.74553	2.75919	2.67731	2.32711	2.30515	2.37888	2.22951	2.39727	0.639069	0.0335508	0.100015	2.20845	0.641969	0.633019	2.96115	2.74875	2.7719	2.73098	2.76041	2.75036	2.66846	2.75346	2.65769
170	202 P. x sibirica female	3.1253	2.98791	3.38633	2.90767	2.82858	2.71366	2.92715	2.77338	2.84434	2.73809	2.78966	0.32714	0.205427	0.092172	2.84343	2.8271	2.68678	2.80327	2.80228	0.658717	0.967607	2.79132	2.63946	2.62554	2.76749	2.75683	2.76959	2.68796	2.33263	2.30716	2.38103	2.23838	2.39949	0.636425	0.0554111	0.128524	2.21594	0.637672	0.634539	2.96425	2.75867	2.78186	2.74096	2.77034	2.76027	2.67868	2.764	2.6686
171	155 P. x sibirica female	2.59357	2.42648	2.90953	2.39185	2.06455	1.81367	2.08999	1.98442	1.91938	1.91759	2.03143	0.137599	0.163725	0.0540271	1.91889	1.33335	1.78979	2.04272	2.03126	0.727422	1.06659	2.03358	1.81572	1.93786	1.91852	2.17714	2.16444	2.02558	1.78298	1.77389	1.76832	1.73584	1.78365	0.693431	0.113857	0.176698	1.71365	0.695108	0.700219	2.63753	2.05968	2.08706	2.06147	2.07496	2.06309	2.05399	2.13093	2.11032
172	172 P. x sibirica female	3.13922	3.00064	3.4029	2.91866	2.77111	2.64928	2.86696	2.71478	2.77935	2.74977	2.73221	0.216244	0.162077	0.0748007	2.77843	2.82538	2.62244	2.74584	2.74481	0.673441	0.977974	2.73393	2.64953	2.63702	2.77932	2.76861	2.78062	2.69857	2.2405	2.21844	2.21096	2.15489	2.23098	0.642255	0.084638	0.167123	2.12946	0.637927	0.64146	2.97818	2.76902	2.7925	2.75122	2.78083	2.77061	2.6886	2.77506	2.6791
173	300 P. x sibirica female	3.126	2.98861	3.38914	2.90831	2.82923	2.71436	2.92784	2.77403	2.84507	2.73885	2.7903	0.328423	0.217915	0.102137	2.84417	2.82815	2.68747	2.80391	2.80292	0.657332	0.96782	2.79196	2.64018	2.62639	2.76824	2.75761	2.77029	2.68868	2.33348	2.30803	2.38186	2.23842	2.40034	0.637131	0.058873	0.124073	2.21666	0.639071	0.635147	2.96649	2.75935	2.78255	2.74164	2.77103	2.76095	2.67938	2.76472	2.66935
174	303 P. x sibirica female	3.126	2.98861	3.38914	2.90831	2.82922	2.71435	2.92784	2.77402	2.84507	2.73885	2.7903	0.326446	0.199982	0.0872326	2.84417	2.82815	2.68747	2.80391	2.80292	0.659313	0.967608	2.79196	2.64018	2.62639	2.76824	2.75761	2.77029	2.68868	2.33346	2.30799	2.38182	2.23947	2.4003	0.636062	0.0520289	0.129124	2.21675	0.637094	0.634137	2.96701	2.75935	2.78255	2.74164	2.77103	2.76095	2.67938	2.76472	2.66934
175	302 P. x sibirica female	3.12535	2.98795	3.38858	2.9077	2.8286	2.71369	2.92718	2.7734	2.84437	2.73812	2.78969	0.328424	0.205123	0.0898587	2.84348	2.82715	2.68681	2.8033	2.80231	0.660517	0.969784	2.79134	2.63949	2.62559	2.76752	2.75688	2.76963	2.688	2.33414	2.30854	2.3823	2.23717	2.40077	0.636588	0.0454666	0.109316	2.21618	0.639761	0.63411	2.96639	2.75871	2.7819	2.741	2.77038	2.7603	2.67872	2.76405	2.66865
176	305 P. x sibirica female	3.12439	2.98699	3.38777	2.90682	2.8277	2.71235	2.92584	2.77216	2.84296	2.73664	2.78846	0.32881	0.183923	0.0731428	2.84206	2.82815	2.68548	2.80207	2.80108	0.652383	0.958882	2.79012	2.6381	2.62402	2.76606	2.75542	2.76829	2.68668	2.33025	2.29982	2.37424	2.23896	2.39268	0.629351	0.0821726	0.157438	2.21525	0.629934	0.632388	2.96549	2.75742	2.78061	2.7397	2.7691	2.75903	2.6774	2.76268	2.66723
177	304 P. x sibirica female	3.1233	2.98589	3.38684	2.90581	2.82665	2.71158	2.92507	2.77145	2.84216	2.73583	2.78776	0.339175	0.150642	0.0578319	2.84127	2.82394	2.68472	2.80136	2.80037	0.659953	0.957871	2.78942	2.6373	2.62307	2.76522	2.75458	2.76751	2.68583	2.3291	2.29032	2.36555	2.24132	2.38393	0.633163	0.129753	0.199186	2.21673	0.634422	0.644386	2.9653	2.75669	2.77987	2.73896	2.76836	2.75829	2.67664	2.7619	2.66642
178	307 P. x sibirica female	3.12398	2.98661	3.38745	2.90647	2.82733	2.71231	2.92581	2.77213	2.84293	2.73666	2.78843	0.345834	0.111084	0.0452544	2.84203	2.82505	2.68544	2.80204	2.80105	0.669533	0.961471	2.79009	2.63807	2.62395	2.76603	2.75538	2.76827	2.6866	2.32837	2.28751	2.36293	2.24114	2.38128	0.634784	0.14861	0.211114	2.21706	0.637903	0.648438	2.96615	2.7574	2.78056	2.73968	2.76907	2.759	2.67735	2.76265	2.6672
179	141 P. x sibirica female	3.124	2.98665	3.38748	2.90651	2.82736	2.71236	2.92586	2.77217	2.84298	2.73667	2.78846	0.330388	0.24819	0.137237	2.84206	2.8263	2.68548	2.80208	2.80108	0.668193	0.98218	2.79012	2.63811	2.62401	2.76608	2.75543	2.76832	2.68668	2.33176	2.31526	2.3883	2.2303	2.40678	0.645222	0.0321053	0.0600294	2.21138	0.649397	0.634284	2.96515	2.75745	2.7806	2.73973	2.76911	2.75904	2.67739	2.7627	2.66726
180	243 P. x sibirica female	3.12427	2.98686	3.38768	2.9067	2.82826	2.71331	2.92607	2.77306	2.84398	2.73772	2.78934	0.328622	0.196553	0.0811288	2.84309	2.82659	2.68644	2.80295	2.80196	0.657514	0.965162	2.791	2.6391	2.62514	2.76711	2.75647	2.76927	2.68763	2.33204	2.30327	2.37743	2.23785	2.39588	0.634831	0.0680086	0.135411	2.21571	0.63701	0.635808	2.96537	2.75835	2.78153	2.74064	2.77002	2.75995	2.67835	2.76367	2.66826
181	301 P. x sibirica female	3.12253	2.98512	3.38618	2.9051	2.82593	2.71079	2.92429	2.77072	2.84134	2.73494	2.78704	0.338032	0.270051	0.152183	2.84044	2.82275	2.68394	2.80064	2.79965	0.662466	0.979108	2.7887	2.63648	2.62213	2.76437	2.75372	2.76672	2.68503	2.33267	2.31374	2.38698	2.23181	2.40547	0.646012	0.0689881	0.079391	2.21371	0.651009	0.637282	2.96641	2.75594	2.77913	2.73821	2.7676	2.75754	2.67586	2.7611	2.6656
182	k-1-2016 K P. x sibirica	2.99384	2.86813	3.19992	2.71918	2.70218	2.67851	2.87599	2.70064	2.79864	2.69704	2.66492	0.393212	0.138504	0.146741	2.78333	2.74323	2.64121	2.66722	2.66577	0.829329	1.1256	2.66691	2.60816	2.59286	2.72559	2.66746	2.64224	2.5802	2.30939	2.26748	2.34329	2.23262	2.36077	0.673238	0.229788	0.288394	2.20673	0.674854	0.690037	2.6981	2.62832	2.65043	2.61075	2.63971	2.63047	2.54621	2.6258	2.53069
183	k-13-2016 K P. x sibirica	5.33364	4.02423	4.37238	4.20024	3.97029	3.928	5.31667	3.79741	5.31751	5.24363	3.96519	0.0880225	0.118761	0.0982659	5.31469	4.01836	3.84168	4.04132	3.96762	0.0723987	0.0599105	3.96623	3.92494	4.34091	5.31946	3.87296	3.90661	4.00345	2.83971	2.83966	2.82995	2.83971	2.83791	0.100207	0.0950792	0.0990616	2.8382	0.101633	0.07986	3.86397	3.97296	3.95982	3.97303	3.96384	3.97146	3.97141	3.97147	3.96749
184	234 ? P. x sibirica female	3.05072	2.91141	3.32749	2.83746	2.68332	2.55387	2.77219	2.62663	2.67952	2.64856	2.64541	0.675182	0.686358	0.639932	2.67826	2.81798	2.5268	2.65879	2.65727	0.11286	0.683468	2.64725	2.55413	2.5296	2.67919	2.66809	2.68993	2.61952	2.13068	2.1097	2.10328	2.04992	2.12441	0.0563981	0.633716	0.65782	2.02529	0.0425376	0.0752306	2.89951	2.68114	2.70384	2.66276	2.69258	2.6828	2.59803	2.6815	2.58059
185	232 ? P. x sibirica female	3.03805	2.89989	3.31414	2.82755	2.67484	2.54584	2.76215	2.61861	2.66987	2.63909	2.63736	0.719665	0.69469	0.643264	2.66861	2.82469	2.51907	2.65059	2.64908	0.162735	0.703679	2.63918	2.5461	2.52059	2.66954	2.65851	2.68095	2.61096	2.23387	2.21933	2.21257	2.13957	2.23146	0.112276	0.626091	0.639618	2.1191	0.12616	0.0300129	2.88622	2.67268	2.69507	2.65439	2.68396	2.67433	2.59003	2.67246	2.57219
186	157 ? P. x sibirica female	3.04127	2.90313	3.31689	2.83052	2.74942	2.62721	2.8402	2.69319	2.75398	2.64284	2.71065	0.71511	0.682208	0.636153	2.75278	2.82815	2.60009	2.72403	2.72256	0.143107	0.68773	2.71241	2.54967	2.52471	2.6733	2.66228	2.68437	2.61442	2.23469	2.21442	2.29308	2.1472	2.31252	0.0800671	0.625781	0.646491	2.12338	0.0770355	0.048347	2.88924	2.67596	2.69838	2.6577	2.68726	2.67761	2.59342	2.67597	2.57579
187	235 ? P. x sibirica female	3.0389	2.90075	3.31487	2.82833	2.74771	2.62466	2.83857	2.69082	2.7513	2.64006	2.70832	0.716836	0.701976	0.644895	2.75009	2.82545	2.59756	2.72168	2.72022	0.0900599	0.684847	2.71008	2.54702	2.52163	2.6705	2.65947	2.68181	2.61179	2.22874	2.21092	2.28975	2.14228	2.30919	0.107403	0.628728	0.64876	2.11898	0.100331	0.0829181	2.88701	2.67352	2.69591	2.65524	2.6848	2.67516	2.5909	2.67337	2.5731
188	233 ? P. x sibirica female	3.03306	2.89488	3.30992	2.82294	2.74076	2.61863	2.83258	2.68525	2.74498	2.6335	2.70283	0.721532	0.715392	0.651185	2.74378	2.81615	2.59158	2.71618	2.71471	0.0748966	0.688772	2.70459	2.54075	2.51438	2.66393	2.65287	2.67581	2.6057	2.22279	2.20365	2.28281	2.13229	2.30217	0.129415	0.631902	0.645673	2.1129	0.143485	0.111134	2.8815	2.66776	2.69011	2.64944	2.67902	2.6694	2.58494	2.66724	2.56677
189	239 ? P. x sibirica female	2.99312	2.85825	3.26839	2.79108	2.70704	2.5841	2.79178	2.65161	2.70527	2.59506	2.66925	0.840457	0.695436	0.631484	2.70408	2.81762	2.55801	2.68215	2.6807	0.12603	0.683845	2.67099	2.50696	2.48238	2.62502	2.61979	2.64474	2.57563	2.20445	2.18378	2.26182	2.11088	2.28051	0.105793	0.624141	0.633896	2.09442	0.142761	0.0882902	2.84734	2.63349	2.65492	2.61577	2.64429	2.63511	2.55686	2.63604	2.53716
190	203 ? P. x sibirica female	3.0797	2.94563	3.34228	2.87075	2.79267	2.67801	2.88573	2.73877	2.80333	2.69825	2.75513	0.589202	0.0912838	0.14996	2.80245	2.82756	2.65211	2.76829	2.76731	0.690584	0.955615	2.75677	2.60449	2.58583	2.72721	2.71673	2.73221	2.6517	2.29921	2.25099	2.32671	2.23531	2.34437	0.654476	0.256155	0.333942	2.20312	0.649424	0.670522	2.927	2.72337	2.74564	2.70589	2.73459	2.72495	2.64442	2.72637	2.63229
191	231 (41) ? P. x sibirica female	3.12355	2.98614	3.38705	2.75139	2.74974	2.71184	2.92534	2.75101	2.84243	2.7361	2.70935	0.368734	0.155047	0.10924	2.84155	2.8255	2.69695	2.71121	2.71013	0.662288	0.953013	2.71116	2.63757	2.62339	2.76551	2.71516	2.68928	2.62079	2.42574	2.37209	2.45033	2.3339	2.47097	0.659626	0.194244	0.270804	2.30339	0.658011	0.679192	2.80436	2.67226	2.69611	2.65277	2.68426	2.674	2.58408	2.67201	2.56605
[truncated: 188 more rows]
[truncated: 331 more columns]
